# Supplementary material for: Comparing the intestinal transcriptome of Meishan and Large White piglets during late fetal development reveals genes involved in glucose and lipid metabolism and immunity as valuable clues of intestinal maturity
Source: BMC Genomics. 2017 Aug 22;18:647. doi: 10.1186/s12864-017-4001-2 (PMC5568345; doi:10.1186/s12864-017-4001-2)
Supplement: Supplementary file 3 — Complete list of DEPs depending on parental genotype effect. (XLSX 13 kb) [file 12864_2017_4001_MOESM3_ESM.xlsx]

## Sheet: Sheet1
Additional File 3: Table S3. Complete list of DEPs depending on parental genotype effect.
Gene symbol	Gene Symbol used for analysis	Gene name	Probe Name	Sus scorfa 10.2 location	P-value			Log2 Fold Change		Model
					Unadjusted	Bonferroni	FDR	day: 110/90 - LW	day: 110/90 - MS
JMJD6	JMJD6	jumonji domain containing 6 [Source:HGNC Symbol;Acc:19355]	A_72_P352223	chr 12	1.73829e-06	0.0685687	3.63518e-05	0.720389	0.000436512	complete model
MTFR2	FAM54A	family with sequence similarity 54, member A [Source:HGNC Symbol;Acc:21115]	O711	Chr 1	6.86032e-05	1	0.000645237	0.520071	-0.245629	complete model
PF4	PF4	platelet factor 4 [Source:HGNC Symbol;Acc:8861]	gi|77600006|gb|DV229683.1|DV229683	Chr 5	1.44563e-05	0.570243	0.000189449	1.13752	-0.271091	complete model
SMS	SMS	spermine synthase [Source:HGNC Symbol;Acc:11123]	A_72_P014371	Chr X	7.20398e-08	0.00284168	2.96626e-06	0.112815	1.58555	complete model
BCKDHB	BCKDHB	branched chain keto acid dehydrogenase E1, beta polypeptide [Source:HGNC Symbol;Acc:987]	A_72_P198057	Chr 1	2.0687e-06	0.0816019	4.15766e-05	0.161256	1.04066	complete model
CD163	CD163	CD163 molecule [Source:HGNC Symbol;Acc:1631]	O14513	Chr 5	1.62799e-07	0.00642176	5.60852e-06	0.368226	1.50966	complete model
FARP1	FARP1	FERM, RhoGEF (ARHGEF) and pleckstrin domain protein 1 (chondrocyte-derived) [Source:HGNC Symbol;Acc:3591]	A_72_P073971	chr 11	1.11582e-06	0.0440146	2.53541e-05	0.0936964	0.855296	complete model
MAP2K1	MAP2K1	mitogen-activated protein kinase kinase 1 [Source:HGNC Symbol;Acc:6840]	O10188	Chr 1	8.68052e-06	0.342412	0.000127718	-0.218714	0.710017	complete model
RNPC3	RNPC3	RNA-binding region (RNP1, RRM) containing 3 [Source:HGNC Symbol;Acc:18666]	A_72_P109021	Chr 4	7.40254e-07	0.0292001	1.84227e-05	0.0971534	1.00645	complete model
BAG6	BAG6	BCL2-associated athanogene 6 [Source:HGNC Symbol;Acc:13919]	OTTSUST00000000560	Chr 7	5.55157e-07	0.0218987	1.47356e-05	-0.0324215	-0.604881	complete model
CYP11A1	CYP11A1	cytochrome P450, family 11, subfamily A, polypeptide 1 [Source:HGNC Symbol;Acc:2590]	A_72_P381703	Chr 7	4.13804e-10	1.63229e-05	4.63719e-08	-0.0823424	-4.29313	complete model
CYP11A1	CYP11A1	cytochrome P450, family 11, subfamily A, polypeptide 1 [Source:HGNC Symbol;Acc:2590]	A_72_P684857	Chr 7	2.06368e-12	8.1404e-08	6.21405e-10	-0.751126	-6.09795	complete model
CYP11A1	CYP11A1	cytochrome P450, family 11, subfamily A, polypeptide 1 [Source:HGNC Symbol;Acc:2590]	gi|47523911|ref|NM_214427.1|	Chr 7	2.0862e-10	8.22921e-06	2.68928e-08	-0.231015	-4.60381	complete model
CYP11A1	CYP11A1	cytochrome P450, family 11, subfamily A, polypeptide 1 [Source:HGNC Symbol;Acc:2590]	O9155	Chr 7	2.52145e-10	9.94611e-06	3.13185e-08	-0.200331	-4.64255	complete model
HSPB3	HSPB3	heat shock 27kDa protein 3 [Source:HGNC Symbol;Acc:5248]	A_72_P290034	chr 16	4.32855e-11	1.70744e-06	7.23491e-09	-0.28258	-1.90513	complete model
PAK2	PAK2	p21 protein (Cdc42/Rac)-activated kinase 2 [Source:HGNC Symbol;Acc:8591]	gi|115553450|dbj|AK236653.1|	Chr 13	0.000750978	1	0.00408989	0.425206	-0.702952	complete model
TALDO1	TALDO1	transaldolase 1 [Source:HGNC Symbol;Acc:11559]	A_72_P361138	Chr 2	0.00044886	1	0.00275533	0.15872	-0.544269	complete model
SRPX2	SRPX2	sushi-repeat containing protein, X-linked 2 [Source:HGNC Symbol;Acc:30668]	A_72_P210412	Chr X	3.43522e-07	0.0135506	1.00004e-05	-0.635377	0.63155	complete model
SRPX2	SRPX2	sushi-repeat containing protein, X-linked 2 [Source:HGNC Symbol;Acc:30668]	O1191	Chr X	1.20159e-05	0.473977	0.00016469			gestational age model
POLR3D	POLR3D	polymerase (RNA) III (DNA directed) polypeptide D, 44kDa [Source:HGNC Symbol;Acc:1080]	A_72_P203567	Chr 14	0.00477999	1	0.0167855
unknown	unknown		A_72_P220482		0.000875735	1	0.00459488			gestational age model
unknown	unknown		A_72_P258182		5.27994e-05	1	0.000527406	-0.342754	0.490016	complete model
unknown	unknown		A_72_P321253		0.000369515	1	0.00237909			gestational age model
ELP3	ELP3	elongation protein 3 homolog (S. cerevisiae) [Source:HGNC Symbol;Acc:20696]	A_72_P327788	Chr 14	4.68778e-05	1	0.000480247	-0.170948	0.254294	complete model
unknown	unknown		A_72_P329903		0.00104629	1	0.00525251			gestational age model
unknown	unknown		A_72_P409313		9.77127e-06	0.385437	0.000140006	0.119604	-0.469598	complete model
unknown	unknown		A_72_P433109		0.000229518	1	0.00163955	-0.13142	0.200284	complete model
ZNF705A	ZNF705A	zinc finger protein 705A [Source:HGNC Symbol;Acc:32281]	A_72_P033801		7.89597e-05	1	0.00072084	-0.120028	0.481168	complete model
