# Supplementary material for: Comparing the intestinal transcriptome of Meishan and Large White piglets during late fetal development reveals genes involved in glucose and lipid metabolism and immunity as valuable clues of intestinal maturity
Source: BMC Genomics. 2017 Aug 22;18:647. doi: 10.1186/s12864-017-4001-2 (PMC5568345; doi:10.1186/s12864-017-4001-2)
Supplement: Supplementary file 4 — Complete list of DEPs in the four sub-models. The complete model involved 404 DEPs corresponding to 274 unique DEGs. The additive effect of gestational age and genotype was observed for 2871 DEPs corresponding to 1771 unique DEGs (30.2%). The gestational age effect that led to 4357 DEPs corresponding to 2462 unique annotated genes was the largest portion of DEPs (45.8%) while the effect of the fetal genotype included 1886 DEPs corresponding to 1251 unique DEGs (19.8%). (XLSX 898 kb) [file 12864_2017_4001_MOESM4_ESM.xlsx]

## Sheet: Sheet1
Additional file 4: Table S4. Complete list of DEPs in the four sub-models.
The complete model										The additive model								The gestational age model								The fetal genotype model
P-values represents the F-type test performed by comparing the complete model with the reduced model.										P-values represents the F-type test performed by comparing the additive model with the reduced model.								P-values represents the F-type test performed by comparing the gestational age model with the reduced model.								P-values represents the F-type test performed by comparing the fetal genotype model with the reduced model.
Gene Symbol	Gene Symbol Used for Analysis	Gene Name	Probe Name	P-value			Log2 Fold Change			Gene Symbol	Gene Symbol Used for Analysis	Gene Name	Probe Name	P-value				Gene Symbol	Gene Symbol Used for Analysis	Gene Name	Probe Name	P-value				Gene Symbol	Gene Symbol Used for Analysis	Gene Name	Probe Name	P-value
				Unadjusted	Bonferroni	FDR	day: 110/90 - LW	day: 110/90 - MS						Unadjusted	Bonferroni	FDR						Unadjusted	Bonferroni	FDR						Unadjusted	Bonferroni	FDR
CFAP36	CCDC104	coiled-coil domain containing 104 [Source:HGNC Symbol;Acc:30540]	A_72_P007501	2.87791e-07	0.0113522	8.6592e-06	0.513159	-0.299161		PCDHGA2	PCDHGA2	protocadherin gamma subfamily A, 2 [Source:HGNC Symbol;Acc:8700]	A_72_P000416	5.13009e-07	0.0202362	1.38794e-05		ZBTB16	ZBTB16	zinc finger and BTB domain containing 16 [Source:HGNC Symbol;Acc:12930]	A_72_P000111	0.000491172	1	0.00295888		TRIM46	TRIM46	tripartite motif containing 46 [Source:HGNC Symbol;Acc:19019]	A_72_P000856	7.92007e-05	1	0.000722013
HSPA8	HSPA8	heat shock 70kDa protein 8 [Source:HGNC Symbol;Acc:5241]	A_72_P061586	1.20799e-05	0.476503	0.00016524	0.704612	-0.115572		ARF3	ARF3	ADP-ribosylation factor 3 [Source:HGNC Symbol;Acc:654]	A_72_P000456	0.000460284	1	0.0028132		SHPRH	SHPRH	SNF2 histone linker PHD RING helicase [Source:HGNC Symbol;Acc:19336]	A_72_P000171	8.05622e-05	1	0.000730038		CD96	CD96	CD96 molecule [Source:HGNC Symbol;Acc:16892]	A_72_P001301	2.13136e-06	0.0840736	4.2497e-05
NF2	NF2	neurofibromin 2 (merlin) [Source:HGNC Symbol;Acc:7773]	A_72_P084731	8.101e-11	3.19552e-06	1.21966e-08	0.790818	-0.24268		AS3MT	AS3MT	arsenic (+3 oxidation state) methyltransferase [Source:HGNC Symbol;Acc:17452]	A_72_P000896	2.608e-06	0.102875	4.98327e-05		unknown	unknown		A_72_P000421	0.00186721	1	0.00820385		AAGAB	AAGAB	alpha- and gamma-adaptin binding protein [Source:HGNC Symbol;Acc:25662]	A_72_P001306	2.7557e-09	0.000108701	2.17838e-07
unknown	unknown		A_72_P117016	1.78061e-06	0.0702378	3.70062e-05	0.699394	0.495905		unknown	unknown		A_72_P001616	1.70295e-05	0.671745	0.000214478		GPR153	GPR153	G protein-coupled receptor 153 [Source:HGNC Symbol;Acc:23618]	A_72_P000501	2.56664e-05	1	0.000297426		IWS1	IWS1	IWS1 homolog (S. cerevisiae) [Source:HGNC Symbol;Acc:25467]	A_72_P001931	0.000318376	1	0.00211389
unknown	unknown		A_72_P130501	9.10938e-10	3.59329e-05	8.63771e-08	0.606963	0.18069		HK2	HK2	hexokinase 2 [Source:HGNC Symbol;Acc:4923]	A_72_P001676	1.97604e-06	0.077947	4.01168e-05		unknown	unknown		A_72_P000776	2.70219e-05	1	0.000309587		KATNBL1	C15orf29	chromosome 15 open reading frame 29 [Source:HGNC Symbol;Acc:26199]	A_72_P002476	0.000725524	1	0.00399234
GBP7	GBP7	guanylate binding protein 7 [Source:HGNC Symbol;Acc:29606]	A_72_P140526	9.24927e-13	3.64847e-08	3.14523e-10	1.0411	-0.269833		SPTLC2	SPTLC2	serine palmitoyltransferase, long chain base subunit 2 [Source:HGNC Symbol;Acc:11278]	A_72_P001891	1.36467e-05	0.538308	0.000181432		FOXP1	FOXP1	forkhead box P1 [Source:HGNC Symbol;Acc:3823]	A_72_P000966	0.00153433	1	0.00705235		APP	APP	amyloid beta (A4) precursor protein [Source:HGNC Symbol;Acc:620]	A_72_P002866	7.63404e-06	0.301133	0.000115024
TNNC2	TNNC2	troponin C type 2 (fast) [Source:HGNC Symbol;Acc:11944]	A_72_P165811	6.58265e-11	2.59659e-06	1.02228e-08	0.777338	0.235043		unknown	unknown		A_72_P001986	0.000627199	1	0.00357002		unknown	unknown		A_72_P001141	0.000436679	1	0.00269904		unknown	unknown		A_72_P003066	1.61208e-05	0.635901	0.000205793
MTFP1	MTFP1	mitochondrial fission process 1 [Source:HGNC Symbol;Acc:26945]	A_72_P184536	0	0	0	0.945227	-0.131898		unknown	unknown		A_72_P002031	1.8828e-10	7.4269e-06	2.46961e-08		GOLGA4	GOLGA4	golgin A4 [Source:HGNC Symbol;Acc:4427]	A_72_P001371	1.64629e-05	0.649396	0.00020928		HOXD3	HOXD3	homeobox D3 [Source:HGNC Symbol;Acc:5137]	A_72_P003856	0.00074442	1	0.00406532
GBP7	GBP7	guanylate binding protein 7 [Source:HGNC Symbol;Acc:29606]	A_72_P208142	2.17042e-05	0.856142	0.000260067	0.837204	-0.491243		POR	POR	P450 (cytochrome) oxidoreductase [Source:HGNC Symbol;Acc:9208]	A_72_P002111	1.4203e-07	0.0056025	5.02466e-06		SNTA1	SNTA1	syntrophin, alpha 1 (dystrophin-associated protein A1, 59kDa, acidic component) [Source:HGNC Symbol;Acc:11167]	A_72_P001466	1.25775e-05	0.496133	0.0001702		unknown	unknown		A_72_P004116	0.000647156	1	0.00365622
PDE11A	PDE11A	phosphodiesterase 11A [Source:HGNC Symbol;Acc:8773]	A_72_P208497	2.82022e-05	1	0.000320965	0.568133	0.229324		SCAF4	SCAF4	SR-related CTD-associated factor 4 [Source:MGI Symbol;Acc:MGI:2146350]	A_72_P002256	1.27661e-05	0.503572	0.000172397		IGFN1	IGFN1	immunoglobulin-like and fibronectin type III domain containing 1 [Source:HGNC Symbol;Acc:24607]	A_72_P001526	1.26354e-06	0.0498414	2.7948e-05		TRPC1	TRPC1	transient receptor potential cation channel, subfamily C, member 1 [Source:HGNC Symbol;Acc:12333]	A_72_P004191	0.000187733	1	0.00140001
HSPB8	HSPB8	heat shock 22kDa protein 8 [Source:HGNC Symbol;Acc:30171]	A_72_P224177	2.4068e-06	0.0949387	4.65743e-05	0.851305	0.357626		unknown	unknown		A_72_P002261	5.64779e-05	1	0.000555015		CYP7B1	CYP7B1	cytochrome P450, family 7, subfamily B, polypeptide 1 [Source:HGNC Symbol;Acc:2652]	A_72_P002146	0.000384118	1	0.00245057		unknown	unknown		A_72_P005241	2.80906e-08	0.00110806	1.4308e-06
unknown	unknown		A_72_P314778	1.68663e-05	0.665306	0.000213034	0.81801	-0.156117		PHKB	PHKB	phosphorylase kinase, beta [Source:HGNC Symbol;Acc:8927]	A_72_P002461	1.0007e-05	0.394738	0.000142353		TWF1	TWF1	twinfilin, actin-binding protein, homolog 1 (Drosophila) [Source:HGNC Symbol;Acc:9620]	A_72_P002376	0.000469846	1	0.00286011		TTC21B	TTC21B	tetratricopeptide repeat domain 21B [Source:HGNC Symbol;Acc:25660]	A_72_P005451	0.00192425	1	0.00839181
FGL2	FGL2	fibrinogen-like 2 [Source:HGNC Symbol;Acc:3696]	A_72_P351123	1.53587e-07	0.00605841	5.34251e-06	0.875591	0.475006		RAB11FIP5	RAB11FIP5	RAB11 family interacting protein 5 (class I) [Source:HGNC Symbol;Acc:24845]	A_72_P002561	1.2367e-05	0.487827	0.0001681		SPAG17	SPAG17	sperm associated antigen 17 [Source:HGNC Symbol;Acc:26620]	A_72_P002736	7.99904e-05	1	0.000726358		unknown	unknown		A_72_P005641	0.000501823	1	0.00300469
JMJD6	JMJD6	jumonji domain containing 6 [Source:HGNC Symbol;Acc:19355]	A_72_P352223	1.73829e-06	0.0685687	3.63518e-05	0.720389	0.000436512		unknown	unknown		A_72_P002641	2.8237e-05	1	0.000321175		unknown	unknown		A_72_P002941	0.00135071	1	0.00639694		ANKS1A	ANKS1A	ankyrin repeat and sterile alpha motif domain containing 1A [Source:HGNC Symbol;Acc:20961]	A_72_P005761	1.22056e-05	0.48146	0.00016648
VMP1	VMP1	vacuole membrane protein 1 [Source:HGNC Symbol;Acc:29559]	A_72_P378458	6.60536e-08	0.00260555	2.77476e-06	0.672912	0.442178		EIF3H	EIF3H	eukaryotic translation initiation factor 3, subunit H [Source:HGNC Symbol;Acc:3273]	A_72_P003181	8.15771e-07	0.0321789	1.9925e-05		unknown	unknown		A_72_P003246	0.000573064	1	0.00333359		FAM101B	FAM101B	family with sequence similarity 101, member B [Source:HGNC Symbol;Acc:28705]	A_72_P005931	1.16418e-10	4.59221e-06	1.62844e-08
GMDS	GMDS	GDP-mannose 4,6-dehydratase [Source:HGNC Symbol;Acc:4369]	A_72_P403813	2.66628e-05	1	0.000306541	0.522804	-0.247366		DROSHA	DROSHA	drosha, ribonuclease type III [Source:HGNC Symbol;Acc:17904]	A_72_P003186	1.67767e-06	0.0661776	3.53324e-05		unknown	unknown		A_72_P003266	2.23583e-06	0.0881945	4.41193e-05		SECISBP2L	SECISBP2L	SECIS binding protein 2-like [Source:HGNC Symbol;Acc:28997]	A_72_P006221	0.000122232	1	0.00100407
BTN1A1	BTN1A1	butyrophilin, subfamily 1, member A1 [Source:HGNC Symbol;Acc:1135]	A_72_P443718	9.6673e-07	0.0381336	2.27528e-05	1.69165	0.0388445		GRAMD1B	GRAMD1B	GRAM domain containing 1B [Source:HGNC Symbol;Acc:29214]	A_72_P003461	2.75013e-05	1	0.000314566		TP53INP1	TP53INP1	tumor protein p53 inducible nuclear protein 1 [Source:HGNC Symbol;Acc:18022]	A_72_P003391	5.21661e-05	1	0.00052227		CALD1	CALD1	caldesmon 1 [Source:HGNC Symbol;Acc:1441]	A_72_P007181	0.00229677	1	0.00961156
DDX60	DDX60	DEAD (Asp-Glu-Ala-Asp) box polypeptide 60 [Source:HGNC Symbol;Acc:25942]	A_72_P487794	2.95712e-08	0.00116647	1.47841e-06	1.72863	-0.0725704		unknown	unknown		A_72_P003466	3.07865e-05	1	0.000344219		IL4R	IL4R	interleukin 4 receptor [Source:HGNC Symbol;Acc:6015]	A_72_P003526	0.0021647	1	0.0091796		POLN	POLN	polymerase (DNA directed) nu [Source:HGNC Symbol;Acc:18870]	A_72_P007281	1.02802e-06	0.0405511	2.38116e-05
GBP1	GBP1	guanylate binding protein 1, interferon-inducible [Source:HGNC Symbol;Acc:4182]	A_72_P541958	1.93894e-08	0.000764833	1.05204e-06	1.0045	-0.484613		TESK2	TESK2	testis-specific kinase 2 [Source:HGNC Symbol;Acc:11732]	A_72_P003696	1.41682e-06	0.0558877	3.0804e-05		FBP2	FBP2	fructose-1,6-bisphosphatase 2 [Source:HGNC Symbol;Acc:3607]	A_72_P003641	1.7983e-05	0.709356	0.000224551		CSTF2T	CSTF2T	cleavage stimulation factor, 3' pre-RNA, subunit 2, 64kDa, tau variant [Source:HGNC Symbol;Acc:17086]	A_72_P007556	0.000747195	1	0.00407548
TNNC2	TNNC2	troponin C type 2 (fast) [Source:HGNC Symbol;Acc:11944]	A_72_P553661	3.6927e-10	1.45662e-05	4.23437e-08	0.669118	0.246956		unknown	unknown		A_72_P003981	8.19967e-08	0.00323444	3.29709e-06		SHC4	SHC4	SHC (Src homology 2 domain containing) family, member 4 [Source:HGNC Symbol;Acc:16743]	A_72_P003756	3.72312e-05	1	0.000399116		DYNLL2	DYNLL2	dynein, light chain, LC8-type 2 [Source:HGNC Symbol;Acc:24596]	A_72_P008051	4.36816e-06	0.172307	7.50464e-05
EXT1	EXT1	exostosin 1 [Source:HGNC Symbol;Acc:3512]	A_72_P560029	5.70223e-06	0.22493	9.20713e-05	0.509578	0.452258		RPSA	RPSA	ribosomal protein SA [Source:HGNC Symbol;Acc:6502]	A_72_P004351	3.60892e-06	0.142357	6.44447e-05		Plxna2	Plxna2	plexin A2 [Source:HGNC Symbol;Acc:9100]	A_72_P003796	0.00140098	1	0.00657893		UTP18	UTP18	UTP18, small subunit (SSU) processome component, homolog (yeast) [Source:HGNC Symbol;Acc:24274]	A_72_P008231	9.19965e-10	3.62889e-05	8.68156e-08
TNNC2	TNNC2	troponin C type 2 (fast) [Source:HGNC Symbol;Acc:11944]	A_72_P611718	3.29826e-10	1.30103e-05	3.93061e-08	0.613235	0.2301		DNAJC8	DNAJC8	DnaJ (Hsp40) homolog, subfamily C, member 8 [Source:HGNC Symbol;Acc:15470]	A_72_P004736	2.22341e-06	0.0877048	4.39104e-05		UGP2	UGP2	UDP-glucose pyrophosphorylase 2 [Source:HGNC Symbol;Acc:12527]	A_72_P003861	0.000506404	1	0.00302798		unknown	unknown		A_72_P008321	0.00152898	1	0.00703232
TNNC2	TNNC2	troponin C type 2 (fast) [Source:HGNC Symbol;Acc:11944]	A_72_P656346	5.19251e-12	2.04824e-07	1.23388e-09	0.632164	0.35337		HSD11B1	HSD11B1	hydroxysteroid (11-beta) dehydrogenase 1 [Source:HGNC Symbol;Acc:5208]	A_72_P004806	3.87312e-12	1.52779e-07	9.93779e-10		ARFGEF1	ARFGEF1	ADP-ribosylation factor guanine nucleotide-exchange factor 1(brefeldin A-inhibited) [Source:HGNC Symbol;Acc:15772]	A_72_P003956	0.00118068	1	0.00577387		TMOD2	TMOD2	tropomodulin 2 (neuronal) [Source:HGNC Symbol;Acc:11872]	A_72_P010126	0.000676462	1	0.00377956
HSPA8	HSPA8	heat shock 70kDa protein 8 [Source:HGNC Symbol;Acc:5241]	gi|115552968|dbj|AK239554.1|	1.03283e-05	0.407412	0.000145921	0.718528	-0.186587		ESCO1	ESCO1	establishment of cohesion 1 homolog 1 (S. cerevisiae) [Source:HGNC Symbol;Acc:24645]	A_72_P005596	3.90181e-06	0.153911	6.85658e-05		BRI3BP	BRI3BP	BRI3 binding protein [Source:HGNC Symbol;Acc:14251]	A_72_P004266	1.81512e-06	0.071599	3.75651e-05		MLKL	MLKL	mixed lineage kinase domain-like [Source:HGNC Symbol;Acc:26617]	A_72_P010366	0.000200266	1	0.001474
GBP7	GBP7	guanylate binding protein 7 [Source:HGNC Symbol;Acc:29606]	gi|115553149|dbj|AK239735.1|	4.69151e-06	0.185061	7.89175e-05	0.671376	-0.495913		SIKE1	SIKE1	suppressor of IKBKE 1 [Source:HGNC Symbol;Acc:26119]	A_72_P006176	2.09103e-05	0.824829	0.000252705		PREP	PREP	prolyl endopeptidase [Source:HGNC Symbol;Acc:9358]	A_72_P004356	0.00237187	1	0.00985888		SSR2	SSR2	signal sequence receptor, beta (translocon-associated protein beta) [Source:HGNC Symbol;Acc:11324]	A_72_P010476	4.15893e-06	0.164053	7.2316e-05
TNNC2	TNNC2	troponin C type 2 (fast) [Source:HGNC Symbol;Acc:11944]	gi|49274640|ref|NM_001001862.1|	7.64266e-12	3.01473e-07	1.69367e-09	0.784702	0.40327		KCTD5	KCTD5	potassium channel tetramerisation domain containing 5 [Source:HGNC Symbol;Acc:21423]	A_72_P006551	1.68299e-05	0.663871	0.000212711		CYB5R1	CYB5R1	cytochrome b5 reductase 1 [Source:HGNC Symbol;Acc:13397]	A_72_P004426	0.000902902	1	0.00470549		TMEM107	TMEM107	transmembrane protein 107 [Source:HGNC Symbol;Acc:28128]	A_72_P010676	0.000687714	1	0.0038332
PF4	PF4	platelet factor 4 [Source:HGNC Symbol;Acc:8861]	gi|77600006|gb|DV229683.1|DV229683	1.44563e-05	0.570243	0.000189449	1.13752	-0.271091		GNG12	GNG12	guanine nucleotide binding protein (G protein), gamma 12 [Source:HGNC Symbol;Acc:19663]	A_72_P006596	9.6307e-05	1	0.000833829		PLEKHN1	PLEKHN1	pleckstrin homology domain containing, family N member 1 [Source:HGNC Symbol;Acc:25284]	A_72_P004436	0.00071277	1	0.00394001		BVES	BVES	blood vessel epicardial substance [Source:HGNC Symbol;Acc:1152]	A_72_P011086	3.36439e-08	0.00132712	1.64006e-06
C9	C9	complement component 9 [Source:HGNC Symbol;Acc:1358]	gi|86604372|gb|DQ333198.1|	0.000166069	1	0.00127313	0.942217	-0.191073		PON2	PON2	paraoxonase 2 [Source:HGNC Symbol;Acc:9205]	A_72_P006641	6.03695e-05	1	0.000583661		STMN2	STMN2	stathmin-like 2 [Source:HGNC Symbol;Acc:10577]	A_72_P004516	0.000179365	1	0.0013536		DNAJC9	DNAJC9	DnaJ (Hsp40) homolog, subfamily C, member 9 [Source:HGNC Symbol;Acc:19123]	A_72_P011521	2.97809e-05	1	0.000335193
ATL2	ATL2	atlastin GTPase 2 [Source:HGNC Symbol;Acc:24047]	O13736	1.20617e-06	0.0475785	2.69262e-05	0.569622	0.38026		TMEM161B	TMEM161B	transmembrane protein 161B [Source:HGNC Symbol;Acc:28483]	A_72_P006851	1.52396e-06	0.060114	3.26352e-05		unknown	unknown		A_72_P004676	0.000757579	1	0.00411845		DOCK10	DOCK10	dedicator of cytokinesis 10 [Source:HGNC Symbol;Acc:23479]	A_72_P012196	0.000818245	1	0.00435761
MTFP1	MTFP1	mitochondrial fission process 1 [Source:HGNC Symbol;Acc:26945]	O4058	0	0	0	0.955839	-0.0933311		GOLGA4	GOLGA4	golgin A4 [Source:HGNC Symbol;Acc:4427]	A_72_P006876	2.3141e-09	9.1282e-05	1.87823e-07		HAND2	HAND2	heart and neural crest derivatives expressed 2 [Source:HGNC Symbol;Acc:4808]	A_72_P004716	8.42487e-05	1	0.000754261		unknown	unknown		A_72_P012406	0.00187473	1	0.00822585
MTFR2	FAM54A	family with sequence similarity 54, member A [Source:HGNC Symbol;Acc:21115]	O711	6.86032e-05	1	0.000645237	0.520071	-0.245629			YAE1D1	Yae1 Domain Containing 1	A_72_P006886	3.48556e-07	0.0137492	1.01171e-05		ZFP28	ZFP28	zinc finger protein 28 homolog (mouse) [Source:HGNC Symbol;Acc:17801]	A_72_P005001	0.000537635	1	0.00317285		ANKRD49	ANKRD49	ankyrin repeat domain 49 [Source:HGNC Symbol;Acc:25970]	A_72_P013481	0.00120093	1	0.00584985
TNNC2	TNNC2	troponin C type 2 (fast) [Source:HGNC Symbol;Acc:11944]	O8709	4.91274e-13	1.93788e-08	1.79433e-10	0.775578	0.396831		unknown	unknown		A_72_P006966	0.000117754	1	0.000975211		ZFYVE1	ZFYVE1	zinc finger, FYVE domain containing 1 [Source:HGNC Symbol;Acc:13180]	A_72_P005101	0.000677531	1	0.00378393		CSTF2	CSTF2	cleavage stimulation factor, 3' pre-RNA, subunit 2, 64kDa [Source:HGNC Symbol;Acc:2484]	A_72_P013761	1.85849e-06	0.0733099	3.8262e-05
GLRX	GLRX	glutaredoxin (thioltransferase) [Source:HGNC Symbol;Acc:4330]	O8762	1.21662e-08	0.000479907	7.07146e-07	0.551895	0.233763		SEC31A	SEC31A	SEC31 homolog A (S. cerevisiae) [Source:HGNC Symbol;Acc:17052]	A_72_P007316	0.000719934	1	0.00396849		unknown	unknown		A_72_P005116	1.22564e-05	0.483465	0.000167058		TJP2	TJP2	tight junction protein 2 (zona occludens 2) [Source:HGNC Symbol;Acc:11828]	A_72_P014346	6.16885e-08	0.00243337	2.63067e-06
BTNL3	BTNL3	butyrophilin-like 3 [Source:HGNC Symbol;Acc:1143]	OTTSUST00000000491	4.49055e-07	0.0177134	1.24743e-05	1.59208	0.0778951		unknown	unknown		A_72_P007576	1.21745e-06	0.0480234	2.71319e-05		unknown	unknown		A_72_P005251	0.00167845	1	0.00754937		unknown	unknown		A_72_P014381	5.21305e-08	0.00205634	2.30531e-06
ANXA8	ANXA8	annexin A8 [Source:HGNC Symbol;Acc:546]	A_72_P073116	3.00231e-06	0.118429	5.56789e-05	-1.30098	0.305331		ATP7A	ATP7A	ATPase, Cu++ transporting, alpha polypeptide [Source:HGNC Symbol;Acc:869]	A_72_P007606	6.62159e-06	0.261195	0.000103321		CMPK1	CMPK1	cytidine monophosphate (UMP-CMP) kinase 1, cytosolic [Source:HGNC Symbol;Acc:18170]	A_72_P005261	0.000231016	1	0.00164739		NOC2L	NOC2L	nucleolar complex associated 2 homolog (S. cerevisiae) [Source:HGNC Symbol;Acc:24517]	A_72_P014581	1.79219e-06	0.0706949	3.72078e-05
DECR1	DECR1	2,4-dienoyl CoA reductase 1, mitochondrial [Source:HGNC Symbol;Acc:2753]	A_72_P073826	2.82254e-05	1	0.000321137	-0.630199	-0.441727		ZNF367	ZNF367	zinc finger protein 367 [Source:HGNC Symbol;Acc:18320]	A_72_P007626	0.000109771	1	0.000922912		ALKBH2	ALKBH2	alkB, alkylation repair homolog 2 (E. coli) [Source:HGNC Symbol;Acc:32487]	A_72_P005491	0.000482267	1	0.00291996		unknown	unknown		A_72_P014711	0.000347421	1	0.00226593
CIRBP	CIRBP	cold inducible RNA binding protein [Source:HGNC Symbol;Acc:1982]	A_72_P081791	5.27078e-06	0.207911	8.64832e-05	-1.38365	0.0604875		TSC22D3	TSC22D3	TSC22 domain family, member 3 [Source:HGNC Symbol;Acc:3051]	A_72_P007726	2.20971e-05	0.871641	0.000263814		unknown	unknown		A_72_P005536	3.33901e-05	1	0.000366187		TADA2B	TADA2B	transcriptional adaptor 2B [Source:HGNC Symbol;Acc:30781]	A_72_P014976	7.78226e-07	0.0306979	1.91622e-05
PDZD2	PDZD2	PDZ domain containing 2 [Source:HGNC Symbol;Acc:18486]	A_72_P083896	1.51232e-06	0.0596551	3.24742e-05	-1.06108	0.0687752		MAPK9	MAPK9	mitogen-activated protein kinase 9 [Source:HGNC Symbol;Acc:6886]	A_72_P007751	0.0018729	1	0.00822058		unknown	unknown		A_72_P005691	3.84889e-05	1	0.00040989		B3GNTL1	B3GNTL1	UDP-GlcNAc:betaGal beta-1,3-N-acetylglucosaminyltransferase-like 1 [Source:HGNC Symbol;Acc:21727]	A_72_P015166	1.46188e-06	0.0576653	3.16291e-05
FAM171B	FAM171B	family with sequence similarity 171, member B [Source:HGNC Symbol;Acc:29412]	A_72_P205782	1.26454e-13	4.98812e-09	5.48145e-11	-0.523077	-0.0370982		LGMN	LGMN	legumain [Source:HGNC Symbol;Acc:9472]	A_72_P007871	2.27596e-14	8.97774e-10	1.22504e-11		TRIB1	TRIB1	tribbles homolog 1 (Drosophila) [Source:HGNC Symbol;Acc:16891]	A_72_P005786	1.92271e-06	0.0758431	3.92562e-05		MBTPS1	MBTPS1	membrane-bound transcription factor peptidase, site 1 [Source:HGNC Symbol;Acc:15456]	A_72_P015346	0.000924248	1	0.00479393
TPSD1	TPSD1	tryptase delta 1 [Source:HGNC Symbol;Acc:14118]	A_72_P232442	1.7132e-06	0.0675791	3.59463e-05	-0.602192	0.278136		HACD1	PTPLA	protein tyrosine phosphatase-like (proline instead of catalytic arginine), member A [Source:HGNC Symbol;Acc:9639]	A_72_P007936	0.000438015	1	0.0027039		HSD11B1	HSD11B1	hydroxysteroid (11-beta) dehydrogenase 1 [Source:HGNC Symbol;Acc:5208]	A_72_P006061	0.00205891	1	0.00883261		unknown	unknown		A_72_P015431	0.00144414	1	0.00673592
LEPREL1	LEPREL1	leprecan-like 1 [Source:HGNC Symbol;Acc:19317]	A_72_P279670	3.65413e-07	0.0144141	1.05136e-05	-0.569224	-0.0194139		unknown	unknown		A_72_P008101	2.52708e-08	0.000996833	1.31335e-06		BCL10	BCL10	B-cell CLL/lymphoma 10 [Source:HGNC Symbol;Acc:989]	A_72_P006241	0.000321773	1	0.00213		TRPT1	TRPT1	tRNA phosphotransferase 1 [Source:HGNC Symbol;Acc:20316]	A_72_P015681	0.00221444	1	0.00933933
IFNW1	IFNW1	interferon, omega 1 [Source:HGNC Symbol;Acc:5448]	A_72_P288649	1.11022e-16	4.37939e-12	1.25125e-13	-0.521568	0.304288		SERPINF1	SERPINF1	serpin peptidase inhibitor, clade F (alpha-2 antiplasmin, pigment epithelium derived factor), member 1 [Source:HGNC Symbol;Acc:8824]	A_72_P008221	2.82137e-06	0.111292	5.31509e-05		SYNCRIP	SYNCRIP	synaptotagmin binding, cytoplasmic RNA interacting protein [Source:HGNC Symbol;Acc:16918]	A_72_P006526	0.000257183	1	0.00178984		DGCR8	DGCR8	DiGeorge syndrome critical region gene 8 [Source:HGNC Symbol;Acc:2847]	A_72_P015946	3.5746e-09	0.000141004	2.73785e-07
SERINC3	SERINC3	serine incorporator 3 [Source:HGNC Symbol;Acc:11699]	A_72_P293044	7.38052e-08	0.00291132	3.02004e-06	-0.635955	0.0898548		UROS	UROS	uroporphyrinogen III synthase [Source:HGNC Symbol;Acc:12592]	A_72_P008396	1.34337e-14	5.29906e-10	8.02887e-12		UBE2A	UBE2A	ubiquitin-conjugating enzyme E2A [Source:HGNC Symbol;Acc:12472]	A_72_P006556	0.00064797	1	0.00365925		unknown	unknown		A_72_P016266	8.20918e-05	1	0.00073995
GSTA1	GSTA1	glutathione S-transferase alpha 1 [Source:HGNC Symbol;Acc:4626]	A_72_P302044	4.11438e-05	1	0.000434111	-0.655292	-0.067605		unknown	unknown		A_72_P008496	0.00100577	1	0.00510336			ZMYM1	zinc finger, MYM-type 1 [Source:HGNC Symbol;Acc:26253]	A_72_P006771	0.000574469	1	0.00333832		PACS1	PACS1	phosphofurin acidic cluster sorting protein 1 [Source:HGNC Symbol;Acc:30032]	A_72_P016426	7.72013e-05	1	0.000708864
BMP2	BMP2	bone morphogenetic protein 2 [Source:HGNC Symbol;Acc:1069]	A_72_P340773	5.60414e-05	1	0.000551962	-0.644493	-0.466545		HABP4	HABP4	hyaluronan binding protein 4 [Source:HGNC Symbol;Acc:17062]	A_72_P008741	0.000265986	1	0.00183846		unknown	unknown		A_72_P007031	0.000182466	1	0.00137044		unknown	unknown		A_72_P018051	7.92483e-09	0.000312603	5.04198e-07
SLC38A3	SLC38A3	solute carrier family 38, member 3 [Source:HGNC Symbol;Acc:18044]	A_72_P387033	6.26246e-05	1	0.000601044	-0.676923	-0.390649		CD83	CD83	CD83 molecule [Source:HGNC Symbol;Acc:1703]	A_72_P008841	8.75823e-09	0.000345477	5.415e-07		PRIM2	PRIM2	primase, DNA, polypeptide 2 (58kDa)	A_72_P007086	0.00137113	1	0.00647267		ZNF280D	ZNF280D	zinc finger protein 280D [Source:HGNC Symbol;Acc:25953]	A_72_P018891	8.98668e-07	0.0354489	2.14996e-05
unknown	unknown		A_72_P420654	3.90331e-08	0.0015397	1.84175e-06	-0.600354	0.14189		unknown	unknown		A_72_P008851	9.09784e-06	0.358873	0.000132426		KLHDC2	KLHDC2	kelch domain containing 2 [Source:HGNC Symbol;Acc:20231]	A_72_P007171	0.000974102	1	0.00498075		COG5	COG5	component of oligomeric golgi complex 5 [Source:HGNC Symbol;Acc:14857]	A_72_P019101	6.65352e-11	2.62455e-06	1.02923e-08
ZBBX	ZBBX	zinc finger, B-box domain containing [Source:HGNC Symbol;Acc:26245]	A_72_P434969	2.71895e-06	0.107252	5.16066e-05	-0.865475	-0.399594		FAM69A	FAM69A	family with sequence similarity 69, member A [Source:HGNC Symbol;Acc:32213]	A_72_P009096	0.000153318	1	0.00119679		HDAC3	HDAC3	histone deacetylase 3 [Source:HGNC Symbol;Acc:4854]	A_72_P007391	0.00118617	1	0.00579356		unknown	unknown		A_72_P019266	2.50335e-05	0.987473	0.000291257
CPE	CPE	carboxypeptidase E [Source:HGNC Symbol;Acc:2303]	A_72_P444734	1.60738e-07	0.00634047	5.55208e-06	-0.64898	-0.15617		PUM2	PUM2	pumilio 2 (Drosophila) [Source:MGI Symbol;Acc:MGI:1931751]	A_72_P009476	0.000709431	1	0.00392871		VMP1	VMP1	vacuole membrane protein 1 [Source:HGNC Symbol;Acc:29559]	A_72_P007396	1.30354e-06	0.0514196	2.871e-05		unknown	unknown		A_72_P019561	0.000288963	1	0.00195681
SERINC3	SERINC3	serine incorporator 3 [Source:HGNC Symbol;Acc:11699]	A_72_P449987	6.90693e-08	0.00272451	2.85887e-06	-0.732911	0.0919145		RFTN1	RFTN1	raftlin, lipid raft linker 1 [Source:HGNC Symbol;Acc:30278]	A_72_P009876	0.000891662	1	0.00466046		ZNF496	ZNF496	zinc finger protein 496 [Source:HGNC Symbol;Acc:23713]	A_72_P007461	0.000126345	1	0.00102928		ATP10D	ATP10D	ATPase, class V, type 10D [Source:HGNC Symbol;Acc:13549]	A_72_P019621	0.00167475	1	0.00753665
SLC38A3	SLC38A3	solute carrier family 38, member 3 [Source:HGNC Symbol;Acc:18044]	A_72_P485451	6.39029e-05	1	0.00061123	-0.881021	-0.390062		IKBKAP	IKBKAP	inhibitor of kappa light polypeptide gene enhancer in B-cells, kinase complex-associated protein [Source:HGNC Symbol;Acc:5959]	A_72_P009991	0.000280449	1	0.00191361		NRD1	NRD1	nardilysin (N-arginine dibasic convertase) [Source:HGNC Symbol;Acc:7995]	A_72_P007506	0.000825989	1	0.00438932		ABCD4	ABCD4	ATP-binding cassette, sub-family D (ALD), member 4 [Source:HGNC Symbol;Acc:68]	A_72_P019881	1.62305e-07	0.00640228	5.5964e-06
GSTA1	GSTA1	glutathione S-transferase alpha 1 [Source:HGNC Symbol;Acc:4626]	A_72_P517950	3.15748e-06	0.12455	5.79302e-05	-0.601635	-0.0530578		TMEM115	TMEM115	transmembrane protein 115 [Source:HGNC Symbol;Acc:30055]	A_72_P010971	8.79774e-08	0.00347036	3.48429e-06		LDHB	LDHB	lactate dehydrogenase B [Source:HGNC Symbol;Acc:6541]	A_72_P007566	0.00117869	1	0.005769		TGFBRAP1	TGFBRAP1	transforming growth factor, beta receptor associated protein 1 [Source:HGNC Symbol;Acc:16836]	A_72_P020046	3.60779e-06	0.142313	6.44447e-05
SERINC3	SERINC3	serine incorporator 3 [Source:HGNC Symbol;Acc:11699]	A_72_P578243	7.44753e-09	0.000293775	4.79242e-07	-0.624909	0.0893808		NMT1	NMT1	N-myristoyltransferase 1 [Source:HGNC Symbol;Acc:7857]	A_72_P011066	7.08408e-06	0.279439	0.000108816		MAB21L1	MAB21L1	mab-21-like 1 (C. elegans) [Source:HGNC Symbol;Acc:6757]	A_72_P007781	9.73084e-05	1	0.000839918		ANAPC1	ANAPC1	anaphase promoting complex subunit 1 [Source:HGNC Symbol;Acc:19988]	A_72_P020686	0.00130496	1	0.00623795
CPE	CPE	carboxypeptidase E [Source:HGNC Symbol;Acc:2303]	A_72_P595124	3.01733e-07	0.0119022	8.98955e-06	-0.562626	-0.0509375		PAGR1	C16orf53	chromosome 16 open reading frame 53 [Source:HGNC Symbol;Acc:28707]	A_72_P011081	1.22844e-06	0.0484569	2.72843e-05		KCNJ2	KCNJ2	potassium inwardly-rectifying channel, subfamily J, member 2 [Source:HGNC Symbol;Acc:6263]	A_72_P008011	0.000841303	1	0.00445331		NTNG1	NTNG1	netrin G1 [Source:HGNC Symbol;Acc:23319]	A_72_P020696	9.90973e-08	0.00390899	3.76226e-06
CPE	CPE	carboxypeptidase E [Source:HGNC Symbol;Acc:2303]	A_72_P595339	1.04808e-07	0.00413424	3.9308e-06	-0.542666	-0.13938		VPS26B	VPS26B	vacuolar protein sorting 26 homolog B (S. pombe) [Source:HGNC Symbol;Acc:28119]	A_72_P011351	2.41406e-10	9.52251e-06	3.03265e-08		NOSIP	NOSIP	nitric oxide synthase interacting protein [Source:HGNC Symbol;Acc:17946]	A_72_P008166	6.50275e-06	0.256507	0.000101829		USP47	USP47	ubiquitin specific peptidase 47 [Source:HGNC Symbol;Acc:20076]	A_72_P021026	0.00111215	1	0.00551348
AQP10	AQP10	aquaporin 10 [Source:HGNC Symbol;Acc:16029]	A_72_P613152	9.68423e-07	0.0382004	2.27627e-05	-0.528749	-0.487645		BACH2	BACH2	BTB and CNC homology 1, basic leucine zipper transcription factor 2 [Source:HGNC Symbol;Acc:14078]	A_72_P011986	0.000630231	1	0.00358421		MARK2	MARK2	MAP/microtubule affinity-regulating kinase 2 [Source:HGNC Symbol;Acc:3332]	A_72_P008186	0.000156539	1	0.00121576		DNAJC17	DNAJC17	DnaJ (Hsp40) homolog, subfamily C, member 17 [Source:HGNC Symbol;Acc:25556]	A_72_P021226	1.31009e-09	5.16778e-05	1.1613e-07
SERINC3	SERINC3	serine incorporator 3 [Source:HGNC Symbol;Acc:11699]	A_72_P649356	3.57956e-06	0.141199	6.4036e-05	-0.755488	0.0118308		unknown	unknown		A_72_P012186	0.000244772	1	0.00171962		NFKBIB	NFKBIB	nuclear factor of kappa light polypeptide gene enhancer in B-cells inhibitor, beta [Source:HGNC Symbol;Acc:7798]	A_72_P008576	9.3117e-09	0.00036731	5.69279e-07		TMTC2	TMTC2	transmembrane and tetratricopeptide repeat containing 2 [Source:HGNC Symbol;Acc:25440]	A_72_P021366	4.90411e-05	1	0.000497295
NUBPL	NUBPL	nucleotide binding protein-like [Source:HGNC Symbol;Acc:20278]	A_72_P724813	0	0	0	-0.667943	0.00876891		OSBP2	OSBP2	oxysterol binding protein 2 [Source:HGNC Symbol;Acc:8504]	A_72_P012811	1.85457e-05	0.731552	0.000229947		unknown	unknown		A_72_P009196	0.000433787	1	0.00268643		TRIM4	TRIM4	tripartite motif containing 4 [Source:HGNC Symbol;Acc:16275]	A_72_P021606	0.000937798	1	0.00484574
H3F3B	H3F3B	H3 histone, family 3B (H3.3B) [Source:HGNC Symbol;Acc:4765]	A_72_P749936	3.61937e-09	0.00014277	2.7518e-07	-0.740482	-0.266183		IQCG	IQCG	IQ motif containing G [Source:HGNC Symbol;Acc:25251]	A_72_P013046	3.57374e-07	0.014097	1.03199e-05		unknown	unknown		A_72_P009781	0.000464096	1	0.00283254		SCFD1	SCFD1	sec1 family domain containing 1 [Source:HGNC Symbol;Acc:20726]	A_72_P021796	0.00014855	1	0.00116727
SERINC3	SERINC3	serine incorporator 3 [Source:HGNC Symbol;Acc:11699]	O10554	3.01237e-08	0.00118826	1.49655e-06	-0.632878	0.103259		ICE2	NARG2	NMDA receptor regulated 2 [Source:HGNC Symbol;Acc:29885]	A_72_P013456	8.70269e-07	0.0343286	2.09833e-05		unknown	unknown		A_72_P009841	8.62251e-05	1	0.000767773		NUP160	NUP160	nucleoporin 160kDa [Source:HGNC Symbol;Acc:18017]	A_72_P022156	0.000535029	1	0.00316224
ART3	ART3	ADP-ribosyltransferase 3 [Source:HGNC Symbol;Acc:725]	O12726	1.87316e-07	0.00738887	6.19855e-06	-0.901196	-0.216852		unknown	unknown		A_72_P013486	0.000469099	1	0.00285733		TXNRD1	TXNRD1	thioredoxin reductase 1 [Source:HGNC Symbol;Acc:12437]	A_72_P009866	0.00102114	1	0.0051601		WDSUB1	WDSUB1	WD repeat, sterile alpha motif and U-box domain containing 1 [Source:HGNC Symbol;Acc:26697]	A_72_P022161	0.00195105	1	0.0084787
HACE1	HACE1	HECT domain and ankyrin repeat containing, E3 ubiquitin protein ligase 1 [Source:HGNC Symbol;Acc:21033]	O695	2.27085e-07	0.00895758	7.18907e-06	-0.574696	-0.181271		unknown	unknown		A_72_P013861	6.07621e-10	2.39682e-05	6.32407e-08		unknown	unknown		A_72_P010101	0.000879435	1	0.00460816		NUP188	NUP188	nucleoporin 188kDa [Source:HGNC Symbol;Acc:17859]	A_72_P022331	4.54621e-07	0.017933	1.26022e-05
PJA2	PJA2	praja ring finger 2 [Source:HGNC Symbol;Acc:17481]	A_72_P003276	3.46723e-13	1.36768e-08	1.30255e-10	0.279371	1.15015		unknown	unknown		A_72_P013941	5.8688e-05	1	0.000571405		unknown	unknown		A_72_P010116	0.000272008	1	0.00186914		NFATC1	NFATC1	nuclear factor of activated T-cells, cytoplasmic, calcineurin-dependent 1 [Source:HGNC Symbol;Acc:7775]	A_72_P022371	8.49402e-11	3.35055e-06	1.26071e-08
SMS	SMS	spermine synthase [Source:HGNC Symbol;Acc:11123]	A_72_P014371	7.20398e-08	0.00284168	2.96626e-06	0.112815	1.58555		CD302	CD302	CD302 molecule [Source:HGNC Symbol;Acc:30843]	A_72_P013966	5.9588e-08	0.00235051	2.55768e-06		CTNNA2	CTNNA2	catenin (cadherin-associated protein), alpha 2 [Source:HGNC Symbol;Acc:2510]	A_72_P010576	0.00104648	1	0.00525251		LRRC75A	C17orf76	chromosome 17 open reading frame 76 [Source:HGNC Symbol;Acc:32403]	A_72_P022411	2.80296e-10	1.10566e-05	3.44441e-08
USP2	USP2	ubiquitin specific peptidase 2 [Source:HGNC Symbol;Acc:12618]	A_72_P020136	2.36175e-09	9.31618e-05	1.90905e-07	0.316926	0.773285		unknown	unknown		A_72_P014411	0.000208182	1	0.00152017		THY1	THY1	Thy-1 cell surface antigen [Source:HGNC Symbol;Acc:11801]	A_72_P010721	0.00239704	1	0.0099457		unknown	unknown		A_72_P022426	3.93243e-08	0.00155119	1.84765e-06
PPP6R3	PPP6R3	protein phosphatase 6, regulatory subunit 3 [Source:HGNC Symbol;Acc:1173]	A_72_P020371	5.25936e-07	0.0207461	1.41902e-05	0.272239	0.917641		unknown	unknown		A_72_P014496	1.12608e-07	0.00444194	4.17868e-06		HOXB6	HOXB6	homeobox B6 [Source:HGNC Symbol;Acc:5117]	A_72_P011441	0.00200657	1	0.0086639		CNTNAP5	CNTNAP5	contactin associated protein-like 5 [Source:HGNC Symbol;Acc:18748]	A_72_P022531	2.03503e-05	0.802738	0.000247072
unknown	unknown		A_72_P033886	0.000115395	1	0.000959167	0.108045	0.649388		FAXC	C6orf168	chromosome 6 open reading frame 168 [Source:HGNC Symbol;Acc:20742]	A_72_P014516	3.93488e-07	0.0155215	1.11907e-05		FGD6	FGD6	FYVE, RhoGEF and PH domain containing 6 [Source:HGNC Symbol;Acc:21740]	A_72_P011656	4.83366e-06	0.190668	8.07917e-05		PLK3	PLK3	polo-like kinase 3 [Source:HGNC Symbol;Acc:2154]	A_72_P022721	1.78929e-11	7.05804e-07	3.39329e-09
APOD	APOD	apolipoprotein D [Source:HGNC Symbol;Acc:612]	A_72_P037251	9.37928e-12	3.69975e-07	1.98911e-09	0.455011	1.79348		unknown	unknown		A_72_P014732	4.21667e-08	0.00166331	1.95914e-06		PDZD2	PDZD2	PDZ domain containing 2 [Source:HGNC Symbol;Acc:18486]	A_72_P011746	0.000873794	1	0.00458835		unknown	unknown		A_72_P022961	0.00208302	1	0.00890502
RASAL2	RASAL2	RAS protein activator like 2 [Source:HGNC Symbol;Acc:9874]	A_72_P040831	7.54747e-05	1	0.000696415	0.0401867	0.556448		unknown	unknown		A_72_P014866	0.00018206	1	0.00136817		ZRANB3	ZRANB3	zinc finger (CCCH type), RNA-binding motif and serine/arginine rich 2	A_72_P012541	0.000822128	1	0.00437234		Znf593	Znf593	zinc finger protein 593 [Source:HGNC Symbol;Acc:30943]	A_72_P023596	4.76224e-07	0.0187851	1.31167e-05
ACOX2	ACOX2	acyl-CoA oxidase 2, branched chain [Source:HGNC Symbol;Acc:120]	A_72_P059456	9.31715e-08	0.00367524	3.60671e-06	0.456905	0.907423		LRRC16A	LRRC16A	leucine rich repeat containing 16A [Source:HGNC Symbol;Acc:21581]	A_72_P014936	1.34565e-06	0.0530807	2.94402e-05		IGF1	IGF1	insulin-like growth factor 1 (somatomedin C) [Source:HGNC Symbol;Acc:5464]	A_72_P012686	1.22424e-07	0.00482914	4.45904e-06		unknown	unknown		A_72_P024646	2.60347e-13	1.02697e-08	1.03734e-10
SPPL2A	IMP3	U3 small nucleolar ribonucleoprotein, homolog (yeast) [Source:HGNC Symbol;Acc:14497]	A_72_P061596	1.48874e-07	0.0058725	5.21073e-06	0.252229	0.521036		RALGPS1	RALGPS1	Ral GEF with PH domain and SH3 binding motif 1 [Source:HGNC Symbol;Acc:16851]	A_72_P015186	0.000201823	1	0.00148248		NPAS2	NPAS2	neuronal PAS domain protein 2 [Source:HGNC Symbol;Acc:7895]	A_72_P013696	0.00083006	1	0.00440562		CD36	CD36	CD36 molecule (thrombospondin receptor) [Source:HGNC Symbol;Acc:1663]	A_72_P024756	0.00141854	1	0.00664322
IGF1R	IGF1R	insulin-like growth factor 1 receptor [Source:HGNC Symbol;Acc:5465]	A_72_P064846	4.75753e-06	0.187666	7.98577e-05	-0.045557	1.04941		SLC15A3	SLC15A3	solute carrier family 15, member 3 [Source:HGNC Symbol;Acc:18068]	A_72_P015251	0.00126425	1	0.00608713		CCDC171	CCDC171	coiled-coil domain containing 171	A_72_P013971	0.000169088	1	0.00129148		SPATS2	SPATS2	spermatogenesis associated, serine-rich 2 [Source:HGNC Symbol;Acc:18650]	A_72_P024761	5.86327e-08	0.00231283	2.53878e-06
FARP1	FARP1	FERM, RhoGEF (ARHGEF) and pleckstrin domain protein 1 (chondrocyte-derived) [Source:HGNC Symbol;Acc:3591]	A_72_P073971	1.11582e-06	0.0440146	2.53541e-05	0.0936964	0.855296		ASB13	ASB13	ankyrin repeat and SOCS box containing 13 [Source:HGNC Symbol;Acc:19765]	A_72_P015546	1.8952e-06	0.074758	3.88353e-05		KIAA1328	KIAA1328	KIAA1328 [Source:HGNC Symbol;Acc:29248]	A_72_P013976	0.000981363	1	0.00500722		FGFR1OP	FGFR1OP	FGFR1 oncogene partner [Source:HGNC Symbol;Acc:17012]	A_72_P024816	8.74158e-09	0.00034482	5.41319e-07
Fto	Fto	fat mass and obesity associated [Source:HGNC Symbol;Acc:24678]	A_72_P079646	5.08764e-07	0.0200687	1.37835e-05	0.0168423	0.610815		PTPN4	PTPN4	protein tyrosine phosphatase, non-receptor type 4 (megakaryocyte) [Source:HGNC Symbol;Acc:9656]	A_72_P015821	0.00017155	1	0.00130763		PTPRA	PTPRA	protein tyrosine phosphatase, receptor type, A [Source:HGNC Symbol;Acc:9664]	A_72_P014041	5.86963e-05	1	0.000571405		FAM133B	FAM133B	family with sequence similarity 133, member B [Source:HGNC Symbol;Acc:28629]	A_72_P024821	0.00066461	1	0.00373025
LDHA	LDHA	lactate dehydrogenase A [Source:HGNC Symbol;Acc:6535]	A_72_P086171	2.68756e-10	1.06013e-05	3.31292e-08	0.365985	0.808479		ADIPOR2	ADIPOR2	adiponectin receptor 2 [Source:HGNC Symbol;Acc:24041]	A_72_P016016	2.93486e-06	0.115768	5.49186e-05		MRPS6	MRPS6	mitochondrial ribosomal protein S6 [Source:HGNC Symbol;Acc:14051]	A_72_P014736	2.21717e-05	0.874586	0.000264097		VRK3	VRK3	vaccinia related kinase 3 [Source:HGNC Symbol;Acc:18996]	A_72_P025241	0.00135032	1	0.00639662
unknown	unknown		A_72_P098746	0.000186991	1	0.00139645	-0.105258	1.05498		C17orf80	C17orf80	chromosome 17 open reading frame 80 [Source:HGNC Symbol;Acc:29601]	A_72_P016186	0.000196227	1	0.00144924		OAT	OAT	ornithine aminotransferase [Source:HGNC Symbol;Acc:8091]	A_72_P014771	4.69448e-06	0.185178	7.89337e-05		MASP1	MASP1	mannan-binding lectin serine peptidase 1 (C4/C2 activating component of Ra-reactive factor) [Source:HGNC Symbol;Acc:6901]	A_72_P025306	9.25804e-05	1	0.000808869
RNPC3	RNPC3	RNA-binding region (RNP1, RRM) containing 3 [Source:HGNC Symbol;Acc:18666]	A_72_P109021	7.40254e-07	0.0292001	1.84227e-05	0.0971534	1.00645		unknown	unknown		A_72_P016351	7.21174e-05	1	0.00067093		EXOC1	EXOC1	exocyst complex component 1 [Source:HGNC Symbol;Acc:30380]	A_72_P015021	0.000184934	1	0.0013845		NKTR	NKTR	natural killer-tumor recognition sequence [Source:HGNC Symbol;Acc:7833]	A_72_P026166	0.000817848	1	0.00435722
SCLT1	SCLT1	sodium channel and clathrin linker 1 [Source:HGNC Symbol;Acc:26406]	A_72_P117906	3.86412e-06	0.152424	6.81072e-05	0.0121609	0.845653			KLHL21	kelch-like 21 (Drosophila) [Source:HGNC Symbol;Acc:29041]	A_72_P016561	0.0020222	1	0.00871605		TOMM34	TOMM34	translocase of outer mitochondrial membrane 34 [Source:HGNC Symbol;Acc:15746]	A_72_P015056	0.000559264	1	0.00327165		unknown	unknown		A_72_P026241	1.60131e-05	0.631651	0.000204816
TMCC3	TMCC3	transmembrane and coiled-coil domain family 3 [Source:HGNC Symbol;Acc:29199]	A_72_P120841	6.61227e-08	0.00260828	2.77476e-06	0.147596	0.787379		TSPAN15	TSPAN15	tetraspanin 15 [Source:HGNC Symbol;Acc:23298]	A_72_P016656	8.08303e-05	1	0.00073146		ELAVL1	ELAVL1	ELAV (embryonic lethal, abnormal vision, Drosophila)-like 1 (Hu antigen R) [Source:HGNC Symbol;Acc:3312]	A_72_P015101	0.00019811	1	0.00146095		KDM6A	KDM6A	lysine (K)-specific demethylase 6A [Source:HGNC Symbol;Acc:12637]	A_72_P026681	6.40923e-06	0.252818	0.000100644
Ccdc58	Ccdc58	coiled-coil domain containing 58 [Source:HGNC Symbol;Acc:31136]	A_72_P122636	8.69267e-07	0.0342891	2.09719e-05	0.425374	0.611291		ANXA1	ANXA1	annexin A1 [Source:HGNC Symbol;Acc:533]	A_72_P016666	1.28641e-05	0.507438	0.000173187		KIF5B	KIF5B	kinesin family member 5B [Source:HGNC Symbol;Acc:6324]	A_72_P015328	0.00203696	1	0.00875845		NR1H4	NR1H4	nuclear receptor subfamily 1, group H, member 4 [Source:HGNC Symbol;Acc:7967]	A_72_P026816	9.27056e-05	1	0.000809758
DDX50	DDX50	DEAD (Asp-Glu-Ala-Asp) box polypeptide 50 [Source:HGNC Symbol;Acc:17906]	A_72_P137286	8.30708e-05	1	0.000746364	-0.243956	0.517986		YBX3	YBX3	Yip1 domain family, member 3 [Source:HGNC Symbol;Acc:21023]	A_72_P017131	0.000246246	1	0.00172909		E2F6	E2F6	E2F transcription factor 6 [Source:HGNC Symbol;Acc:3120]	A_72_P015461	0.00148085	1	0.00686896		KCNK5	KCNK5	potassium channel, subfamily K, member 5 [Source:HGNC Symbol;Acc:6280]	A_72_P027081	8.04871e-05	1	0.000729861
BNC2	BNC2	basonuclin 2 [Source:HGNC Symbol;Acc:30988]	A_72_P155811	0.000139502	1	0.00111221	-0.389249	0.503854		PIK3R2	PIK3R2	phosphoinositide-3-kinase, regulatory subunit 2 (beta) [Source:HGNC Symbol;Acc:8980]	A_72_P017486	5.8587e-06	0.231102	9.40969e-05		FOXP1	FOXP1	forkhead box P1 [Source:HGNC Symbol;Acc:3823]	A_72_P015826	1.67761e-05	0.66175	0.000212236		unknown	unknown		A_72_P028831	1.88225e-05	0.742473	0.00023275
unknown	unknown		A_72_P164831	6.12892e-06	0.241761	9.75631e-05	0.0273169	0.565866		KDM7A	JHDM1D	jumonji C domain containing histone demethylase 1 homolog D (S. cerevisiae) [Source:HGNC Symbol;Acc:22224]	A_72_P017606	0.00015494	1	0.00120595		GDAP1L1	GDAP1L1	ganglioside-induced differentiation-associated protein 1-like 1 [Source:HGNC Symbol;Acc:4213]	A_72_P015926	0.000273026	1	0.00187496		KDM2B	KDM2B	lysine (K)-specific demethylase 2B [Source:HGNC Symbol;Acc:13610]	A_72_P028951	6.96661e-06	0.274805	0.00010743
CDKN2A	CDKN2A	cyclin-dependent kinase inhibitor 2A (melanoma, p16, inhibits CDK4) [Source:HGNC Symbol;Acc:1787]	A_72_P165536	2.59439e-06	0.102338	4.96305e-05	0.339564	1.47806		unknown	unknown		A_72_P017641	0.00122346	1	0.00593318		NIPAL2	NIPAL2	NIPA-like domain containing 2 [Source:HGNC Symbol;Acc:25854]	A_72_P015966	0.000348098	1	0.00226772		unknown	unknown		A_72_P029516	0.000880453	1	0.00461226
CD163	CD163	CD163 molecule [Source:HGNC Symbol;Acc:1631]	A_72_P177981	7.50875e-07	0.029619	1.864e-05	0.426913	1.63542		unknown	unknown		A_72_P017836	0.000364005	1	0.0023497		unknown	unknown		A_72_P015981	0.00161274	1	0.00731724		SMG8	SMG8	smg-8 homolog, nonsense mediated mRNA decay factor (C. elegans) [Source:HGNC Symbol;Acc:25551]	A_72_P029631	0.00164125	1	0.00742355
PAN3	PAN3	PAN3 poly(A) specific ribonuclease subunit homolog (S. cerevisiae) [Source:HGNC Symbol;Acc:29991]	A_72_P196187	7.42484e-05	1	0.000687351	-0.00406832	0.533224		EPB41L4B	EPB41L4B	erythrocyte membrane protein band 4.1 like 4B [Source:HGNC Symbol;Acc:19818]	A_72_P017956	5.13199e-05	1	0.000515893		C17orf103	C17orf103	chromosome 17 open reading frame 103 [Source:HGNC Symbol;Acc:30770]	A_72_P016421	1.84753e-05	0.728778	0.000229513		SAMD12	SAMD12	sterile alpha motif domain containing 12 [Source:HGNC Symbol;Acc:31750]	A_72_P029741	6.59835e-07	0.0260279	1.67597e-05
BCKDHB	BCKDHB	branched chain keto acid dehydrogenase E1, beta polypeptide [Source:HGNC Symbol;Acc:987]	A_72_P198057	2.0687e-06	0.0816019	4.15766e-05	0.161256	1.04066		CD163	CD163	CD163 molecule [Source:HGNC Symbol;Acc:1631]	A_72_P018171	0.000480086	1	0.00290854		SERBP1	SERBP1	SERPINE1 mRNA binding protein 1 [Source:HGNC Symbol;Acc:17860]	A_72_P016451	1.56836e-05	0.618657	0.000202043		ANAPC13	ANAPC13	anaphase promoting complex subunit 13 [Source:HGNC Symbol;Acc:24540]	A_72_P029846	9.03116e-06	0.356243	0.000131698
CLCN4	CLCN4	chloride channel 4 [Source:HGNC Symbol;Acc:2022]	A_72_P212807	1.0146e-07	0.00400221	3.84089e-06	0.403758	1.3925		ASIP	ASIP	agouti signaling protein [Source:HGNC Symbol;Acc:745]	A_72_P018916	0.000198398	1	0.00146171		MON2	MON2	MON2 homolog (S. cerevisiae) [Source:HGNC Symbol;Acc:29177]	A_72_P016486	0.00130662	1	0.00624207		CYBRD1	CYBRD1	cytochrome b reductase 1 [Source:HGNC Symbol;Acc:20797]	A_72_P029936	4.67098e-06	0.184252	7.86391e-05
CCAR1	CCAR1	cell division cycle and apoptosis regulator 1 [Source:HGNC Symbol;Acc:24236]	A_72_P221662	1.81404e-06	0.0715565	3.75625e-05	0.114498	0.564215		unknown	unknown		A_72_P019726	2.26318e-11	8.92733e-07	4.11398e-09		ESF1	ESF1	ESF1, nucleolar pre-rRNA processing protein, homolog (S. cerevisiae) [Source:HGNC Symbol;Acc:15898]	A_72_P016731	0.000567482	1	0.00330841		unknown	unknown		A_72_P030031	0.000485247	1	0.0029326
PRKG2	PRKG2	protein kinase, cGMP-dependent, type II [Source:HGNC Symbol;Acc:9416]	A_72_P228137	9.90472e-07	0.0390702	2.31733e-05	0.330992	0.701046		LRRC16A	LRRC16A	leucine rich repeat containing 16A [Source:HGNC Symbol;Acc:21581]	A_72_P019911	0.000219855	1	0.00158751		CCL5	CCL5	chemokine (C-C motif) ligand 5 [Source:HGNC Symbol;Acc:10632]	A_72_P016766	0.0012779	1	0.00613533		KCNJ9	KCNJ9	potassium inwardly-rectifying channel, subfamily J, member 9 [Source:HGNC Symbol;Acc:6270]	A_72_P030326	5.56254e-06	0.21942	9.03334e-05
unknown	unknown		A_72_P254107	2.08188e-05	0.821219	0.00025183	-0.035797	1.14083		KBTBD11	KBTBD11	kelch repeat and BTB (POZ) domain containing 11 [Source:HGNC Symbol;Acc:29104]	A_72_P020296	1.42311e-07	0.00561359	5.0301e-06		unknown	unknown		A_72_P016791	0.000669351	1	0.00374743		unknown	unknown		A_72_P030506	0.000516788	1	0.00307748
unknown	unknown		A_72_P280159	1.02368e-05	0.403801	0.000144987	0.153095	0.66988		unknown	unknown		A_72_P020486	0.000735163	1	0.00402896		PAQR6	PAQR6	progestin and adipoQ receptor family member VI [Source:HGNC Symbol;Acc:30132]	A_72_P016901	0.00034384	1	0.0022469		TTL	TTL	tubulin tyrosine ligase [Source:HGNC Symbol;Acc:21586]	A_72_P030781	0.00143557	1	0.00670544
unknown	unknown		A_72_P290644	1.38233e-07	0.00545275	4.92126e-06	0.097602	0.95082		RBM25	RBM25	RNA binding motif protein 25 [Source:HGNC Symbol;Acc:23244]	A_72_P021346	0.00178484	1	0.00790725		unknown	unknown		A_72_P016911	0.00129792	1	0.0062118		DNAAF2	DNAAF2	dynein, axonemal, assembly factor 2 [Source:HGNC Symbol;Acc:20188]	A_72_P031071	7.26997e-06	0.286771	0.00011091
PRAP1	PRAP1	proline-rich acidic protein 1 [Source:HGNC Symbol;Acc:23304]	A_72_P293029	0.000149833	1	0.00117478	-0.271708	0.794177		unknown	unknown		A_72_P021466	0.000718783	1	0.00396436		EIF4G1	EIF4G1	eukaryotic translation initiation factor 4 gamma, 1 [Source:HGNC Symbol;Acc:3296]	A_72_P017296	0.000721673	1	0.00397586		TMPO	TMPO	thymopoietin [Source:HGNC Symbol;Acc:11875]	A_72_P031421	0.000334042	1	0.00219477
LUM	LUM	lumican [Source:HGNC Symbol;Acc:6724]	A_72_P293589	3.5979e-08	0.00141923	1.735e-06	-0.235618	0.577935		ZFP42	ZFP42	zinc finger protein 42 homolog (mouse) [Source:HGNC Symbol;Acc:30949]	A_72_P021536	6.64699e-06	0.262197	0.000103512		CTSB	CTSB	cathepsin B [Source:HGNC Symbol;Acc:2527]	A_72_P017401	0.00156433	1	0.00715856		ISG12(A)	IFI27	interferon, alpha-inducible protein 27 [Source:HGNC Symbol;Acc:5397]	A_72_P031471	0.00178095	1	0.00789787
MTOR	MTOR	mechanistic target of rapamycin (serine/threonine kinase) [Source:HGNC Symbol;Acc:3942]	A_72_P294744	3.15171e-06	0.124322	5.78783e-05	-0.157263	0.750511		FZD5	FZD5	frizzled family receptor 5 [Source:HGNC Symbol;Acc:4043]	A_72_P021676	0.000125929	1	0.00102653		AGPAT5	AGPAT5	1-acylglycerol-3-phosphate O-acyltransferase 5 (lysophosphatidic acid acyltransferase, epsilon) [Source:HGNC Symbol;Acc:20886]	A_72_P017716	7.90465e-05	1	0.000721107		unknown	unknown		A_72_P031506	0.00213847	1	0.0090928
MTIF2	MTIF2	mitochondrial translational initiation factor 2 [Source:HGNC Symbol;Acc:7441]	A_72_P295314	0.000112917	1	0.000943271	-0.0839627	0.541362		TRIM32	TRIM32	tripartite motif containing 32 [Source:HGNC Symbol;Acc:16380]	A_72_P021721	8.63164e-06	0.340484	0.000127188		unknown	unknown		A_72_P018206	0.00162367	1	0.00735752		AAED1	C9orf21	chromosome 9 open reading frame 21 [Source:HGNC Symbol;Acc:16881]	A_72_P031646	2.63643e-08	0.00103997	1.35943e-06
PPARGC1A	PPARGC1A	peroxisome proliferator-activated receptor gamma, coactivator 1 alpha [Source:HGNC Symbol;Acc:9237]	A_72_P297579	1.55837e-09	6.14714e-05	1.33055e-07	0.42448	1.18066		unknown	unknown		A_72_P021776	2.288e-06	0.0902524	4.48794e-05		unknown	unknown		A_72_P019166	0.00043778	1	0.00270378		SYNGR1	SYNGR1	synaptogyrin 1 [Source:HGNC Symbol;Acc:11498]	A_72_P032446	0.00013865	1	0.00110645
unknown	unknown		A_72_P310168	0.000171632	1	0.00130799	-0.13272	1.00546		OSBPL10	OSBPL10	oxysterol binding protein-like 10 [Source:HGNC Symbol;Acc:16395]	A_72_P022036	2.47704e-05	0.977093	0.00028891		GTF3C4	GTF3C4	general transcription factor IIIC, polypeptide 4, 90kDa [Source:HGNC Symbol;Acc:4667]	A_72_P019641	3.35785e-09	0.000132454	2.59205e-07		ASB2	ASB2	ankyrin repeat and SOCS box containing 2 [Source:HGNC Symbol;Acc:16012]	A_72_P032491	0.000165366	1	0.00126945
PRAP1	PRAP1	proline-rich acidic protein 1 [Source:HGNC Symbol;Acc:23304]	A_72_P314458	0.000190379	1	0.00141425	-0.274149	0.775923		unknown	unknown		A_72_P022341	0.000105406	1	0.000894944		OVGP1	OVGP1	oviductal glycoprotein 1, 120kDa [Source:HGNC Symbol;Acc:8524]	A_72_P019936	1.43296e-05	0.565247	0.000188165		CAPRIN2	CAPRIN2	caprin family member 2 [Source:HGNC Symbol;Acc:21259]	A_72_P033056	2.24051e-05	0.883792	0.000266283
SLC27A2	SLC27A2	solute carrier family 27 (fatty acid transporter), member 2 [Source:HGNC Symbol;Acc:10996]	A_72_P316323	2.01699e-06	0.0795622	4.07802e-05	-0.0516403	0.806884		unknown	unknown		A_72_P022696	0.000599457	1	0.00344646		GCSH	GCSH	glycine cleavage system protein H (aminomethyl carrier) [Source:HGNC Symbol;Acc:4208]	A_72_P019946	2.5928e-07	0.0102276	8.00905e-06		MFSD11	MFSD11	major facilitator superfamily domain containing 11 [Source:HGNC Symbol;Acc:25458]	A_72_P033086	0.000741068	1	0.0040527
CYP3A46	CYP3A4	cytochrome P450, family 3, subfamily A, polypeptide 4 [Source:HGNC Symbol;Acc:2637]	A_72_P322704	1.23228e-08	0.000486086	7.10652e-07	0.386738	0.747196		CYBRD1	CYBRD1	cytochrome b reductase 1 [Source:HGNC Symbol;Acc:20797]	A_72_P022906	0.00040023	1	0.00252681		PDHA1	PDHA1	pyruvate dehydrogenase (lipoamide) alpha 1 [Source:HGNC Symbol;Acc:8806]	A_72_P020186	0.000522076	1	0.00309821		unknown	unknown		A_72_P033106	1.15927e-05	0.457284	0.000159945
TM6SF1	TM6SF1	transmembrane 6 superfamily member 1 [Source:HGNC Symbol;Acc:11860]	A_72_P328038	4.98996e-10	1.96834e-05	5.40752e-08	0.231033	1.22394		STAMBPL1	STAMBPL1	STAM binding protein-like 1 [Source:HGNC Symbol;Acc:24105]	A_72_P023446	9.62993e-05	1	0.000833829		CD24	CD24	CD24 molecule	A_72_P020336	7.41428e-06	0.292464	0.000112495		ZNF79	ZNF79	zinc finger protein 79 [Source:HGNC Symbol;Acc:13153]	A_72_P033216	0.000817206	1	0.00435497
HERC3	HERC3	hect domain and RLD 3 [Source:HGNC Symbol;Acc:4876]	A_72_P343338	3.9968e-15	1.57658e-10	2.86651e-12	0.272269	0.874445		NRM	NRM	nurim (nuclear envelope membrane protein) [Source:HGNC Symbol;Acc:8003]	A_72_P023531	4.75606e-05	1	0.000486156		RPL10A	RPL10A	ribosomal protein L10a [Source:HGNC Symbol;Acc:10299]	A_72_P020461	0.000283803	1	0.00193115		YARS	YARS	tyrosyl-tRNA synthetase [Source:HGNC Symbol;Acc:12840]	A_72_P033731	3.71396e-06	0.146501	6.58728e-05
UBE3A	UBE3A	ubiquitin protein ligase E3A [Source:HGNC Symbol;Acc:12496]	A_72_P350578	1.32906e-05	0.524263	0.000177837	0.112566	0.50507		ARMCX3	ARMCX3	armadillo repeat containing, X-linked 3 [Source:HGNC Symbol;Acc:24065]	A_72_P023701	0.000383236	1	0.00244653		unknown	unknown		A_72_P020656	7.71239e-05	1	0.000708319		unknown	unknown		A_72_P033766	0.000497237	1	0.00298494
APOD	APOD	apolipoprotein D [Source:HGNC Symbol;Acc:612]	A_72_P371558	5.27747e-10	2.08175e-05	5.65693e-08	0.453753	1.60231		TPRA1	TPRA1	transmembrane protein, adipocyte asscociated 1 [Source:HGNC Symbol;Acc:30413]	A_72_P024731	8.76692e-05	1	0.000776426		unknown	unknown		A_72_P020721	0.000814027	1	0.0043439		PPAPDC1A	PPAPDC1A	phosphatidic acid phosphatase type 2 domain containing 1A [Source:HGNC Symbol;Acc:23531]	A_72_P033816	8.68194e-14	3.42468e-09	3.89168e-11
FIG4	FIG4	FIG4 homolog, SAC1 lipid phosphatase domain containing (S. cerevisiae) [Source:HGNC Symbol;Acc:16873]	A_72_P387758	0.00010543	1	0.000894944	-0.114588	0.694973		GPT	GPT	glutamic-pyruvate transaminase (alanine aminotransferase) [Source:HGNC Symbol;Acc:4552]	A_72_P024941	7.58567e-08	0.00299224	3.09436e-06		NPHP1	NPHP1	nephronophthisis 1 (juvenile) [Source:HGNC Symbol;Acc:7905]	A_72_P020791	0.000899511	1	0.00469464		SLC25A12	SLC25A12	solute carrier family 25 (mitochondrial carrier, Aralar), member 12 [Source:HGNC Symbol;Acc:10982]	A_72_P033861	0.000347919	1	0.00226694
CH242-58J12.2	TCF12	transcription factor 12 [Source:HGNC Symbol;Acc:11623]	A_72_P424104	0.000106981	1	0.000905304	0.0314017	0.675127		GREB1L	GREB1L	growth regulation by estrogen in breast cancer-like [Source:HGNC Symbol;Acc:31042]	A_72_P025741	6.25331e-05	1	0.000600457		unknown	unknown		A_72_P021136	0.000993906	1	0.00505553		GNL3	GNL3	guanine nucleotide binding protein-like 3 (nucleolar) [Source:HGNC Symbol;Acc:29931]	A_72_P033936	0.000199723	1	0.00147092
PCK1	PCK1	phosphoenolpyruvate carboxykinase 1 (soluble) [Source:HGNC Symbol;Acc:8724]	A_72_P441080	1.36736e-05	0.539369	0.000181667	0.185356	1.08773		MCM3AP	MCM3AP	minichromosome maintenance complex component 3 associated protein [Source:HGNC Symbol;Acc:6946]	A_72_P025886	3.60827e-08	0.00142332	1.73787e-06		LIMCH1	LIMCH1	LIM and calponin homology domains 1 [Source:HGNC Symbol;Acc:29191]	A_72_P021151	0.00231007	1	0.00965592		CHST9	CHST9	carbohydrate (N-acetylgalactosamine 4-0) sulfotransferase 9 [Source:HGNC Symbol;Acc:19898]	A_72_P034051	0.000927862	1	0.00480952
VSIG4	VSIG4	V-set and immunoglobulin domain containing 4 [Source:HGNC Symbol;Acc:17032]	A_72_P466016	5.95401e-08	0.00234862	2.55768e-06	0.260905	1.10623		CPT2	CPT2	carnitine palmitoyltransferase 2 [Source:HGNC Symbol;Acc:2330]	A_72_P026376	5.37912e-06	0.212185	8.77159e-05		ZNF791	ZNF791	zinc finger protein 791 [Source:HGNC Symbol;Acc:26895]	A_72_P021206	3.09393e-05	1	0.000345581		unknown	unknown		A_72_P034061	0	0	0
PRAP1	PRAP1	proline-rich acidic protein 1 [Source:HGNC Symbol;Acc:23304]	A_72_P496446	0.000193644	1	0.00143311	-0.318735	0.771971		CD44	CD44	CD44 molecule (Indian blood group) [Source:HGNC Symbol;Acc:1681]	A_72_P026546	4.64287e-05	1	0.000476686		RNH1	RNH1	ribonuclease/angiogenin inhibitor 1 [Source:HGNC Symbol;Acc:10074]	A_72_P021281	1.51008e-05	0.595667	0.000195943		POGLUT1	POGLUT1	protein O-glucosyltransferase 1 [Source:HGNC Symbol;Acc:22954]	A_72_P034096	5.91364e-07	0.023327	1.54363e-05
TM6SF1	TM6SF1	transmembrane 6 superfamily member 1 [Source:HGNC Symbol;Acc:11860]	A_72_P532834	1.4891e-09	5.8739e-05	1.28532e-07	0.225083	1.26695		ANGEL2	ANGEL2	angel homolog 2 (Drosophila) [Source:HGNC Symbol;Acc:30534]	A_72_P026596	0.00040023	1	0.00252681		TYROBP	TYROBP	TYRO protein tyrosine kinase binding protein [Source:HGNC Symbol;Acc:12449]	A_72_P021321	0.000816924	1	0.00435465		POLD3	POLD3	polymerase (DNA-directed), delta 3, accessory subunit [Source:HGNC Symbol;Acc:20932]	A_72_P034456	0.00222487	1	0.00937431
EWSR1	EWSR1	Ewing sarcoma breakpoint region 1 [Source:HGNC Symbol;Acc:3508]	A_72_P542383	4.41671e-05	1	0.000459324	0.0765414	0.637236		C6orf106	C6orf106	chromosome 6 open reading frame 106 [Source:HGNC Symbol;Acc:21215]	A_72_P026821	5.02349e-05	1	0.000507446		SCAF11	SCAF11	SR-related CTD-associated factor 11 [Source:HGNC Symbol;Acc:10784]	A_72_P021516	0.000292028	1	0.00197384		CHMP4B	CHMP4B	chromatin modifying protein 4B [Source:HGNC Symbol;Acc:16171]	A_72_P034756	0.000120519	1	0.000992665
PRAP1	PRAP1	proline-rich acidic protein 1 [Source:HGNC Symbol;Acc:23304]	A_72_P607523	0.000208594	1	0.0015229	-0.372268	0.779933		SPEF2	SPEF2	sperm flagellar 2 [Source:HGNC Symbol;Acc:26293]	A_72_P026951	1.07374e-06	0.0423548	2.46392e-05		RPN2	RPN2	ribophorin II [Source:HGNC Symbol;Acc:10382]	A_72_P021741	0.0022652	1	0.00951373		CCL2	CCL2	chemokine (C-C motif) ligand 2 [Source:HGNC Symbol;Acc:10618]	A_72_P035346	2.9357e-05	1	0.000331336
TM6SF1	TM6SF1	transmembrane 6 superfamily member 1 [Source:HGNC Symbol;Acc:11860]	A_72_P621178	2.43729e-07	0.00961415	7.60012e-06	-0.139629	1.06542		FBN1	FBN1	fibrillin 1 [Source:HGNC Symbol;Acc:3603]	A_72_P027051	0.000187275	1	0.00139751		RAB34	RAB34	RAB34, member RAS oncogene family [Source:HGNC Symbol;Acc:16519]	A_72_P021786	2.96741e-05	1	0.000334318		CAPZB	CAPZB	capping protein (actin filament) muscle Z-line, beta [Source:HGNC Symbol;Acc:1491]	A_72_P035491	2.0886e-05	0.823868	0.00025255
CD163	CD163	CD163 molecule [Source:HGNC Symbol;Acc:1631]	A_72_P624895	0.000112472	1	0.000940154	0.11161	0.864686		DCAF6	DCAF6	DDB1 and CUL4 associated factor 6 [Source:HGNC Symbol;Acc:30002]	A_72_P027071	3.18401e-10	1.25596e-05	3.86451e-08		unknown	unknown		A_72_P022421	1.20988e-05	0.477249	0.00016531		KCNA5	KCNA5	potassium voltage-gated channel, shaker-related subfamily, member 5 [Source:HGNC Symbol;Acc:6224]	A_72_P035746	0.000592536	1	0.00341402
ALOX5AP	ALOX5AP	arachidonate 5-lipoxygenase-activating protein [Source:HGNC Symbol;Acc:436]	A_72_P627111	1.14354e-06	0.0451079	2.57759e-05	0.0484849	0.926728		C1orf168	C1orf168	chromosome 1 open reading frame 168 [Source:HGNC Symbol;Acc:27295]	A_72_P027281	0.000827977	1	0.00439752		unknown	unknown		A_72_P022816	2.72099e-08	0.00107332	1.39574e-06		NFIA	NFIA	nuclear factor I/A [Source:HGNC Symbol;Acc:7784]	A_72_P036221	0.000593176	1	0.00341583
PCK1	PCK1	phosphoenolpyruvate carboxykinase 1 (soluble) [Source:HGNC Symbol;Acc:8724]	A_72_P637186	7.46677e-06	0.294534	0.000113065	0.177605	1.30135		IDH2	IDH2	isocitrate dehydrogenase 2 (NADP+), mitochondrial [Source:HGNC Symbol;Acc:5383]	A_72_P027856	6.38706e-06	0.251944	0.000100519		AP1S2	AP1S2	adaptor-related protein complex 1, sigma 2 subunit [Source:HGNC Symbol;Acc:560]	A_72_P022911	0.00199218	1	0.00862055		DOPEY1	DOPEY1	dopey family member 1 [Source:HGNC Symbol;Acc:21194]	A_72_P036501	0.000982866	1	0.00501165
CD163	CD163	CD163 molecule [Source:HGNC Symbol;Acc:1631]	A_72_P656100	1.57414e-07	0.00620936	5.46599e-06	0.497235	1.64255		INADL	INADL	InaD-like (Drosophila) [Source:HGNC Symbol;Acc:28881]	A_72_P028121	0.00014551	1	0.00114819		PHKB	PHKB	phosphorylase kinase, beta [Source:HGNC Symbol;Acc:8927]	A_72_P023056	0.000233305	1	0.00165968		unknown	unknown		A_72_P036946	7.56543e-07	0.0298426	1.87571e-05
RFTN1	RFTN1	raftlin, lipid raft linker 1 [Source:HGNC Symbol;Acc:30278]	A_72_P667461	3.62457e-07	0.0142975	1.04361e-05	-0.0975145	0.528253		ALCAM	ALCAM	activated leukocyte cell adhesion molecule [Source:HGNC Symbol;Acc:400]	A_72_P028356	5.31692e-06	0.209731	8.69893e-05		GLP2R	GLP2R	glucagon-like peptide 2 receptor [Source:HGNC Symbol;Acc:4325]	A_72_P024256	0.00130608	1	0.006241		unknown	unknown		A_72_P037006	0	0	0
PCK1	PCK1	phosphoenolpyruvate carboxykinase 1 (soluble) [Source:HGNC Symbol;Acc:8724]	A_72_P672152	6.2609e-06	0.246967	9.92634e-05	0.130505	1.21303		DCUN1D2	DCUN1D2	DCN1, defective in cullin neddylation 1, domain containing 2 (S. cerevisiae) [Source:HGNC Symbol;Acc:20328]	A_72_P028376	4.86259e-05	1	0.000494482		FZD6	FZD6	frizzled family receptor 6 [Source:HGNC Symbol;Acc:4044]	A_72_P024426	8.93519e-06	0.352457	0.000130588		RPGR	RPGR	retinitis pigmentosa GTPase regulator [Source:HGNC Symbol;Acc:10295]	A_72_P037171	3.0274e-07	0.0119419	9.01275e-06
GBP5	GBP5	guanylate binding protein 5 [Source:HGNC Symbol;Acc:19895]	A_72_P705255	2.42396e-07	0.00956154	7.57649e-06	0.480223	0.645991		ND3	MT-ND3	mitochondrially encoded NADH dehydrogenase 3 [Source:HGNC Symbol;Acc:7458]	A_72_P028386	6.7911e-05	1	0.000640559		LCT	LCT	lactase [Source:HGNC Symbol;Acc:6530]	A_72_P024791	0.000111237	1	0.000931294		UTRN	UTRN	utrophin [Source:HGNC Symbol;Acc:12635]	A_72_P037546	0.000896659	1	0.00468285
LGI1	LGI1	leucine-rich, glioma inactivated 1 [Source:HGNC Symbol;Acc:6572]	A_72_P709765	4.52168e-09	0.000178362	3.25479e-07	0.152691	0.633914		C15orf40	C15orf40	chromosome 15 open reading frame 40 [Source:HGNC Symbol;Acc:28443]	A_72_P028401	0.000395754	1	0.00250536		PTK2	PTK2	PTK2 protein tyrosine kinase 2 [Source:HGNC Symbol;Acc:9611]	A_72_P024801	0.000112505	1	0.000940224		TBP	TBP	TATA box binding protein [Source:HGNC Symbol;Acc:11588]	A_72_P038071	0.000250046	1	0.00175037
LGI1	LGI1	leucine-rich, glioma inactivated 1 [Source:HGNC Symbol;Acc:6572]	A_72_P718398	1.7776e-09	7.01193e-05	1.48244e-07	0.232813	0.802145		UBQLN1	UBQLN1	ubiquilin 1 [Source:HGNC Symbol;Acc:12508]	A_72_P029821	1.22766e-06	0.0484264	2.72843e-05		CCDC80	CCDC80	coiled-coil domain containing 80 [Source:HGNC Symbol;Acc:30649]	A_72_P025026	0.000142305	1	0.00113013		HBS1L	HBS1L	HBS1-like (S. cerevisiae) [Source:HGNC Symbol;Acc:4834]	A_72_P038206	0.000305804	1	0.00205149
APOD	APOD	apolipoprotein D [Source:HGNC Symbol;Acc:612]	A_72_P720378	5.69544e-14	2.24662e-09	2.64309e-11	0.335817	1.72961		unknown	unknown		A_72_P029881	8.12719e-05	1	0.000734277		MAP4	MAP4	microtubule-associated protein 4 [Source:HGNC Symbol;Acc:6862]	A_72_P025281	9.02862e-05	1	0.000794076		unknown	unknown		A_72_P038316	0.000183555	1	0.00137679
IGHA1	IGHA1	immunoglobulin heavy constant gamma 1 (G1m marker) [Source:HGNC Symbol;Acc:5525]	A_72_P736382	2.19429e-06	0.0865558	4.34954e-05	0.2066	1.30862		HNRNPA1	HNRNPA1	heterogeneous nuclear ribonucleoprotein A1 [Source:HGNC Symbol;Acc:5031]	A_72_P030481	2.19932e-11	8.67543e-07	4.03508e-09		CMPK1	CMPK1	cytidine monophosphate (UMP-CMP) kinase 1, cytosolic [Source:HGNC Symbol;Acc:18170]	A_72_P025526	3.96263e-05	1	0.000420301		ADTRP	C6orf105	chromosome 6 open reading frame 105 [Source:HGNC Symbol;Acc:21214]	A_72_P038721	3.69873e-09	0.0001459	2.78968e-07
CYP3A46	CYP3A4	cytochrome P450, family 3, subfamily A, polypeptide 4 [Source:HGNC Symbol;Acc:2637]	A_72_P737020	8.47903e-08	0.00334464	3.37842e-06	0.342662	1.33621		GARNL3	GARNL3	GTPase activating Rap/RanGAP domain-like 3 [Source:HGNC Symbol;Acc:25425]	A_72_P030786	2.26258e-05	0.892496	0.000268259		unknown	unknown		A_72_P025816	0.0011829	1	0.00578197		NLGN3	NLGN3	neuroligin 3 [Source:HGNC Symbol;Acc:14289]	A_72_P038956	2.73378e-06	0.107837	5.18104e-05
EPCAM	EPCAM	epithelial cell adhesion molecule [Source:HGNC Symbol;Acc:11529]	A_72_P748258	1.26933e-07	0.00500699	4.59779e-06	0.352566	0.735353		PIAS1	PIAS1	protein inhibitor of activated STAT, 1 [Source:HGNC Symbol;Acc:2752]	A_72_P030836	0.00101908	1	0.00515368		unknown	unknown		A_72_P025911	0.000105111	1	0.000893978		PLEKHA1	PLEKHA1	pleckstrin homology domain containing, family A (phosphoinositide binding specific) member 1 [Source:HGNC Symbol;Acc:14335]	A_72_P039191	0.000115837	1	0.000961844
LUM	LUM	lumican [Source:HGNC Symbol;Acc:6724]	gi|115547535|dbj|AK237917.1|	9.25646e-10	3.6513e-05	8.71433e-08	-0.218886	0.56862		unknown	unknown		A_72_P030926	0.000186533	1	0.00139356		NADK2	NADKD1	NAD kinase domain containing 1 [Source:HGNC Symbol;Acc:26404]	A_72_P026286	4.34152e-05	1	0.000453228		NUB1	NUB1	negative regulator of ubiquitin-like proteins 1 [Source:HGNC Symbol;Acc:17623]	A_72_P039261	7.77156e-16	3.06557e-11	6.81238e-13
APOD	APOD	apolipoprotein D [Source:HGNC Symbol;Acc:612]	gi|115547949|dbj|AK234926.1|	2.22489e-13	8.77629e-09	9.04772e-11	0.443412	1.79946		unknown	unknown		A_72_P030956	2.13584e-07	0.00842503	6.8385e-06		TPK1	TPK1	thiamin pyrophosphokinase 1 [Source:HGNC Symbol;Acc:17358]	A_72_P026476	5.47085e-05	1	0.000542486		KIAA0930	KIAA0930	KIAA0930 [Source:HGNC Symbol;Acc:1314]	A_72_P039971	0.000234852	1	0.00166678
USP2	USP2	ubiquitin specific peptidase 2 [Source:HGNC Symbol;Acc:12618]	gi|115552575|dbj|AK232780.1|	9.95557e-07	0.0392707	2.32234e-05	0.36539	0.775117		THRB	THRB	thyroid hormone receptor, beta [Source:HGNC Symbol;Acc:11799]	A_72_P031136	1.51663e-09	5.98249e-05	1.30033e-07		ACBD5	ACBD5	acyl-CoA binding domain containing 5 [Source:HGNC Symbol;Acc:23338]	A_72_P026591	0.000242382	1	0.00170885		SLX1A	SLX1A	SLX1 structure-specific endonuclease subunit homolog A (S. cerevisiae) [Source:HGNC Symbol;Acc:20922]	A_72_P040146	2.80639e-05	1	0.000319667
CD163	CD163	CD163 molecule [Source:HGNC Symbol;Acc:1631]	gi|47522777|ref|NM_213976.1|	1.89029e-07	0.00745644	6.22928e-06	0.446219	1.55123		unknown	unknown		A_72_P031141	6.67384e-05	1	0.000633132		TMEM182	TMEM182	transmembrane protein 182 [Source:HGNC Symbol;Acc:26391]	A_72_P026606	0.00210874	1	0.00899743		NEK11	NEK11	NIMA (never in mitosis gene a)- related kinase 11 [Source:HGNC Symbol;Acc:18593]	A_72_P040196	6.54791e-06	0.258289	0.000102455
MCT7	SLC16A6	solute carrier family 16, member 6 (monocarboxylic acid transporter 7) [Source:HGNC Symbol;Acc:10927]	gi|47523467|ref|NM_214191.1|	4.76034e-07	0.0187776	1.31167e-05	-0.00367404	1.00122		SVEP1	SVEP1	sushi, von Willebrand factor type A, EGF and pentraxin domain containing 1 [Source:HGNC Symbol;Acc:15985]	A_72_P031376	0.000197996	1	0.00146039		AVIL	AVIL	advillin [Source:HGNC Symbol;Acc:14188]	A_72_P026686	0.00103575	1	0.00521288		HIF1AN	HIF1AN	hypoxia inducible factor 1, alpha subunit inhibitor [Source:HGNC Symbol;Acc:17113]	A_72_P040256	1.08536e-05	0.428132	0.000151858
MAP2K1	MAP2K1	mitogen-activated protein kinase kinase 1 [Source:HGNC Symbol;Acc:6840]	O10188	8.68052e-06	0.342412	0.000127718	-0.218714	0.710017		COMMD4	COMMD4	COMM domain containing 4 [Source:HGNC Symbol;Acc:26027]	A_72_P031776	0.0003277	1	0.00215945		EPB41L3	EPB41L3	erythrocyte membrane protein band 4.1-like 3 [Source:HGNC Symbol;Acc:3380]	A_72_P026696	1.49334e-08	0.000589063	8.36738e-07		unknown	unknown		A_72_P040301	4.55815e-05	1	0.000470313
PCK1	PCK1	phosphoenolpyruvate carboxykinase 1 (soluble) [Source:HGNC Symbol;Acc:8724]	O10937	3.09706e-06	0.122167	5.72432e-05	0.219046	1.36796		CLCN4	CLCN4	chloride channel 4 [Source:HGNC Symbol;Acc:2022]	A_72_P031816	5.07441e-05	1	0.000510963		unknown	unknown		A_72_P026776	0.000339227	1	0.00222205		unknown	unknown		A_72_P040656	3.34321e-12	1.31876e-07	8.97119e-10
APOD	APOD	apolipoprotein D [Source:HGNC Symbol;Acc:612]	O13671	5.04405e-10	1.98967e-05	5.43637e-08	0.395947	1.44014		GRB14	GRB14	growth factor receptor-bound protein 14 [Source:HGNC Symbol;Acc:4565]	A_72_P031856	3.50785e-05	1	0.000381292		SLC44A4	SLC44A4	solute carrier family 44, member 4 [Source:HGNC Symbol;Acc:13941]	A_72_P026961	5.7255e-07	0.0225848	1.50666e-05		FAM213B	C1orf93	chromosome 1 open reading frame 93 [Source:HGNC Symbol;Acc:28390]	A_72_P040711	2.99645e-05	1	0.000336842
CD163	CD163	CD163 molecule [Source:HGNC Symbol;Acc:1631]	O14513	1.62799e-07	0.00642176	5.60852e-06	0.368226	1.50966		CSTF3	CSTF3	cleavage stimulation factor, 3' pre-RNA, subunit 3, 77kDa [Source:HGNC Symbol;Acc:2485]	A_72_P031871	2.13224e-06	0.0841084	4.2497e-05		PHLDB3	PHLDB3	pleckstrin homology-like domain, family B, member 3 [Source:HGNC Symbol;Acc:30499]	A_72_P027021	0.00022259	1	0.00160137		PPP4R1	PPP4R1	protein phosphatase 4, regulatory subunit 1 [Source:HGNC Symbol;Acc:9320]	A_72_P040731	0.000359158	1	0.00232518
MTOR	MTOR	mechanistic target of rapamycin (serine/threonine kinase) [Source:HGNC Symbol;Acc:3942]	O2120	9.68883e-07	0.0382186	2.27627e-05	0.0318855	0.834536		SMPD3	SMPD3	sphingomyelin phosphodiesterase 3, neutral membrane (neutral sphingomyelinase II) [Source:HGNC Symbol;Acc:14240]	A_72_P032141	3.15226e-05	1	0.000350364		unknown	unknown		A_72_P027411	0.000918141	1	0.00476916		C8orf37	C8orf37	chromosome 8 open reading frame 37 [Source:HGNC Symbol;Acc:27232]	A_72_P040846	0.00169688	1	0.00761233
CLCN4	CLCN4	chloride channel 4 [Source:HGNC Symbol;Acc:2022]	O22	7.86161e-08	0.00310109	3.19042e-06	0.37032	1.40606		TNFAIP6	TNFAIP6	tumor necrosis factor, alpha-induced protein 6 [Source:HGNC Symbol;Acc:11898]	A_72_P032536	8.78112e-05	1	0.000777219		MTMR2	MTMR2	myotubularin related protein 2 [Source:HGNC Symbol;Acc:7450]	A_72_P027506	7.61375e-05	1	0.000701219		unknown	unknown		A_72_P040861	6.1618e-05	1	0.000593259
PRR13	PRR13	proline rich 13 [Source:HGNC Symbol;Acc:24528]	O3998	1.25031e-05	0.493197	0.00016943	-0.131946	0.508235		ZBTB8OS	ZBTB8OS	zinc finger and BTB domain containing 8 opposite strand [Source:HGNC Symbol;Acc:24094]	A_72_P032706	4.38216e-11	1.72859e-06	7.29362e-09		PAM	PAM	peptidylglycine alpha-amidating monooxygenase [Source:HGNC Symbol;Acc:8596]	A_72_P027611	0.000782435	1	0.00421696		UBA5	UBA5	ubiquitin-like modifier activating enzyme 5 [Source:HGNC Symbol;Acc:23230]	A_72_P041046	0.000613922	1	0.00351019
BTNL9	BTNL9	butyrophilin-like 9 [Source:HGNC Symbol;Acc:24176]	O7641	2.45721e-07	0.00969273	7.65618e-06	0.015763	0.861764		unknown	unknown		A_72_P033046	0.000499453	1	0.00299454		SEPP1	SEPP1	selenoprotein P, plasma, 1 [Source:HGNC Symbol;Acc:10751]	A_72_P027691	3.59106e-05	1	0.000388623		PDCD6	PDCD6	programmed cell death 6 [Source:HGNC Symbol;Acc:8765]	A_72_P043006	0.00101797	1	0.00515071
CYP17A1	CYP17A1	cytochrome P450, family 17, subfamily A, polypeptide 1 [Source:HGNC Symbol;Acc:2593]	O9906	2.00451e-12	7.90698e-08	6.08229e-10	0.340133	0.538835		ANKS1A	ANKS1A	ankyrin repeat and sterile alpha motif domain containing 1A [Source:HGNC Symbol;Acc:20961]	A_72_P033116	1.06253e-05	0.419124	0.000149208		ZFPM2	ZFPM2	zinc finger protein, multitype 2 [Source:HGNC Symbol;Acc:16700]	A_72_P027721	2.96663e-07	0.0117022	8.86528e-06		ACADSB	ACADSB	acyl-CoA dehydrogenase, short/branched chain [Source:HGNC Symbol;Acc:91]	A_72_P043231	0.000308396	1	0.00206501
LRRC75A	C17orf76	chromosome 17 open reading frame 76 [Source:HGNC Symbol;Acc:32403]	A_72_P013686	4.37127e-07	0.0172429	1.22117e-05	0.102403	-0.654246		S100A10	S100A10	S100 calcium binding protein A10 [Source:HGNC Symbol;Acc:10487]	A_72_P033421	0.000651479	1	0.0036738		unknown	unknown		A_72_P027851	6.4434e-06	0.254166	0.00010106		PUS7	PUS7	pseudouridylate synthase 7 homolog (S. cerevisiae) [Source:HGNC Symbol;Acc:26033]	A_72_P043276	2.92636e-05	1	0.00033047
CYP11A1	CYP11A1	cytochrome P450, family 11, subfamily A, polypeptide 1 [Source:HGNC Symbol;Acc:2590]	A_72_P043786	1.87093e-06	0.0738008	3.8458e-05	-0.235996	-1.8094		VPS13D	VPS13D	vacuolar protein sorting 13 homolog D (S. cerevisiae) [Source:HGNC Symbol;Acc:23595]	A_72_P033596	1.74818e-07	0.00689587	5.904e-06		FAM162A	FAM162A	family with sequence similarity 162, member A [Source:HGNC Symbol;Acc:17865]	A_72_P027941	1.98026e-05	0.781135	0.000241389		HSPA2	HSPA2	heat shock 70kDa protein 2 [Source:HGNC Symbol;Acc:5235]	A_72_P043421	0.00137075	1	0.00647163
KCNS3	KCNS3	potassium voltage-gated channel, delayed-rectifier, subfamily S, member 3 [Source:HGNC Symbol;Acc:6302]	A_72_P077806	2.00958e-07	0.00792699	6.55123e-06	-0.230004	-0.509308		unknown	unknown		A_72_P033616	1.31343e-07	0.00518096	4.72284e-06			ZNF333	zinc finger protein 333 [Source:HGNC Symbol;Acc:15624]	A_72_P028091	0.00200592	1	0.00866273		NEIL1	NEIL1	nei endonuclease VIII-like 1 (E. coli) [Source:HGNC Symbol;Acc:18448]	A_72_P043671	9.85324e-05	1	0.000847886
unknown	unknown		A_72_P115436	1.37008e-10	5.40442e-06	1.88307e-08	-0.112999	-0.778127		HAPLN1	HAPLN1	hyaluronan and proteoglycan link protein 1 [Source:HGNC Symbol;Acc:2380]	A_72_P033746	1.0008e-06	0.0394776	2.33319e-05		unknown	unknown		A_72_P028301	0.0001416	1	0.00112626		KIAA0895	KIAA0895	KIAA0895 [Source:HGNC Symbol;Acc:22206]	A_72_P043751	3.77592e-07	0.0148945	1.07853e-05
TCF19	TCF19	transcription factor 19 [Source:HGNC Symbol;Acc:11629]	A_72_P123721	1.61992e-06	0.0638994	3.43825e-05	-0.0140003	-0.650396			ETS2	v-ets erythroblastosis virus E26 oncogene homolog 2 (avian) [Source:HGNC Symbol;Acc:3489]	A_72_P033811	0.000754665	1	0.00410645		SGOL2	SGOL2	shugoshin-like 2 (S. pombe) [Source:HGNC Symbol;Acc:30812]	A_72_P028731	6.48458e-05	1	0.0006183		SIAH2	SIAH2	seven in absentia homolog 2 (Drosophila) [Source:HGNC Symbol;Acc:10858]	A_72_P044181	1.10853e-09	4.3727e-05	1.0122e-07
unknown	unknown		A_72_P128096	0.000118099	1	0.000976841	0.105147	-0.884737		NUP160	NUP160	nucleoporin 160kDa [Source:HGNC Symbol;Acc:18017]	A_72_P034181	5.86497e-05	1	0.000571293		ACAA1	ACAA1	acetyl-CoA acyltransferase 1 [Source:HGNC Symbol;Acc:82]	A_72_P029251	0.0011445	1	0.00563478		FBXL20	FBXL20	F-box and leucine-rich repeat protein 20 [Source:HGNC Symbol;Acc:24679]	A_72_P044271	0.00021454	1	0.00155823
NFE2L3	NFE2L3	nuclear factor (erythroid-derived 2)-like 3 [Source:HGNC Symbol;Acc:7783]	A_72_P132451	0.000125838	1	0.001026	0.187877	-0.877935		SMAP2	SMAP2	small ArfGAP2 [Source:HGNC Symbol;Acc:25082]	A_72_P034196	0.000432048	1	0.00268176		SCAI	SCAI	suppressor of cancer cell invasion [Source:HGNC Symbol;Acc:26709]	A_72_P029426	0.000243605	1	0.0017141		DTNA	DTNA	dystrobrevin, alpha [Source:HGNC Symbol;Acc:3057]	A_72_P044426	1.84519e-05	0.727855	0.000229318
ALDH2	ALDH2	aldehyde dehydrogenase 2 family (mitochondrial) [Source:HGNC Symbol;Acc:404]	A_72_P217642	7.50728e-07	0.0296132	1.864e-05	-0.441711	-0.743643		unknown	unknown		A_72_P034691	3.67408e-05	1	0.000395514		unknown	unknown		A_72_P029476	0.000672082	1	0.00375882		BEND5	BEND5	BEN domain containing 5 [Source:HGNC Symbol;Acc:25668]	A_72_P045716	0.000216326	1	0.00156802
C2orf44	C2orf44	chromosome 2 open reading frame 44 [Source:HGNC Symbol;Acc:26157]	A_72_P279019	2.353e-11	9.28163e-07	4.25763e-09	0.272008	-0.86916		SLC25A36	SLC25A36	solute carrier family 25, member 36 [Source:HGNC Symbol;Acc:25554]	A_72_P035091	5.10703e-14	2.01452e-09	2.39824e-11		C14orf166	C14orf166	chromosome 14 open reading frame 166 [Source:HGNC Symbol;Acc:23169]	A_72_P029611	0.00152737	1	0.00702822		CEP78	CEP78	centrosomal protein 78kDa [Source:HGNC Symbol;Acc:25740]	A_72_P045931	2.07407e-07	0.00818136	6.69505e-06
DKC1	DKC1	dyskeratosis congenita 1, dyskerin [Source:HGNC Symbol;Acc:2890]	A_72_P280499	3.82618e-06	0.150928	6.74989e-05	0.0549125	-0.534528		STXBP5	STXBP5	syntaxin binding protein 5 (tomosyn) [Source:HGNC Symbol;Acc:19665]	A_72_P035226	2.64073e-06	0.104166	5.03949e-05		AFF4	AFF4	AF4/FMR2 family, member 4 [Source:HGNC Symbol;Acc:17869]	A_72_P029711	0.000398726	1	0.00251892		LMBRD2	LMBRD2	LMBR1 domain containing 2 [Source:HGNC Symbol;Acc:25287]	A_72_P045971	1.87646e-08	0.000740189	1.02377e-06
HSPB3	HSPB3	heat shock 27kDa protein 3 [Source:HGNC Symbol;Acc:5248]	A_72_P290034	4.32855e-11	1.70744e-06	7.23491e-09	-0.28258	-1.90513		CCL3L1	CCL3L1	chemokine (C-C motif) ligand 3-like 1 [Source:HGNC Symbol;Acc:10628]	A_72_P035356	0.000142012	1	0.00112917		YWHAG	YWHAG	tyrosine 3-monooxygenase/tryptophan 5-monooxygenase activation protein, gamma polypeptide [Source:HGNC Symbol;Acc:12852]	A_72_P030081	0.00129851	1	0.00621386		INA	INA	internexin neuronal intermediate filament protein, alpha [Source:HGNC Symbol;Acc:6057]	A_72_P045996	1.45289e-05	0.573105	0.000190274
TALDO1	TALDO1	transaldolase 1 [Source:HGNC Symbol;Acc:11559]	A_72_P361138	0.00044886	1	0.00275533	0.15872	-0.544269		ARL3	ARL3	ADP-ribosylation factor-like 3 [Source:HGNC Symbol;Acc:694]	A_72_P035416	1.21724e-08	0.000480152	7.07146e-07		unknown	unknown		A_72_P030226	3.42247e-06	0.135003	6.17579e-05		ATG7	ATG7	ATG7 autophagy related 7 homolog (S. cerevisiae) [Source:HGNC Symbol;Acc:16935]	A_72_P046131	0.00217643	1	0.00920954
CYP11A1	CYP11A1	cytochrome P450, family 11, subfamily A, polypeptide 1 [Source:HGNC Symbol;Acc:2590]	A_72_P381703	4.13804e-10	1.63229e-05	4.63719e-08	-0.0823424	-4.29313		SLA-1	HLA-A	major histocompatibility complex, class I, A [Source:HGNC Symbol;Acc:4931]	A_72_P035616	1.931e-05	0.761701	0.000237258		EFS	EFS	embryonal Fyn-associated substrate [Source:HGNC Symbol;Acc:16898]	A_72_P030246	8.73377e-05	1	0.000774185		SH2D4A	SH2D4A	SH2 domain containing 4A [Source:HGNC Symbol;Acc:26102]	A_72_P046221	6.12937e-05	1	0.000590713
AQP10	AQP10	aquaporin 10 [Source:HGNC Symbol;Acc:16029]	A_72_P442121	2.04099e-07	0.00805088	6.62079e-06	-0.318596	-1.36905		IFRD1	IFRD1	interferon-related developmental regulator 1 [Source:HGNC Symbol;Acc:5456]	A_72_P035786	4.18001e-06	0.164884	7.24767e-05		AHCYL1	AHCYL1	adenosylhomocysteinase-like 1 [Source:HGNC Symbol;Acc:344]	A_72_P030366	1.79794e-05	0.709213	0.000224551		EGFLAM	EGFLAM	EGF-like, fibronectin type III and laminin G domains [Source:HGNC Symbol;Acc:26810]	A_72_P046261	0.00117131	1	0.00573955
BHMT	BHMT	betaine--homocysteine S-methyltransferase [Source:HGNC Symbol;Acc:1047]	A_72_P444056	2.00894e-06	0.0792446	4.06951e-05	-0.0530714	-1.28643		IFNAR1	IFNAR1	interferon (alpha, beta and omega) receptor 1 [Source:HGNC Symbol;Acc:5432]	A_72_P035921	0.00180494	1	0.00797285		unknown	unknown		A_72_P030401	0.000494683	1	0.00297458		COLEC10	COLEC10	collectin sub-family member 10 (C-type lectin) [Source:HGNC Symbol;Acc:2220]	A_72_P047626	5.88363e-05	1	0.000572203
CYP11A1	CYP11A1	cytochrome P450, family 11, subfamily A, polypeptide 1 [Source:HGNC Symbol;Acc:2590]	A_72_P545357	6.76337e-07	0.0266788	1.70908e-05	-0.0524937	-1.57592		CYP2A6	CYP2A6	cytochrome P450, family 2, subfamily A, polypeptide 6 [Source:HGNC Symbol;Acc:2610]	A_72_P035981	4.60566e-05	1	0.000474613		RAB6B	RAB6B	RAB6B, member RAS oncogene family [Source:HGNC Symbol;Acc:14902]	A_72_P030621	0.000773335	1	0.0041822		SYT13	SYT13	synaptotagmin XIII [Source:HGNC Symbol;Acc:14962]	A_72_P048056	0.000898152	1	0.00468941
ALDH2	ALDH2	aldehyde dehydrogenase 2 family (mitochondrial) [Source:HGNC Symbol;Acc:404]	A_72_P582312	8.67626e-05	1	0.000770993	-0.480633	-0.727883		PAP7	ACBD3	acyl-CoA binding domain containing 3 [Source:HGNC Symbol;Acc:15453]	A_72_P036046	5.25259e-05	1	0.000524939		ARMCX2	ARMCX2	armadillo repeat containing, X-linked 2 [Source:HGNC Symbol;Acc:16869]	A_72_P030851	4.51288e-06	0.178015	7.66646e-05		EP300	EP300	E1A binding protein p300 [Source:HGNC Symbol;Acc:3373]	A_72_P048066	2.5109e-07	0.0099045	7.79268e-06
ALDH2	ALDH2	aldehyde dehydrogenase 2 family (mitochondrial) [Source:HGNC Symbol;Acc:404]	A_72_P588561	8.64809e-06	0.341133	0.000127336	-0.494048	-0.79615		VIM	VIM	vimentin [Source:HGNC Symbol;Acc:12692]	A_72_P036391	0.000288626	1	0.00195554		MGEA5	MGEA5	meningioma expressed antigen 5 (hyaluronidase) [Source:HGNC Symbol;Acc:7056]	A_72_P030891	9.24805e-06	0.364799	0.000134068		unknown	unknown		A_72_P048356	4.55191e-15	1.79555e-10	3.15008e-12
ALDH2	ALDH2	aldehyde dehydrogenase 2 family (mitochondrial) [Source:HGNC Symbol;Acc:404]	A_72_P602113	3.35898e-05	1	0.000367853	-0.463451	-0.78204		DMD	DMD	dystrophin [Source:HGNC Symbol;Acc:2928]	A_72_P036451	0.00189118	1	0.00827595		PDIA5	PDIA5	protein disulfide isomerase family A, member 5 [Source:HGNC Symbol;Acc:24811]	A_72_P030996	8.60308e-06	0.339357	0.000126872		YTHDC2	YTHDC2	YTH domain containing 2 [Source:HGNC Symbol;Acc:24721]	A_72_P048656	4.11371e-06	0.162269	7.17371e-05
ALDH2	ALDH2	aldehyde dehydrogenase 2 family (mitochondrial) [Source:HGNC Symbol;Acc:404]	A_72_P623783	7.27444e-06	0.286948	0.000110919	-0.490264	-0.740585		unknown	unknown		A_72_P036461	0.000510958	1	0.00304906		ATG2A	ATG2A	ATG2 autophagy related 2 homolog A (S. cerevisiae) [Source:HGNC Symbol;Acc:29028]	A_72_P031401	0.000497357	1	0.0029852		NUB1	NUB1	negative regulator of ubiquitin-like proteins 1 [Source:HGNC Symbol;Acc:17623]	A_72_P048796	1.65985e-06	0.0654744	3.50659e-05
ALDH2	ALDH2	aldehyde dehydrogenase 2 family (mitochondrial) [Source:HGNC Symbol;Acc:404]	A_72_P635130	1.08607e-06	0.0428411	2.48643e-05	-0.492648	-0.726566		MXRA5	MXRA5	matrix-remodelling associated 5 [Source:HGNC Symbol;Acc:7539]	A_72_P036566	0.00156849	1	0.00717256		unknown	unknown		A_72_P031441	0.000798432	1	0.00428386		ITGA6	ITGA6	integrin, alpha 6 [Source:HGNC Symbol;Acc:6142]	A_72_P050011	0.000109334	1	0.000919771
CRISPLD1	CRISPLD1	cysteine-rich secretory protein LCCL domain containing 1 [Source:HGNC Symbol;Acc:18206]	A_72_P654238	6.13544e-08	0.00242019	2.61925e-06	-0.404722	-0.836694		unknown	unknown		A_72_P036816	0.000182804	1	0.00137272		DMXL1	DMXL1	Dmx-like 1 [Source:HGNC Symbol;Acc:2937]	A_72_P031896	4.95712e-06	0.195539	8.25078e-05		SMC1A	SMC1A	structural maintenance of chromosomes 1A [Source:HGNC Symbol;Acc:11111]	A_72_P050201	2.31308e-06	0.0912417	4.52139e-05
HNF4A	HNF4A	hepatocyte nuclear factor 4, alpha [Source:HGNC Symbol;Acc:5024]	A_72_P704336	3.59496e-07	0.0141807	1.03736e-05	0.015158	-0.526959		SLC16A13	SLC16A13	solute carrier family 16, member 13 (monocarboxylic acid transporter 13) [Source:HGNC Symbol;Acc:31037]	A_72_P037356	0.000476642	1	0.00289211		B3GNT4	B3GNT4	UDP-GlcNAc:betaGal beta-1,3-N-acetylglucosaminyltransferase 4 [Source:HGNC Symbol;Acc:15683]	A_72_P032001	0.000135828	1	0.00108816		ACAD10	ACAD10	acyl-CoA dehydrogenase family, member 10 [Source:HGNC Symbol;Acc:21597]	A_72_P050781	0.00213156	1	0.00907029
FBXL22	FBXL22	F-box and leucine-rich repeat protein 22 [Source:HGNC Symbol;Acc:27537]	A_72_P709909	9.02773e-07	0.0356108	2.15792e-05	0.0818263	-1.03998		FAM63A	FAM63A	family with sequence similarity 63, member A [Source:HGNC Symbol;Acc:25648]	A_72_P037531	1.21068e-05	0.477565	0.000165362		MYO18A	MYO18A	myosin XVIIIA [Source:HGNC Symbol;Acc:31104]	A_72_P032306	0.0017504	1	0.0077962		STAM1	STAM	signal transducing adaptor molecule (SH3 domain and ITAM motif) 1 [Source:HGNC Symbol;Acc:11357]	A_72_P051321	1.19804e-09	4.72577e-05	1.08389e-07
PAK2	PAK2	p21 protein (Cdc42/Rac)-activated kinase 2 [Source:HGNC Symbol;Acc:8591]	gi|115553450|dbj|AK236653.1|	0.000750978	1	0.00408989	0.425206	-0.702952		unknown	unknown		A_72_P038021	0.00118575	1	0.00579305		DAP3	DAP3	death associated protein 3 [Source:HGNC Symbol;Acc:2673]	A_72_P032736	0.000969613	1	0.00496621		PRPF38B	PRPF38B	PRP38 pre-mRNA processing factor 38 (yeast) domain containing B [Source:HGNC Symbol;Acc:25512]	A_72_P051611	0.00074541	1	0.00406761
CYP11A1	CYP11A1	cytochrome P450, family 11, subfamily A, polypeptide 1 [Source:HGNC Symbol;Acc:2590]	gi|47523911|ref|NM_214427.1|	2.0862e-10	8.22921e-06	2.68928e-08	-0.231015	-4.60381		unknown	unknown		A_72_P038156	0.000789539	1	0.0042477		CSRNP2	CSRNP2	cysteine-serine-rich nuclear protein 2 [Source:HGNC Symbol;Acc:16006]	A_72_P032896	0.000120441	1	0.000992459		GAPVD1	GAPVD1	GTPase activating protein and VPS9 domains 1 [Source:HGNC Symbol;Acc:23375]	A_72_P052496	0.00135063	1	0.00639694
ALDH2	ALDH2	aldehyde dehydrogenase 2 family (mitochondrial) [Source:HGNC Symbol;Acc:404]	O10280	2.55283e-07	0.0100699	7.91038e-06	-0.434194	-0.767915		TMEM192	TMEM192	transmembrane protein 192 [Source:HGNC Symbol;Acc:26775]	A_72_P038301	2.75289e-09	0.00010859	2.17838e-07		VAV3	VAV3	vav 3 guanine nucleotide exchange factor [Source:HGNC Symbol;Acc:12659]	A_72_P033291	8.92797e-09	0.000352173	5.49756e-07		SACM1L	SACM1L	SAC1 suppressor of actin mutations 1-like (yeast) [Source:HGNC Symbol;Acc:17059]	A_72_P052686	0.00102216	1	0.00516331
DKC1	DKC1	dyskeratosis congenita 1, dyskerin [Source:HGNC Symbol;Acc:2890]	O12853	1.31513e-06	0.0518766	2.89006e-05	0.0317832	-0.512157		CEP295	KIAA1731	KIAA1731 [Source:HGNC Symbol;Acc:29366]	A_72_P038431	3.6947e-08	0.00145741	1.7687e-06		GANAB	GANAB	glucosidase, alpha; neutral AB [Source:HGNC Symbol;Acc:4138]	A_72_P033511	0.000925642	1	0.00479957		unknown	unknown		A_72_P052901	0.00219382	1	0.00926623
CYP11A1	CYP11A1	cytochrome P450, family 11, subfamily A, polypeptide 1 [Source:HGNC Symbol;Acc:2590]	O9155	2.52145e-10	9.94611e-06	3.13185e-08	-0.200331	-4.64255		NUBPL	NUBPL	nucleotide binding protein-like [Source:HGNC Symbol;Acc:20278]	A_72_P038441	0.000527379	1	0.00312379		KIAA0319L	KIAA0319L	KIAA0319-like [Source:HGNC Symbol;Acc:30071]	A_72_P033701	0.00221578	1	0.00934399		NOP2	NOP2	NOP2 nucleolar protein homolog (yeast) [Source:HGNC Symbol;Acc:7867]	A_72_P054806	0.00133078	1	0.00632839
BAG6	BAG6	BCL2-associated athanogene 6 [Source:HGNC Symbol;Acc:13919]	OTTSUST00000000560	5.55157e-07	0.0218987	1.47356e-05	-0.0324215	-0.604881		RPA1	RPA1	replication protein A1, 70kDa [Source:HGNC Symbol;Acc:10289]	A_72_P039161	2.5411e-05	1	0.00029502		TMEM127	TMEM127	transmembrane protein 127 [Source:HGNC Symbol;Acc:26038]	A_72_P033856	0.000574262	1	0.00333832		PTS	PTS	6-pyruvoyltetrahydropterin synthase [Source:HGNC Symbol;Acc:9689]	A_72_P054821	5.28915e-05	1	0.00052808
TCF19	TCF19	transcription factor 19 [Source:HGNC Symbol;Acc:11629]	OTTSUST00000000803	2.45297e-05	0.9676	0.000286951	0.0951264	-0.663314			PTK2	PTK2 protein tyrosine kinase 2 [Source:HGNC Symbol;Acc:9611]	A_72_P039206	8.76301e-08	0.00345665	3.47403e-06		GCLM	GCLM	glutamate-cysteine ligase, modifier subunit [Source:HGNC Symbol;Acc:4312]	A_72_P033966	0.000465194	1	0.00283749		unknown	unknown		A_72_P055421	2.67157e-07	0.0105383	8.17555e-06
DIO1	DIO1	deiodinase, iodothyronine, type I [Source:HGNC Symbol;Acc:2883]	A_72_P035401	5.80691e-12	2.29059e-07	1.36345e-09	3.3828	1.56452		H2AFZ	H2AFZ	H2A histone family, member Z [Source:HGNC Symbol;Acc:4741]	A_72_P039356	0.00072236	1	0.00397908		OIP5	OIP5	Opa interacting protein 5 [Source:HGNC Symbol;Acc:20300]	A_72_P034176	0.00173578	1	0.00774629		unknown	unknown		A_72_P055626	0.000183388	1	0.00137605
GPT	GPT	glutamic-pyruvate transaminase (alanine aminotransferase) [Source:HGNC Symbol;Acc:4552]	A_72_P060116	3.87979e-12	1.53042e-07	9.93779e-10	1.58885	1.77419		UHRF2	UHRF2	ubiquitin-like with PHD and ring finger domains 2 [Source:HGNC Symbol;Acc:12557]	A_72_P039456	0.00123754	1	0.005986		SELT	SELT	selenoprotein T	A_72_P034311	6.5299e-05	1	0.000621963		KIF26B	KIF26B	kinesin family member 26B [Source:HGNC Symbol;Acc:25484]	A_72_P055646	0.000323626	1	0.00213868
SAT1	SAT1	spermidine/spermine N1-acetyltransferase 1 [Source:HGNC Symbol;Acc:10540]	A_72_P077626	2.86969e-08	0.00113198	1.44939e-06	0.573315	0.663652		GLRX5	GLRX5	glutaredoxin 5 [Source:HGNC Symbol;Acc:20134]	A_72_P039766	0.000136142	1	0.00109019		SPEN	SPEN	spen homolog, transcriptional regulator (Drosophila) [Source:HGNC Symbol;Acc:17575]	A_72_P034361	0.00217369	1	0.0092019		OSBPL3	OSBPL3	oxysterol binding protein-like 3 [Source:HGNC Symbol;Acc:16370]	A_72_P055826	0.000149736	1	0.00117448
TCEA3	TCEA3	transcription elongation factor A (SII), 3 [Source:HGNC Symbol;Acc:11615]	A_72_P151286	4.86278e-14	1.91817e-09	2.31105e-11	0.906031	0.955635		ZNF786	ZNF786	zinc finger protein 786 [Source:HGNC Symbol;Acc:21806]	A_72_P039806	2.66447e-07	0.0105103	8.16649e-06		AGT	AGT	angiotensinogen (serpin peptidase inhibitor, clade A, member 8) [Source:HGNC Symbol;Acc:333]	A_72_P034386	0.000153998	1	0.00120123		ATRNL1	ATRNL1	attractin-like 1 [Source:HGNC Symbol;Acc:29063]	A_72_P056101	7.3723e-08	0.00290808	3.01981e-06
C5	C5	complement component 5 [Source:HGNC Symbol;Acc:1331]	A_72_P178096	6.20359e-09	0.000244707	4.16168e-07	3.53348	1.64231		FIG4	FIG4	FIG4 homolog, SAC1 lipid phosphatase domain containing (S. cerevisiae) [Source:HGNC Symbol;Acc:16873]	A_72_P039841	1.00024e-05	0.394555	0.000142353		UBTD2	UBTD2	ubiquitin domain containing 2 [Source:HGNC Symbol;Acc:24463]	A_72_P034451	0.000209274	1	0.00152701		TRAK2	TRAK2	trafficking protein, kinesin binding 2 [Source:HGNC Symbol;Acc:13206]	A_72_P056516	2.27974e-06	0.0899268	4.47769e-05
MAF	MAF	v-maf musculoaponeurotic fibrosarcoma oncogene homolog (avian) [Source:HGNC Symbol;Acc:6776]	A_72_P206537	2.17501e-08	0.000857954	1.15472e-06	0.702174	0.647123		unknown	unknown		A_72_P039901	0.000111475	1	0.000933001		SLC35B3	SLC35B3	solute carrier family 35, member B3 [Source:HGNC Symbol;Acc:21601]	A_72_P034461	0.0012286	1	0.00595081		WARS2	WARS2	tryptophanyl tRNA synthetase 2, mitochondrial [Source:HGNC Symbol;Acc:12730]	A_72_P056671	1.40784e-05	0.555335	0.000185855
CD5L	CD5L	CD5 molecule-like [Source:HGNC Symbol;Acc:1690]	A_72_P216582	7.83151e-13	3.08922e-08	2.73382e-10	2.07306	3.42235		BDH1	BDH1	3-hydroxybutyrate dehydrogenase, type 1 [Source:HGNC Symbol;Acc:1027]	A_72_P039906	6.16011e-05	1	0.000593242		KRAS	KRAS	v-Ki-ras2 Kirsten rat sarcoma viral oncogene homolog [Source:HGNC Symbol;Acc:6407]	A_72_P034906	0.000162586	1	0.00125285		unknown	unknown		A_72_P057551	4.67077e-06	0.184243	7.86391e-05
CYP4F2	CYP4F2	cytochrome P450, family 4, subfamily F, polypeptide 2 [Source:HGNC Symbol;Acc:2645]	A_72_P224042	2.53872e-08	0.00100142	1.31766e-06	1.48607	0.798916		TMEM248	C7orf42	chromosome 7 open reading frame 42 [Source:HGNC Symbol;Acc:25476]	A_72_P040121	0.000129054	1	0.00104703		CDC45	CDC45	cell division cycle 45 homolog (S. cerevisiae) [Source:HGNC Symbol;Acc:1739]	A_72_P035116	0.000371958	1	0.00239078		BRK1	BRK1	BRICK1, SCAR/WAVE actin-nucleating complex subunit [Source:HGNC Symbol;Acc:23057]	A_72_P057951	0.000422981	1	0.00264028
FAM20B	FAM20B	family with sequence similarity 20, member B [Source:HGNC Symbol;Acc:23017]	A_72_P251372	1.64152e-07	0.00647514	5.63056e-06	0.839755	0.595259		SDCBP	SDCBP	syndecan binding protein (syntenin) [Source:HGNC Symbol;Acc:10662]	A_72_P040181	0.000161789	1	0.00124832		AMCF-II	CXCL6	chemokine (C-X-C motif) ligand 6 (granulocyte chemotactic protein 2) [Source:HGNC Symbol;Acc:10643]	A_72_P035338	0.000289617	1	0.00195956		GALNT2	GALNT2	UDP-N-acetyl-alpha-D-galactosamine:polypeptide N-acetylgalactosaminyltransferase 2 (GalNAc-T2) [Source:HGNC Symbol;Acc:4124]	A_72_P058086	6.57702e-06	0.259437	0.000102813
ASS1	ASS1	argininosuccinate synthase 1 [Source:HGNC Symbol;Acc:758]	A_72_P313643	1.81156e-07	0.0071459	6.04733e-06	1.45336	1.82295		TTC7B	TTC7B	tetratricopeptide repeat domain 7B [Source:HGNC Symbol;Acc:19858]	A_72_P040391	0.00163479	1	0.00739604		IYD	IYD	iodotyrosine deiodinase [Source:HGNC Symbol;Acc:21071]	A_72_P035341	0.000929663	1	0.00481539		ZNF114	ZNF114	zinc finger protein 114 [Source:HGNC Symbol;Acc:12894]	A_72_P058116	1.75279e-09	6.91404e-05	1.46795e-07
BAZ1A	BAZ1A	bromodomain adjacent to zinc finger domain, 1A [Source:HGNC Symbol;Acc:960]	A_72_P332493	9.28743e-11	3.66352e-06	1.34688e-08	0.845124	0.512694		CLSTN3	CLSTN3	calsyntenin 3 [Source:HGNC Symbol;Acc:18371]	A_72_P040531	1.06513e-05	0.420152	0.000149467		TFRC	TFRC	transferrin receptor (p90, CD71) [Source:HGNC Symbol;Acc:11763]	A_72_P035411	0.00204789	1	0.00879489		unknown	unknown		A_72_P058121	0.000614178	1	0.00351114
DIO1	DIO1	deiodinase, iodothyronine, type I [Source:HGNC Symbol;Acc:2883]	A_72_P336168	9.60221e-12	3.78769e-07	2.00407e-09	3.74743	1.51941		GLRX5	GLRX5	glutaredoxin 5 [Source:HGNC Symbol;Acc:20134]	A_72_P040986	0.000329631	1	0.00217072		VDAC1	VDAC1	voltage-dependent anion channel 1 [Source:HGNC Symbol;Acc:12669]	A_72_P035526	0.00148792	1	0.00689363		WFDC1	WFDC1	WAP four-disulfide core domain 1 [Source:HGNC Symbol;Acc:15466]	A_72_P058141	0.00112183	1	0.00554811
SEC14L2	SEC14L2	SEC14-like 2 (S. cerevisiae) [Source:HGNC Symbol;Acc:10699]	A_72_P354993	2.93076e-09	0.000115607	2.29834e-07	2.81317	1.5244		USP40	USP40	ubiquitin specific peptidase 40 [Source:HGNC Symbol;Acc:20069]	A_72_P040991	5.91917e-10	2.33487e-05	6.17692e-08		GATA6	GATA6	GATA binding protein 6 [Source:HGNC Symbol;Acc:4174]	A_72_P035531	0.00172391	1	0.00770904		unknown	unknown		A_72_P058161	6.58646e-06	0.259809	0.000102895
NRXN1	NRXN1	neurexin 1 [Source:HGNC Symbol;Acc:8008]	A_72_P394128	2.99834e-06	0.118273	5.56316e-05	0.595077	0.826898		ABCB7	ABCB7	ATP-binding cassette, sub-family B (MDR/TAP), member 7 [Source:HGNC Symbol;Acc:48]	A_72_P041041	0.00025305	1	0.00176638		DPP4	DPP4	dipeptidyl-peptidase 4 [Source:HGNC Symbol;Acc:3009]	A_72_P035536	4.06276e-09	0.00016026	2.9955e-07		ERMP1	ERMP1	endoplasmic reticulum metallopeptidase 1 [Source:HGNC Symbol;Acc:23703]	A_72_P058311	3.33067e-16	1.31382e-11	3.28454e-13
unknown	unknown		A_72_P409088	1.637e-06	0.0645733	3.46982e-05	0.847128	0.784397		TBX3	TBX3	T-box 3 [Source:HGNC Symbol;Acc:11602]	A_72_P041196	5.9265e-08	0.00233777	2.55494e-06		CASP1	CASP1	caspase 1, apoptosis-related cysteine peptidase (interleukin 1, beta, convertase) [Source:HGNC Symbol;Acc:1499]	A_72_P035541	5.94339e-08	0.00234443	2.55663e-06		unknown	unknown		A_72_P058376	1.04206e-05	0.411052	0.000147172
G6PC	G6PC	glucose-6-phosphatase, catalytic subunit [Source:HGNC Symbol;Acc:4056]	A_72_P440076	2.10868e-09	8.31791e-05	1.7329e-07	1.32912	2.83261		S100A11	S100A11	S100 calcium binding protein A11 [Source:HGNC Symbol;Acc:10488]	A_72_P041606	4.19072e-05	1	0.000440116		UIMC1	UIMC1	ubiquitin interaction motif containing 1 [Source:HGNC Symbol;Acc:30298]	A_72_P035576	0.000597344	1	0.00343632		NDC1	TMEM48	transmembrane protein 48 [Source:HGNC Symbol;Acc:25525]	A_72_P058686	1.81551e-05	0.716148	0.000226128
KCNE1	KCNE1	potassium voltage-gated channel, Isk-related family, member 1 [Source:HGNC Symbol;Acc:6240]	A_72_P444235	9.82433e-11	3.87531e-06	1.4092e-08	1.75812	1.85643		RALGPS1	RALGPS1	Ral GEF with PH domain and SH3 binding motif 1 [Source:HGNC Symbol;Acc:16851]	A_72_P041791	7.62077e-06	0.300609	0.000114912		HSPH1	HSPH1	heat shock 105kDa/110kDa protein 1 [Source:HGNC Symbol;Acc:16969]	A_72_P035611	8.58095e-05	1	0.000765109		GRK5	GRK5	G protein-coupled receptor kinase 5 [Source:HGNC Symbol;Acc:4544]	A_72_P058896	0.000967244	1	0.00495892
CD5L	CD5L	CD5 molecule-like [Source:HGNC Symbol;Acc:1690]	A_72_P474664	1.2238e-12	4.8274e-08	3.95688e-10	1.62606	2.89528		unknown	unknown		A_72_P041861	9.55039e-08	0.00376725	3.66821e-06		DPEP1	DPEP1	dipeptidase 1 (renal) [Source:HGNC Symbol;Acc:3002]	A_72_P035646	2.88105e-07	0.0113646	8.66202e-06		HK2	HK2	hexokinase 2 [Source:HGNC Symbol;Acc:4923]	A_72_P058971	0.000735195	1	0.00402896
GAL3ST1	GAL3ST1	galactose-3-O-sulfotransferase 1 [Source:HGNC Symbol;Acc:24240]	A_72_P488619	3.85764e-10	1.52168e-05	4.39793e-08	1.20753	1.55427		EEF2K	EEF2K	eukaryotic elongation factor-2 kinase [Source:HGNC Symbol;Acc:24615]	A_72_P042071	1.41831e-06	0.0559465	3.08075e-05		GOT1	GOT1	glutamic-oxaloacetic transaminase 1, soluble (aspartate aminotransferase 1) [Source:HGNC Symbol;Acc:4432]	A_72_P035696	0.000231585	1	0.00164934		PRCC	PRCC	papillary renal cell carcinoma (translocation-associated) [Source:HGNC Symbol;Acc:9343]	A_72_P059921	9.97272e-05	1	0.000856113
VSIG4	VSIG4	V-set and immunoglobulin domain containing 4 [Source:HGNC Symbol;Acc:17032]	A_72_P503026	5.38981e-09	0.000212607	3.74968e-07	0.515066	1.33059		CHIA	CHIA	chitinase, acidic [Source:HGNC Symbol;Acc:17432]	A_72_P042251	2.13614e-10	8.42623e-06	2.73579e-08		STAT1	STAT1	signal transducer and activator of transcription 1, 91kDa [Source:HGNC Symbol;Acc:11362]	A_72_P035846	0.00151535	1	0.00698788		CYYR1	CYYR1	cysteine/tyrosine-rich 1 [Source:HGNC Symbol;Acc:16274]	A_72_P060271	0	0	0
CD5L	CD5L	CD5 molecule-like [Source:HGNC Symbol;Acc:1690]	A_72_P529278	1.15089e-10	4.53979e-06	1.61558e-08	0.627528	1.42655		CLYBL	CLYBL	citrate lyase beta like [Source:HGNC Symbol;Acc:18355]	A_72_P042336	0.000274941	1	0.00188385		FGF9	FGF9	fibroblast growth factor 9 (glia-activating factor) [Source:HGNC Symbol;Acc:3687]	A_72_P035916	0.000557039	1	0.00326202		TMEM132C	TMEM132C	transmembrane protein 132C [Source:HGNC Symbol;Acc:25436]	A_72_P060856	8.84373e-05	1	0.000781824
SEC14L2	SEC14L2	SEC14-like 2 (S. cerevisiae) [Source:HGNC Symbol;Acc:10699]	A_72_P557020	1.34697e-09	5.31326e-05	1.18865e-07	2.83035	1.44976		FKBP3	FKBP3	FK506 binding protein 3, 25kDa [Source:HGNC Symbol;Acc:3719]	A_72_P043176	1.6685e-07	0.00658157	5.70327e-06		ARNTL	ARNTL	aryl hydrocarbon receptor nuclear translocator-like [Source:HGNC Symbol;Acc:701]	A_72_P035936	6.60883e-08	0.00260692	2.77476e-06		INPP5B	INPP5B	inositol polyphosphate-5-phosphatase, 75kDa [Source:HGNC Symbol;Acc:6077]	A_72_P061041	0.000451021	1	0.00276558
CD5L	CD5L	CD5 molecule-like [Source:HGNC Symbol;Acc:1690]	A_72_P585291	1.01708e-12	4.01196e-08	3.42902e-10	1.81839	2.99505		DEPDC1B	DEPDC1B	DEP domain containing 1B [Source:HGNC Symbol;Acc:24902]	A_72_P043281	4.19006e-08	0.00165281	1.95084e-06		C2	C2	complement component 2 [Source:HGNC Symbol;Acc:1248]	A_72_P036031	0.00238558	1	0.00991168		MYH15	MYH15	myosin, heavy chain 15 [Source:HGNC Symbol;Acc:31073]	A_72_P061106	1.02898e-06	0.040589	2.38198e-05
SAT1	SAT1	spermidine/spermine N1-acetyltransferase 1 [Source:HGNC Symbol;Acc:10540]	A_72_P600768	1.21775e-07	0.00480352	4.45183e-06	0.613604	0.56486		LIMCH1	LIMCH1	LIM and calponin homology domains 1 [Source:HGNC Symbol;Acc:29191]	A_72_P043376	4.80866e-08	0.00189682	2.1678e-06		HSPA8	HSPA8	heat shock 70kDa protein 8 [Source:HGNC Symbol;Acc:5241]	A_72_P036211	0.00015714	1	0.00121802		RAB3IP	RAB3IP	RAB3A interacting protein (rabin3) [Source:HGNC Symbol;Acc:16508]	A_72_P061151	7.22367e-12	2.84945e-07	1.60986e-09
SAT1	SAT1	spermidine/spermine N1-acetyltransferase 1 [Source:HGNC Symbol;Acc:10540]	A_72_P633056	2.2267e-07	0.00878346	7.07117e-06	0.565304	0.638217		unknown	unknown		A_72_P043481	1.74342e-05	0.68771	0.000218876		SH3YL1	SH3YL1	SH3 domain containing, Ysc84-like 1 (S. cerevisiae) [Source:HGNC Symbol;Acc:29546]	A_72_P036421	0.000698323	1	0.00387863		USB1	C16orf57	chromosome 16 open reading frame 57 [Source:HGNC Symbol;Acc:25792]	A_72_P061401	2.19351e-06	0.0865252	4.34954e-05
EXT1	EXT1	exostosin 1 [Source:HGNC Symbol;Acc:3512]	A_72_P633757	8.69792e-08	0.00343098	3.45169e-06	0.777729	0.624205		FOXO1	FOXO1	forkhead box O1 [Source:HGNC Symbol;Acc:3819]	A_72_P043571	1.87512e-05	0.739659	0.000232014		OGN	OGN	osteoglycin [Source:HGNC Symbol;Acc:8126]	A_72_P036626	0.000930615	1	0.00481746		KCNJ3	KCNJ3	potassium inwardly-rectifying channel, subfamily J, member 3 [Source:HGNC Symbol;Acc:6264]	A_72_P061636	0.00010512	1	0.000893978
KCNE1	KCNE1	potassium voltage-gated channel, Isk-related family, member 1 [Source:HGNC Symbol;Acc:6240]	A_72_P642038	2.66104e-09	0.000104967	2.11202e-07	0.959718	0.678511		unknown	unknown		A_72_P043746	3.58486e-09	0.000141408	2.73785e-07		TGFBR1	TGFBR1	transforming growth factor, beta receptor 1 [Source:HGNC Symbol;Acc:11772]	A_72_P036661	0.00140683	1	0.00660089		MYL12B	MYL12B	myosin, light chain 12B, regulatory [Source:HGNC Symbol;Acc:29827]	A_72_P062261	0.000759304	1	0.00412555
SAT1	SAT1	spermidine/spermine N1-acetyltransferase 1 [Source:HGNC Symbol;Acc:10540]	A_72_P661012	5.81589e-07	0.0229414	1.52434e-05	0.541974	0.642582		THBS4	THBS4	thrombospondin 4 [Source:HGNC Symbol;Acc:11788]	A_72_P043771	0.000855008	1	0.00451615		BRD8	BRD8	bromodomain containing 8 [Source:HGNC Symbol;Acc:19874]	A_72_P036691	0.00159412	1	0.00725509		BTNL1	BTNL3	butyrophilin-like 3 [Source:HGNC Symbol;Acc:1143]	A_72_P062321	0.000382051	1	0.00244134
EXT1	EXT1	exostosin 1 [Source:HGNC Symbol;Acc:3512]	A_72_P680147	1.72018e-09	6.78541e-05	1.44678e-07	0.801091	0.637955		unknown	unknown		A_72_P044156	8.72328e-05	1	0.000773777		AP1S2	AP1S2	adaptor-related protein complex 1, sigma 2 subunit [Source:HGNC Symbol;Acc:560]	A_72_P036951	0.00154742	1	0.00709762		TMEM72	TMEM72	transmembrane protein 72 [Source:HGNC Symbol;Acc:31658]	A_72_P062411	0.00068735	1	0.00383171
C5	C5	complement component 5 [Source:HGNC Symbol;Acc:1331]	A_72_P686307	5.15307e-08	0.00203268	2.29163e-06	2.41426	1.20905		BRCA1	BRCA1	breast cancer 1, early onset [Source:HGNC Symbol;Acc:1100]	A_72_P044546	0.000139418	1	0.00111191		POLQ	POLQ	polymerase (DNA directed), theta [Source:HGNC Symbol;Acc:9186]	A_72_P037656	0.00112758	1	0.00556887		BTNL5	BTNL5	butyrophilin-like 5, pseudogene	A_72_P062471	6.3189e-05	1	0.000605283
SLC22A13	SLC22A13	solute carrier family 22 (organic anion transporter), member 13 [Source:HGNC Symbol;Acc:8494]	A_72_P706311	2.78804e-08	0.00109977	1.42457e-06	0.960306	1.04674		STARD10	STARD10	StAR-related lipid transfer (START) domain containing 10 [Source:HGNC Symbol;Acc:10666]	A_72_P046071	2.7655e-07	0.0109088	8.38492e-06		LTB4R	LTB4R	leukotriene B4 receptor [Source:HGNC Symbol;Acc:6713]	A_72_P037841	0.000147519	1	0.00116079		SLA	SLA	Src-like-adaptor [Source:HGNC Symbol;Acc:10902]	A_72_P062536	3.53111e-05	1	0.000382975
G6PC	G6PC	glucose-6-phosphatase, catalytic subunit [Source:HGNC Symbol;Acc:4056]	A_72_P714188	2.23611e-11	8.82056e-07	4.08359e-09	1.91219	4.22532		BRCA1	BRCA1	breast cancer 1, early onset [Source:HGNC Symbol;Acc:1100]	A_72_P046096	1.66134e-08	0.000655332	9.2041e-07		UBIAD1	UBIAD1	UbiA prenyltransferase domain containing 1 [Source:HGNC Symbol;Acc:30791]	A_72_P037871	9.52534e-06	0.375737	0.000137235		PSMC1	PSMC1	proteasome (prosome, macropain) 26S subunit, ATPase, 1 [Source:HGNC Symbol;Acc:9547]	A_72_P063371	9.68597e-05	1	0.000837144
CD5L	CD5L	CD5 molecule-like [Source:HGNC Symbol;Acc:1690]	gi|116340539|gb|DT321383.1|DT32...	2.90563e-10	1.14615e-05	3.54846e-08	0.638964	1.27075		unknown	unknown		A_72_P047661	0.000250174	1	0.00175081		unknown	unknown		A_72_P037926	0.00120338	1	0.00585599		TRAP1	TRAP1	TNF receptor-associated protein 1 [Source:HGNC Symbol;Acc:16264]	A_72_P063446	5.26989e-09	0.000207876	3.69229e-07
SAT1	SAT1	spermidine/spermine N1-acetyltransferase 1 [Source:HGNC Symbol;Acc:10540]	gi|47523773|ref|NM_214358.1|	1.15825e-08	0.000456883	6.80899e-07	0.61758	0.666945		TMEM63B	TMEM63B	transmembrane protein 63B [Source:HGNC Symbol;Acc:17735]	A_72_P047696	2.0064e-05	0.791445	0.000244047		SDS	SDS	serine dehydratase [Source:HGNC Symbol;Acc:10691]	A_72_P039086	0.00127204	1	0.00611691		MAP7D1	MAP7D1	MAP7 domain containing 1 [Source:HGNC Symbol;Acc:25514]	A_72_P063496	3.66626e-11	1.44619e-06	6.31525e-09
CYP17A1	CYP17A1	cytochrome P450, family 17, subfamily A, polypeptide 1 [Source:HGNC Symbol;Acc:2593]	gi|47523907|ref|NM_214428.1|	1.11022e-15	4.37939e-11	9.12372e-13	1.1936	1.47808		RNF144A	RNF144A	ring finger protein 144A [Source:HGNC Symbol;Acc:20457]	A_72_P048351	6.37765e-09	0.000251573	4.24954e-07		RPSA	RPSA	ribosomal protein SA [Source:HGNC Symbol;Acc:6502]	A_72_P039131	0.00169064	1	0.00758949		RASGRP2	RASGRP2	RAS guanyl releasing protein 2 (calcium and DAG-regulated) [Source:HGNC Symbol;Acc:9879]	A_72_P064386	6.76423e-05	1	0.00063833
C5	C5	complement component 5 [Source:HGNC Symbol;Acc:1331]	gi|48675958|ref|NM_001001646.1|	3.77047e-09	0.00014873	2.82756e-07	3.52909	1.60082		CCBL2	CCBL2	cysteine conjugate-beta lyase 2 [Source:HGNC Symbol;Acc:33238]	A_72_P048401	9.79657e-10	3.86435e-05	9.20084e-08		KIAA0101	KIAA0101	KIAA0101 [Source:HGNC Symbol;Acc:28961]	A_72_P039166	0.000728912	1	0.00400399		ENTPD1	ENTPD1	ectonucleoside triphosphate diphosphohydrolase 1 [Source:HGNC Symbol;Acc:3363]	A_72_P064896	0.00137269	1	0.00647694
OLFM4	OLFM4	olfactomedin 4 [Source:HGNC Symbol;Acc:17190]	gi|54530371|gb|CJ023660.1|CJ023660	1.44884e-13	5.7151e-09	6.07989e-11	3.80007	3.1377		BTBD7	BTBD7	BTB (POZ) domain containing 7 [Source:HGNC Symbol;Acc:18269]	A_72_P048706	8.93831e-08	0.00352581	3.51877e-06		UBN1	UBN1	ubinuclein 1 [Source:HGNC Symbol;Acc:12506]	A_72_P039201	0.000180476	1	0.00135808		PRMT6	PRMT6	protein arginine methyltransferase 6 [Source:HGNC Symbol;Acc:18241]	A_72_P065791	0.00157053	1	0.00717825
NRXN1	NRXN1	neurexin 1 [Source:HGNC Symbol;Acc:8008]	gi|90238262|gb|BX676383.2|BX676383	1.49113e-06	0.0588192	3.21378e-05	0.585565	0.885024		TIMELESS	TIMELESS	timeless homolog (Drosophila) [Source:HGNC Symbol;Acc:11813]	A_72_P048831	0.00104704	1	0.005254		REPS1	REPS1	RALBP1 associated Eps domain containing 1 [Source:HGNC Symbol;Acc:15578]	A_72_P039216	0.00157313	1	0.00718464		SNORD115	SNORD115	Small nucleolar RNA SNORD115 [Source:RFAM;Acc:RF00105]	A_72_P066131	0.000265698	1	0.00183711
AHCYL2	AHCYL2	adenosylhomocysteinase-like 2 [Source:HGNC Symbol;Acc:22204]	O10481	1.84694e-10	7.28544e-06	2.44478e-08	0.549892	1.15695		UST	UST	uronyl-2-sulfotransferase [Source:HGNC Symbol;Acc:17223]	A_72_P048901	4.1655e-09	0.000164312	3.05413e-07		RMND5B	RMND5B	required for meiotic nuclear division 5 homolog B (S. cerevisiae) [Source:HGNC Symbol;Acc:26181]	A_72_P039291	0.000921865	1	0.00478472		TANC2	TANC2	tetratricopeptide repeat, ankyrin repeat and coiled-coil containing 2 [Source:HGNC Symbol;Acc:30212]	A_72_P066161	1.08602e-12	4.28392e-08	3.59993e-10
unknown	unknown		O287	0	0	0	1.7435	1.7789		FHL5	FHL5	four and a half LIM domains 5 [Source:HGNC Symbol;Acc:17371]	A_72_P049096	5.00516e-07	0.0197433	1.36161e-05		ADA	ADA	adenosine deaminase [Source:HGNC Symbol;Acc:186]	A_72_P039301	0.000349892	1	0.00227563		unknown	unknown		A_72_P066171	1.42725e-09	5.62992e-05	1.24007e-07
BAZ1A	BAZ1A	bromodomain adjacent to zinc finger domain, 1A [Source:HGNC Symbol;Acc:960]	O4691	1.12893e-11	4.45318e-07	2.29545e-09	1.1845	0.764637		TMEM67	TMEM67	transmembrane protein 67 [Source:MGI Symbol;Acc:MGI:1923928]	A_72_P049276	3.1244e-06	0.123245	5.7645e-05		RALYL	RALYL	RALY RNA binding protein-like [Source:HGNC Symbol;Acc:27036]	A_72_P039656	0.00038845	1	0.00247142		GPI	GPI	glucose-6-phosphate isomerase [Source:HGNC Symbol;Acc:4458]	A_72_P066606	0.000388556	1	0.0024717
SLC5A6	SLC5A6	solute carrier family 5 (sodium-dependent vitamin transporter), member 6 [Source:HGNC Symbol;Acc:11041]	O507	8.65808e-09	0.000341526	5.37991e-07	0.980824	1.86221		unknown	unknown		A_72_P049461	0.00133788	1	0.00635371		MLLT3	MLLT3	myeloid/lymphoid or mixed-lineage leukemia (trithorax homolog, Drosophila); translocated to, 3 [Source:HGNC Symbol;Acc:7136]	A_72_P039911	0.0008128	1	0.00433938		SAMD4A	SAMD4A	sterile alpha motif domain containing 4A [Source:HGNC Symbol;Acc:23023]	A_72_P066656	0	0	0
ASS1	ASS1	argininosuccinate synthase 1 [Source:HGNC Symbol;Acc:758]	O6179	5.8949e-08	0.0023253	2.54618e-06	1.86858	2.1993		GRB14	GRB14	growth factor receptor-bound protein 14 [Source:HGNC Symbol;Acc:4565]	A_72_P049531	2.38522e-09	9.40873e-05	1.92015e-07		unknown	unknown		A_72_P039996	0.00164597	1	0.00744061		FBXO24	FBXO24	F-box protein 24 [Source:HGNC Symbol;Acc:13595]	A_72_P066796	0.000121975	1	0.00100252
SDCBP2	SDCBP2	syndecan binding protein (syntenin) 2 [Source:HGNC Symbol;Acc:15756]	O8499	2.72193e-12	1.07369e-07	7.61485e-10	1.2198	1.91435		FHL1	FHL1	four and a half LIM domains 1 [Source:HGNC Symbol;Acc:3702]	A_72_P050206	2.69112e-05	1	0.000308857		NABP1	OBFC2A	oligonucleotide/oligosaccharide-binding fold containing 2A [Source:HGNC Symbol;Acc:26232]	A_72_P040056	1.85029e-07	0.00729867	6.14506e-06		SSX2IP	SSX2IP	synovial sarcoma, X breakpoint 2 interacting protein [Source:HGNC Symbol;Acc:16509]	A_72_P066846	0.00227153	1	0.00953119
CD5L	CD5L	CD5 molecule-like [Source:HGNC Symbol;Acc:1690]	O9298	1.9644e-11	7.74875e-07	3.65782e-09	2.17996	3.28746		TAOK3	TAOK3	TAO kinase 3 [Source:HGNC Symbol;Acc:18133]	A_72_P050841	0.00168863	1	0.00758134		ZBTB7A	ZBTB7A	zinc finger and BTB domain containing 7A [Source:HGNC Symbol;Acc:18078]	A_72_P040086	0.000276508	1	0.00189242		unknown	unknown		A_72_P067086	0.000482761	1	0.00292115
KHK	KHK	ketohexokinase (fructokinase) [Source:HGNC Symbol;Acc:6315]	O9619	1.25255e-12	4.94082e-08	4.01693e-10	1.38068	1.8881		SLC35B3	SLC35B3	solute carrier family 35, member B3 [Source:HGNC Symbol;Acc:21601]	A_72_P050946	0.000834762	1	0.004427		DIS3L	DIS3L	DIS3 mitotic control homolog (S. cerevisiae)-like [Source:HGNC Symbol;Acc:28698]	A_72_P040281	1.41842e-05	0.55951	0.00018669		HLX	HLX	H2.0-like homeobox [Source:HGNC Symbol;Acc:4978]	A_72_P067236	0.000201097	1	0.00147828
G6PC	G6PC	glucose-6-phosphatase, catalytic subunit [Source:HGNC Symbol;Acc:4056]	O9881	2.60312e-09	0.000102683	2.07022e-07	0.830887	1.7609		CC2D1B	CC2D1B	coiled-coil and C2 domain containing 1B [Source:HGNC Symbol;Acc:29386]	A_72_P051066	0.000197828	1	0.00145942		SLCO1C1	SLCO1C1	solute carrier organic anion transporter family, member 1C1 [Source:HGNC Symbol;Acc:13819]	A_72_P040341	2.28051e-06	0.0899569	4.47769e-05		IQSEC2	IQSEC2	IQ motif and Sec7 domain 2 [Source:HGNC Symbol;Acc:29059]	A_72_P067456	8.63678e-06	0.340687	0.000127217
CCL2	CCL2	chemokine (C-C motif) ligand 2 [Source:HGNC Symbol;Acc:10618]	A_72_P412643	1.04671e-08	0.000412884	6.26531e-07	0.562775	-0.7768		unknown	unknown		A_72_P051071	0.000396359	1	0.00250718		unknown	unknown		A_72_P040481	2.32069e-07	0.00915419	7.31717e-06		unknown	unknown		A_72_P068711	0.000366045	1	0.00236007
CCL2	CCL2	chemokine (C-C motif) ligand 2 [Source:HGNC Symbol;Acc:10618]	A_72_P675364	5.0518e-09	0.000199273	3.5688e-07	0.598172	-0.755799		MKKS	MKKS	McKusick-Kaufman syndrome [Source:HGNC Symbol;Acc:7108]	A_72_P051421	4.49156e-08	0.00177174	2.05777e-06		FAN1	FAN1	FANCD2/FANCI-associated nuclease 1 [Source:HGNC Symbol;Acc:29170]	A_72_P040521	0.000172388	1	0.00131249		FBLN1	FBLN1	fibulin 1 [Source:HGNC Symbol;Acc:3600]	A_72_P069661	6.76949e-06	0.267029	0.000105047
GBP7	GBP7	guanylate binding protein 7 [Source:HGNC Symbol;Acc:29606]	O10866	1.03726e-07	0.00409156	3.90416e-06	0.713558	-0.653565		HMGA2	HMGA2	high mobility group AT-hook 2 [Source:HGNC Symbol;Acc:5009]	A_72_P051986	1.3067e-08	0.000515439	7.50276e-07		unknown	unknown		A_72_P040546	2.11241e-05	0.83326	0.000254898		SLC12A1	SLC12A1	solute carrier family 12 (sodium/potassium/chloride transporters), member 1 [Source:HGNC Symbol;Acc:10910]	A_72_P069766	6.84885e-12	2.7016e-07	1.54377e-09
GBP1	GBP1	guanylate binding protein 1, interferon-inducible [Source:HGNC Symbol;Acc:4182]	gi|115551583|dbj|AK239047.1|	2.30519e-06	0.0909305	4.50821e-05	0.697888	-0.513435		SERPINI1	SERPINI1	serpin peptidase inhibitor, clade I (neuroserpin), member 1 [Source:HGNC Symbol;Acc:8943]	A_72_P052126	0.00135531	1	0.00641101		CCR9	CCR9	chemokine (C-C motif) receptor 9 [Source:HGNC Symbol;Acc:1610]	A_72_P040576	3.44764e-06	0.135995	6.21267e-05		SLA8	HLA-G	major histocompatibility complex, class I, G [Source:HGNC Symbol;Acc:4964]	A_72_P070231	0.000361047	1	0.00233535
DAB2	DAB2	disabled homolog 2, mitogen-responsive phosphoprotein (Drosophila) [Source:HGNC Symbol;Acc:2662]	A_72_P016271	1.24323e-05	0.490403	0.000168669	-0.897266	-0.964709		UVRAG	UVRAG	UV radiation resistance associated gene [Source:HGNC Symbol;Acc:12640]	A_72_P052391	1.11022e-16	4.37939e-12	1.25125e-13		RPS3	RPS3	ribosomal protein S3 [Source:HGNC Symbol;Acc:10420]	A_72_P041136	0.00108512	1	0.00540381		MERTK	MERTK	c-mer proto-oncogene tyrosine kinase [Source:HGNC Symbol;Acc:7027]	A_72_P071141	2.20956e-06	0.0871583	4.37322e-05
DAB2	DAB2	disabled homolog 2, mitogen-responsive phosphoprotein (Drosophila) [Source:HGNC Symbol;Acc:2662]	A_72_P067181	1.12348e-05	0.44317	0.000155991	-1.08447	-1.42823		SSR2	SSR2	signal sequence receptor, beta (translocon-associated protein beta) [Source:HGNC Symbol;Acc:11324]	A_72_P052586	0.00017931	1	0.00135343		PREB	PREB	prolactin regulatory element binding [Source:HGNC Symbol;Acc:9356]	A_72_P041336	0.000179763	1	0.00135536		CREG1	CREG1	cellular repressor of E1A-stimulated genes 1 [Source:HGNC Symbol;Acc:2351]	A_72_P071846	0.00108992	1	0.00542432
ISCA2	ISCA2	iron-sulfur cluster assembly 2 homolog (S. cerevisiae) [Source:HGNC Symbol;Acc:19857]	A_72_P067261	1.08186e-06	0.042675	2.47966e-05	-0.973983	-0.627865		IDH1	IDH1	isocitrate dehydrogenase 1 (NADP+), soluble [Source:HGNC Symbol;Acc:5382]	A_72_P052681	1.80446e-05	0.711788	0.000225107			RAD18	RAD18 homolog (S. cerevisiae) [Source:HGNC Symbol;Acc:18278]	A_72_P042026	0.000152687	1	0.00119257		unknown	unknown		A_72_P072471	0.00209407	1	0.00894063
KIAA1549L	C11orf41	chromosome 11 open reading frame 41 [Source:HGNC Symbol;Acc:24836]	A_72_P104436	1.94146e-06	0.0765827	3.9496e-05	-0.678101	-1.0328		ANP32B	ANP32B	acidic (leucine-rich) nuclear phosphoprotein 32 family, member B [Source:HGNC Symbol;Acc:16677]	A_72_P052791	0.000233433	1	0.00165981		LRRC26	LRRC26	leucine rich repeat containing 26 [Source:HGNC Symbol;Acc:31409]	A_72_P042031	0.000233869	1	0.00166175		unknown	unknown		A_72_P072571	4.14579e-05	1	0.000436792
FHL3	FHL3	four and a half LIM domains 3 [Source:HGNC Symbol;Acc:3704]	A_72_P223652	2.33924e-12	9.22737e-08	6.7353e-10	-1.02587	-0.918323		CBLN4	CBLN4	cerebellin 4 precursor [Source:HGNC Symbol;Acc:16231]	A_72_P053276	0.000171919	1	0.00130993		KCNA1	KCNA1	potassium voltage-gated channel, shaker-related subfamily, member 1 (episodic ataxia with myokymia) [Source:HGNC Symbol;Acc:6218]	A_72_P042396	0.00169089	1	0.00758975		TIAL1	TIAL1	TIA1 cytotoxic granule-associated RNA binding protein-like 1 [Source:HGNC Symbol;Acc:11804]	A_72_P072711	0.000718532	1	0.00396353
SLC26A11	SLC26A11	solute carrier family 26, member 11 [Source:HGNC Symbol;Acc:14471]	A_72_P286019	2.87701e-05	1	0.00032583	-0.995696	-0.83183		unknown	unknown		A_72_P053951	1.33996e-06	0.0528561	2.93808e-05		WDR37	WDR37	WD repeat domain 37 [Source:HGNC Symbol;Acc:31406]	A_72_P042421	0.000788292	1	0.00424273		LSM3	LSM3	LSM3 homolog, U6 small nuclear RNA associated (S. cerevisiae) [Source:HGNC Symbol;Acc:17874]	A_72_P073206	1.07998e-05	0.426009	0.000151336
PAMR1	PAMR1	peptidase domain containing associated with muscle regeneration 1 [Source:HGNC Symbol;Acc:24554]	A_72_P295744	8.68814e-10	3.42712e-05	8.35884e-08	-1.00875	-0.535713		BTN1A1	BTN1A1	butyrophilin, subfamily 1, member A1 [Source:HGNC Symbol;Acc:1135]	A_72_P054161	0.00134115	1	0.00636774		ATP6V1B2	ATP6V1B2	ATPase, H+ transporting, lysosomal 56/58kDa, V1 subunit B2 [Source:HGNC Symbol;Acc:854]	A_72_P042616	1.62037e-06	0.0639171	3.43825e-05		PAAF1	PAAF1	proteasomal ATPase-associated factor 1 [Source:HGNC Symbol;Acc:25687]	A_72_P073276	0.000362791	1	0.0023437
TF	TF	transferrin [Source:HGNC Symbol;Acc:11740]	A_72_P308693	1.00051e-08	0.000394661	6.04382e-07	-1.44714	-2.62312		AADAT	AADAT	aminoadipate aminotransferase [Source:HGNC Symbol;Acc:17929]	A_72_P054381	1.42331e-12	5.61437e-08	4.4915e-10		GALNT1	GALNT1	UDP-N-acetyl-alpha-D-galactosamine:polypeptide N-acetylgalactosaminyltransferase 1 (GalNAc-T1) [Source:HGNC Symbol;Acc:4123]	A_72_P042791	0.000410956	1	0.00258089		C20orf108	C20orf108	chromosome 20 open reading frame 108 [Source:HGNC Symbol;Acc:16102]	A_72_P073741	0.00027888	1	0.00190555
SPOCK3	SPOCK3	sparc/osteonectin, cwcv and kazal-like domains proteoglycan (testican) 3 [Source:HGNC Symbol;Acc:13565]	A_72_P343443	5.56304e-11	2.1944e-06	8.99343e-09	-0.772932	-0.605412		DMGDH	DMGDH	dimethylglycine dehydrogenase [Source:HGNC Symbol;Acc:24475]	A_72_P054411	0.000184986	1	0.00138453		MEAF6	MEAF6	MYST/Esa1-associated factor 6 [Source:HGNC Symbol;Acc:25674]	A_72_P042881	0.00111626	1	0.00552749		ATG4A	ATG4A	ATG4 autophagy related 4 homolog A (S. cerevisiae) [Source:HGNC Symbol;Acc:16489]	A_72_P073811	6.61819e-05	1	0.000628905
SLC16A8	SLC16A8	solute carrier family 16, member 8 (monocarboxylic acid transporter 3) [Source:HGNC Symbol;Acc:16270]	A_72_P385113	3.4637e-10	1.36629e-05	4.05427e-08	-0.778317	-2.0717		TRPV2	TRPV2	transient receptor potential cation channel, subfamily V, member 2 [Source:HGNC Symbol;Acc:18082]	A_72_P054756	7.55377e-10	2.97966e-05	7.44915e-08		C1orf54	C1orf54	chromosome 1 open reading frame 54 [Source:HGNC Symbol;Acc:26258]	A_72_P042911	0.00043782	1	0.00270378		AURKA	AURKA	aurora kinase A [Source:HGNC Symbol;Acc:11393]	A_72_P073831	6.83894e-05	1	0.000643993
DAB2	DAB2	disabled homolog 2, mitogen-responsive phosphoprotein (Drosophila) [Source:HGNC Symbol;Acc:2662]	A_72_P431154	6.68437e-06	0.263672	0.000104022	-0.939528	-1.02671		unknown	unknown		A_72_P054776	1.43338e-09	5.65409e-05	1.24266e-07		SIRT1	SIRT1	sirtuin 1 [Source:HGNC Symbol;Acc:14929]	A_72_P042971	0.000309558	1	0.00206963		SOGA1	KIAA0889	KIAA0889 [Source:HGNC Symbol;Acc:16111]	A_72_P075376	0.000447427	1	0.00274867
AFP	AFP	alpha-fetoprotein [Source:HGNC Symbol;Acc:317]	A_72_P442745	1.01709e-10	4.01203e-06	1.44838e-08	-0.561062	-1.64848		unknown	unknown		A_72_P055121	2.14652e-05	0.846715	0.000258145		unknown	unknown		A_72_P043336	0.000557558	1	0.00326458		C11orf71	C11orf71	chromosome 11 open reading frame 71 [Source:HGNC Symbol;Acc:25937]	A_72_P075971	0.000343875	1	0.0022469
ZBBX	ZBBX	zinc finger, B-box domain containing [Source:HGNC Symbol;Acc:26245]	A_72_P510070	3.7303e-07	0.0147145	1.06704e-05	-2.23778	-1.04747		NFE2L2	NFE2L2	nuclear factor (erythroid-derived 2)-like 2 [Source:HGNC Symbol;Acc:7782]	A_72_P055361	1.08242e-08	0.000426972	6.44973e-07		FAM69A	FAM69A	family with sequence similarity 69, member A [Source:HGNC Symbol;Acc:32213]	A_72_P043381	4.44472e-05	1	0.000461506		EYA2	EYA2	eyes absent homolog 2 (Drosophila) [Source:HGNC Symbol;Acc:3520]	A_72_P077096	1.2056e-07	0.0047556	4.41294e-06
SDC2	SDC2	syndecan 2 [Source:HGNC Symbol;Acc:10659]	A_72_P569649	8.82627e-14	3.48161e-09	3.91192e-11	-0.740929	-0.604344		HBB	HBB	hemoglobin, beta [Source:HGNC Symbol;Acc:4827]	A_72_P055481	6.75505e-07	0.026646	1.70808e-05		TTC17	TTC17	tetratricopeptide repeat domain 17 [Source:HGNC Symbol;Acc:25596]	A_72_P043611	0.00039657	1	0.00250771		unknown	unknown		A_72_P077541	3.87036e-06	0.15267	6.81424e-05
CYP11A1	CYP11A1	cytochrome P450, family 11, subfamily A, polypeptide 1 [Source:HGNC Symbol;Acc:2590]	A_72_P684857	2.06368e-12	8.1404e-08	6.21405e-10	-0.751126	-6.09795		unknown	unknown		A_72_P055486	4.94867e-05	1	0.000501555		XIRP2	XIRP2	xin actin-binding repeat containing 2 [Source:HGNC Symbol;Acc:14303]	A_72_P043906	0.00208056	1	0.00889645		FAAH	FAAH	fatty acid amide hydrolase [Source:HGNC Symbol;Acc:3553]	A_72_P078051	0.0017032	1	0.00763546
TF	TF	transferrin [Source:HGNC Symbol;Acc:11740]	O10046	1.02572e-08	0.000404607	6.1772e-07	-0.915624	-1.90208		unknown	unknown		A_72_P055721	1.40958e-07	0.00556025	4.99573e-06		ARNTL	ARNTL	aryl hydrocarbon receptor nuclear translocator-like [Source:HGNC Symbol;Acc:701]	A_72_P044041	2.75123e-05	1	0.000314566		EFCAB7	EFCAB7	EF-hand calcium binding domain 7 [Source:HGNC Symbol;Acc:29379]	A_72_P078151	0.000250997	1	0.00175422
DAB2	DAB2	disabled homolog 2, mitogen-responsive phosphoprotein (Drosophila) [Source:HGNC Symbol;Acc:2662]	O10584	0.00020891	1	0.00152464	-1.21003	-1.08046		WDR41	WDR41	WD repeat domain 41 [Source:HGNC Symbol;Acc:25601]	A_72_P055731	3.15959e-07	0.0124633	9.36171e-06		unknown	unknown		A_72_P044116	0.000947855	1	0.00487981		ATG7	ATG7	ATG7 autophagy related 7 homolog (S. cerevisiae) [Source:HGNC Symbol;Acc:16935]	A_72_P078276	5.77542e-05	1	0.000564288
DUSP9	DUSP9	dual specificity phosphatase 9 [Source:HGNC Symbol;Acc:3076]	O13551	1.06048e-09	4.18319e-05	9.79669e-08	-1.14449	-1.35943		VWA5A	VWA5A	von Willebrand factor A domain containing 5A [Source:HGNC Symbol;Acc:6658]	A_72_P055776	2.86674e-06	0.113082	5.38668e-05		FOXP1	FOXP1	forkhead box P1 [Source:HGNC Symbol;Acc:3823]	A_72_P044976	0.000122465	1	0.00100557		ARHGEF26	ARHGEF26	Rho guanine nucleotide exchange factor (GEF) 26 [Source:HGNC Symbol;Acc:24490]	A_72_P078621	4.96827e-07	0.0195978	1.35438e-05
PPWD1	PPWD1	peptidylprolyl isomerase domain and WD repeat containing 1 [Source:HGNC Symbol;Acc:28954]	O14124	7.42236e-06	0.292782	0.000112565	-0.769744	-0.732157		MCM3	MCM3	minichromosome maintenance complex component 3 [Source:HGNC Symbol;Acc:6945]	A_72_P055841	0.000136377	1	0.00109163		SRSF12	SRSF12	serine/arginine-rich splicing factor 12 [Source:HGNC Symbol;Acc:21220]	A_72_P045646	0.000144322	1	0.00114224		POLR1D	POLR1D	polymerase (RNA) I polypeptide D, 16kDa [Source:HGNC Symbol;Acc:20422]	A_72_P078886	1.69425e-05	0.668313	0.000213587
H19	H19	H19, imprinted maternally expressed transcript (non-protein coding) [Source:HGNC Symbol;Acc:4713]	O2377	3.66462e-07	0.0144554	1.05336e-05	-1.9932	-2.19523		TICAM2	TICAM2	toll-like receptor adaptor molecule 2 [Source:HGNC Symbol;Acc:21354]	A_72_P055891	1.38032e-07	0.00544482	4.91854e-06		RAB38	RAB38	RAB38, member RAS oncogene family [Source:HGNC Symbol;Acc:9776]	A_72_P045731	0.000662712	1	0.00372172		PAFAH2	PAFAH2	platelet-activating factor acetylhydrolase 2, 40kDa [Source:HGNC Symbol;Acc:8579]	A_72_P079376	3.26672e-12	1.28859e-07	8.82596e-10
BHMT	BHMT	betaine--homocysteine S-methyltransferase [Source:HGNC Symbol;Acc:1047]	O9197	1.80444e-07	0.00711778	6.03713e-06	-0.552086	-2.19386		DCAF6	DCAF6	DDB1 and CUL4 associated factor 6 [Source:HGNC Symbol;Acc:30002]	A_72_P056191	1.36168e-05	0.537127	0.000181217		SEPT11	SEPT11	septin 11	A_72_P046106	0.00133744	1	0.00635244		unknown	unknown		A_72_P079581	0.000354028	1	0.00229801
SRPX2	SRPX2	sushi-repeat containing protein, X-linked 2 [Source:HGNC Symbol;Acc:30668]	A_72_P210412	3.43522e-07	0.0135506	1.00004e-05	-0.635377	0.63155		AFP	AFP	alpha-fetoprotein [Source:HGNC Symbol;Acc:317]	A_72_P056601	1.33375e-09	5.2611e-05	1.17962e-07		COX18	COX18	COX18 cytochrome c oxidase assembly homolog (S. cerevisiae) [Source:HGNC Symbol;Acc:26801]	A_72_P046116	6.75499e-08	0.00266457	2.82264e-06		AIFM2	AIFM2	apoptosis-inducing factor, mitochondrion-associated, 2 [Source:HGNC Symbol;Acc:21411]	A_72_P079841	0.000426626	1	0.00265624
RDH11	RDH11	retinol dehydrogenase 11 (all-trans/9-cis/11-cis) [Source:HGNC Symbol;Acc:17964]	A_72_P010851	4.95663e-06	0.195519	8.25078e-05	0.287316	0.147254		unknown	unknown		A_72_P057201	2.52479e-10	9.95927e-06	3.13185e-08		RRM2B	RRM2B	ribonucleotide reductase M2 B (TP53 inducible) [Source:HGNC Symbol;Acc:17296]	A_72_P046166	0.000236982	1	0.00167857		TET2	TET2	tet oncogene family member 2 [Source:HGNC Symbol;Acc:25941]	A_72_P080311	7.05502e-05	1	0.000659461
unknown	unknown		A_72_P039431	9.25638e-07	0.0365127	2.20354e-05	0.355357	0.0202906		unknown	unknown		A_72_P057326	1.02663e-05	0.404964	0.000145305		LMAN2L	LMAN2L	lectin, mannose-binding 2-like [Source:HGNC Symbol;Acc:19263]	A_72_P046521	0.000169105	1	0.00129148			VWA8	Von Willebrand Factor A Domain Containing 8	A_72_P080406	3.53201e-07	0.0139324	1.02069e-05
unknown	unknown		A_72_P077246	0	0	0	0.0390272	0.00877034		PACSIN2	PACSIN2	protein kinase C and casein kinase substrate in neurons 2 [Source:HGNC Symbol;Acc:8571]	A_72_P057616	0.00103786	1	0.00522255		N4BP1	N4BP1	NEDD4 binding protein 1 [Source:HGNC Symbol;Acc:29850]	A_72_P046546	0.000998262	1	0.00507245		TANK	TANK	TRAF family member-associated NFKB activator [Source:HGNC Symbol;Acc:11562]	A_72_P080821	0.000501961	1	0.00300506
CYP17A1	CYP17A1	cytochrome P450, family 17, subfamily A, polypeptide 1 [Source:HGNC Symbol;Acc:2593]	A_72_P077566	3.3934e-12	1.33856e-07	8.98362e-10	0.104211	0.427134		SRSF10	SRSF10	serine/arginine-rich splicing factor 10 [Source:HGNC Symbol;Acc:16713]	A_72_P057891	1.5832e-05	0.624509	0.000203291		SULF1	SULF1	sulfatase 1 [Source:HGNC Symbol;Acc:20391]	A_72_P046586	0.000567495	1	0.00330841		PLBD2	PLBD2	phospholipase B domain containing 2 [Source:HGNC Symbol;Acc:27283]	A_72_P080926	0.000251513	1	0.00175721
WDR67	WDR67	WD repeat domain 67 [Source:HGNC Symbol;Acc:30888]	A_72_P113646	4.18629e-06	0.165132	7.25537e-05	0.177228	0.399339		TNIP1	TNIP1	TNFAIP3 interacting protein 1 [Source:HGNC Symbol;Acc:16903]	A_72_P057906	0.000353613	1	0.00229607		unknown	unknown		A_72_P047056	0.00058421	1	0.00338147		MSS51	ZMYND17	zinc finger, MYND-type containing 17 [Source:HGNC Symbol;Acc:21000]	A_72_P081246	0.00081635	1	0.00435276
ASAH2	ASAH2	N-acylsphingosine amidohydrolase (non-lysosomal ceramidase) 2 [Source:HGNC Symbol;Acc:18860]	A_72_P133471	5.58418e-05	1	0.000550546	0.162809	0.148514		Qrfp	Qrfp	pyroglutamylated RFamide peptide [Source:HGNC Symbol;Acc:29982]	A_72_P057931	0.000442834	1	0.00272682		CEBPG	CEBPG	CCAAT/enhancer binding protein (C/EBP), gamma [Source:HGNC Symbol;Acc:1837]	A_72_P047541	4.64769e-05	1	0.000477057		ANO3	ANO3	anoctamin 3 [Source:HGNC Symbol;Acc:14004]	A_72_P081416	5.87345e-06	0.231684	9.42189e-05
CITED4	CITED4	Cbp/p300-interacting transactivator, with Glu/Asp-rich carboxy-terminal domain, 4 [Source:HGNC Symbol;Acc:18696]	A_72_P143636	1.44928e-06	0.0571682	3.14284e-05	0.0340325	0.1251		RAB27A	RAB27A	RAB27A, member RAS oncogene family [Source:HGNC Symbol;Acc:9766]	A_72_P057936	9.43583e-07	0.0372206	2.23145e-05		CRISPLD2	CRISPLD2	cysteine-rich secretory protein LCCL domain containing 2 [Source:HGNC Symbol;Acc:25248]	A_72_P048361	0.000182304	1	0.00136974		unknown	unknown		A_72_P082161	2.42838e-06	0.0957901	4.6929e-05
FMN1	FMN1	formin 1 [Source:HGNC Symbol;Acc:3768]	A_72_P162271	1.35447e-13	5.34285e-09	5.80745e-11	0.373408	0.291478		RYR2	RYR2	ryanodine receptor 2 (cardiac) [Source:HGNC Symbol;Acc:10484]	A_72_P058501	4.62101e-06	0.18228	7.79976e-05		PAN3	PAN3	PAN3 poly(A) specific ribonuclease subunit homolog (S. cerevisiae) [Source:HGNC Symbol;Acc:29991]	A_72_P048496	0.000649167	1	0.00366391		GTF3C5	GTF3C5	general transcription factor IIIC, polypeptide 5, 63kDa [Source:HGNC Symbol;Acc:4668]	A_72_P082226	1.19144e-06	0.0469976	2.66528e-05
CA13	CA13	carbonic anhydrase XIII [Source:HGNC Symbol;Acc:14914]	A_72_P164106	2.68355e-05	1	0.000308077	0.00873072	0.277688		SCN1B	SCN1B	sodium channel, voltage-gated, type I, beta [Source:HGNC Symbol;Acc:10586]	A_72_P058596	5.73799e-07	0.0226341	1.50894e-05		HSPA9	HSPA9	heat shock 70kDa protein 9 (mortalin) [Source:HGNC Symbol;Acc:5244]	A_72_P049021	0.000618344	1	0.00352933		MTG1	MTG1	mitochondrial GTPase 1 homolog (S. cerevisiae) [Source:HGNC Symbol;Acc:32159]	A_72_P082661	0.00190427	1	0.00832401
TCHP	TCHP	trichoplein, keratin filament binding [Source:HGNC Symbol;Acc:28135]	A_72_P220997	8.79524e-05	1	0.00077806	0.101157	0.0187376		RPS4	RPS4	ribosomal protein S4, X-linked [Source:HGNC Symbol;Acc:10424]	A_72_P059801	7.0746e-05	1	0.000660664		ATP5A1	ATP5A1	ATP synthase, H+ transporting, mitochondrial F1 complex, alpha subunit 1, cardiac muscle [Source:HGNC Symbol;Acc:823]	A_72_P049206	7.9774e-05	1	0.000725228		unknown	unknown	isopentenyl-diphosphate delta isomerase 1 [Source:HGNC Symbol;Acc:5387]	A_72_P084791	0.000608443	1	0.00348492
RITA1	C12orf52	chromosome 12 open reading frame 52 [Source:HGNC Symbol;Acc:25925]	A_72_P286149	5.78687e-09	0.000228269	3.95526e-07	0.154778	0.282799		ANKRD12	ANKRD12	ankyrin repeat domain 12 [Source:HGNC Symbol;Acc:29135]	A_72_P060071	0.00054833	1	0.00322346		PKD2L2	PKD2L2	polycystic kidney disease 2-like 2 [Source:HGNC Symbol;Acc:9012]	A_72_P049236	0.000587015	1	0.00339223		SNX16	SNX16	sorting nexin 16 [Source:HGNC Symbol;Acc:14980]	A_72_P086096	2.52264e-05	0.995082	0.000293102
SLC46A1	SLC46A1	solute carrier family 46 (folate transporter), member 1 [Source:HGNC Symbol;Acc:30521]	A_72_P290894	1.753e-07	0.00691488	5.91521e-06	0.135492	0.344286		UGT1A10	UGT1A10	UDP glucuronosyltransferase 1 family, polypeptide A10 [Source:HGNC Symbol;Acc:12531]	A_72_P060086	0.000100263	1	0.000859586		unknown	unknown		A_72_P049351	0.000625717	1	0.00356368		EMR2	EMR2	egf-like module containing, mucin-like, hormone receptor-like 2 [Source:HGNC Symbol;Acc:3337]	A_72_P086271	0.000657899	1	0.00370207
HNRNPA2B1	HNRNPA2B1	heterogeneous nuclear ribonucleoprotein A2/B1 [Source:HGNC Symbol;Acc:5033]	A_72_P299949	2.37374e-05	0.936344	0.000278674	0.435709	0.183467		RFC4	RFC4	replication factor C (activator 1) 4, 37kDa [Source:HGNC Symbol;Acc:9972]	A_72_P060136	1.89241e-06	0.0746479	3.88184e-05		USP15	USP15	ubiquitin specific peptidase 15 [Source:HGNC Symbol;Acc:12613]	A_72_P049366	0.000152523	1	0.00119208		unknown	unknown		A_72_P086381	0.000222317	1	0.00160028
SMC5	SMC5	structural maintenance of chromosomes 5 [Source:HGNC Symbol;Acc:20465]	A_72_P343353	2.14827e-05	0.847405	0.000258198	0.0264642	0.00223836		GHR	GHR	growth hormone receptor [Source:HGNC Symbol;Acc:4263]	A_72_P060151	3.00653e-08	0.00118595	1.49655e-06		NASP	NASP	nuclear autoantigenic sperm protein (histone-binding) [Source:HGNC Symbol;Acc:7644]	A_72_P049641	0.00198522	1	0.00859784		DDIT4L	DDIT4L	DNA-damage-inducible transcript 4-like [Source:HGNC Symbol;Acc:30555]	A_72_P086441	0.00052469	1	0.00311185
MCOLN1	MCOLN1	mucolipin 1 [Source:HGNC Symbol;Acc:13356]	A_72_P386773	2.3578e-05	0.930058	0.00027705	0.21368	0.328524			RELB	v-rel reticuloendotheliosis viral oncogene homolog B [Source:HGNC Symbol;Acc:9956]	A_72_P060181	1.00187e-05	0.395199	0.000142363		HOXA3	HOXA3	homeobox A3 [Source:HGNC Symbol;Acc:5104]	A_72_P049761	0.000393506	1	0.00249313		SALL3	SALL3	sal-like 3 (Drosophila) [Source:HGNC Symbol;Acc:10527]	A_72_P086596	0	0	0
MKNK1	MKNK1	MAP kinase interacting serine/threonine kinase 1 [Source:HGNC Symbol;Acc:7110]	A_72_P407723	1.2634e-06	0.0498359	2.7948e-05	0.0951193	0.475182		SPTY2D1	SPTY2D1	SPT2, Suppressor of Ty, domain containing 1 (S. cerevisiae) [Source:HGNC Symbol;Acc:26818]	A_72_P060256	0.000271996	1	0.00186914		SMG6	SMG6	smg-6 homolog, nonsense mediated mRNA decay factor (C. elegans) [Source:HGNC Symbol;Acc:17809]	A_72_P049866	1.13988e-07	0.00449636	4.21798e-06		ZNF410	ZNF410	zinc finger protein 410 [Source:HGNC Symbol;Acc:20144]	A_72_P087391	0.000583797	1	0.00337969
STARD3	STARD3	StAR-related lipid transfer (START) domain containing 3 [Source:HGNC Symbol;Acc:17579]	A_72_P440686	1.6606e-07	0.00655041	5.68119e-06	0.00465225	0.107965		ST3GAL6	ST3GAL6	ST3 beta-galactoside alpha-2,3-sialyltransferase 6 [Source:HGNC Symbol;Acc:18080]	A_72_P060646	7.52064e-05	1	0.000694752		KIF1B	KIF1B	kinesin family member 1B [Source:HGNC Symbol;Acc:16636]	A_72_P049966	0.00176026	1	0.00782546		DYNC1LI2	DYNC1LI2	dynein, cytoplasmic 1, light intermediate chain 2 [Source:HGNC Symbol;Acc:2966]	A_72_P087576	0.000240824	1	0.00170005
P2RY2	P2RY2	purinergic receptor P2Y, G-protein coupled, 2 [Source:HGNC Symbol;Acc:8541]	A_72_P511080	3.52962e-05	1	0.000382959	0.406219	0.367931		unknown	unknown		A_72_P061161	2.75355e-06	0.108616	5.20692e-05		CKMT1B	CKMT1B	creatine kinase, mitochondrial 1B [Source:HGNC Symbol;Acc:1995]	A_72_P049971	0.000139394	1	0.00111191		PIP4K2A	PIP4K2A	phosphatidylinositol-5-phosphate 4-kinase, type II, alpha [Source:HGNC Symbol;Acc:8997]	A_72_P087836	7.83522e-05	1	0.000716763
SLC5A9	SLC5A9	solute carrier family 5 (sodium/glucose cotransporter), member 9 [Source:HGNC Symbol;Acc:22146]	A_72_P536094	4.46312e-09	0.000176052	3.2244e-07	0.236764	0.337766		RP9	RP9	retinitis pigmentosa 9 (autosomal dominant) [Source:HGNC Symbol;Acc:10288]	A_72_P061196	3.02006e-11	1.19129e-06	5.31828e-09		OAT	OAT	ornithine aminotransferase [Source:HGNC Symbol;Acc:8091]	A_72_P049976	0.000449448	1	0.00275808		GSTA2	GSTA2	glutathione S-transferase alpha 2 [Source:HGNC Symbol;Acc:4627]	A_72_P088136	0.000420459	1	0.00262677
CAT	CAT	catalase [Source:HGNC Symbol;Acc:1516]	A_72_P560529	4.96887e-05	1	0.000503098	0.0681112	0.249138		ccdc172	C10orf96	chromosome 10 open reading frame 96 [Source:HGNC Symbol;Acc:30524]	A_72_P061321	1.85467e-05	0.731594	0.000229947		FAM214A	FAM214A	family with sequence similarity 214, member A	A_72_P049991	0.000917967	1	0.00476888		FOLR1	FOLR1	folate receptor 1 (adult) [Source:HGNC Symbol;Acc:3791]	A_72_P088571	0.000490367	1	0.00295629
unknown	unknown		A_72_P624865	2.72435e-07	0.0107465	8.29202e-06	0.109681	0.025808		unknown	unknown		A_72_P061841	1.39446e-05	0.55006	0.00018477		FZD4	FZD4	frizzled family receptor 4 [Source:HGNC Symbol;Acc:4042]	A_72_P050091	0.00208414	1	0.00890803		SQLE	SQLE	squalene epoxidase [Source:HGNC Symbol;Acc:11279]	A_72_P088686	1.16443e-08	0.000459321	6.83514e-07
BTG1	BTG1	B-cell translocation gene 1, anti-proliferative [Source:HGNC Symbol;Acc:1130]	A_72_P764290	3.93754e-05	1	0.000418056	0.000572791	0.0399802			UGT2B4	UDP glucuronosyltransferase 2 family, polypeptide B4 [Source:HGNC Symbol;Acc:12553]	A_72_P062971	1.73703e-06	0.068519	3.63496e-05		EHF	EHF	ets homologous factor [Source:HGNC Symbol;Acc:3246]	A_72_P050126	0.000175535	1	0.00133109		ALG2	ALG2	asparagine-linked glycosylation 2, alpha-1,3-mannosyltransferase homolog (S. cerevisiae) [Source:HGNC Symbol;Acc:23159]	A_72_P088806	0.000177174	1	0.00134065
TNFRSF1A	TNFRSF1A	tumor necrosis factor receptor superfamily, member 1A [Source:HGNC Symbol;Acc:11916]	gi|47522765|ref|NM_213969.1|	5.48323e-08	0.00216291	2.41397e-06	0.0581972	0.164675		unknown	unknown		A_72_P063026	4.65172e-12	1.83492e-07	1.1397e-09		SIRT4	SIRT4	sirtuin 4 [Source:HGNC Symbol;Acc:14932]	A_72_P050346	0.00165848	1	0.00748174		unknown	unknown		A_72_P088886	0.000274261	1	0.00188115
NDUFB9	NDUFB9	NADH dehydrogenase (ubiquinone) 1 beta subcomplex, 9, 22kDa [Source:HGNC Symbol;Acc:7704]	O10220	9.4089e-07	0.0371144	2.22909e-05	0.125266	0.3382		ACTG1	ACTG1	actin, gamma 1 [Source:HGNC Symbol;Acc:144]	A_72_P063071	1.52221e-07	0.00600449	5.31371e-06		FTL	FTL	ferritin, light polypeptide [Source:HGNC Symbol;Acc:3999]	A_72_P050477	4.8879e-05	1	0.000496233		NOX4	NOX4	NADPH oxidase 4 [Source:HGNC Symbol;Acc:7891]	A_72_P089436	0.00226701	1	0.00952033
HMGCR	HMGCR	3-hydroxy-3-methylglutaryl-CoA reductase [Source:HGNC Symbol;Acc:5006]	O10227	4.1063e-05	1	0.000433442	0.178932	0.433641		POGLUT1	POGLUT1	protein O-glucosyltransferase 1 [Source:HGNC Symbol;Acc:22954]	A_72_P063641	1.72332e-07	0.0067978	5.86017e-06		BSG	BSG	basigin (Ok blood group) [Source:HGNC Symbol;Acc:1116]	A_72_P050616	0.00217173	1	0.00920035		ZNF644	ZNF644	zinc finger protein 644 [Source:HGNC Symbol;Acc:29222]	A_72_P089941	0.000479918	1	0.00290797
CHCHD10	CHCHD10	coiled-coil-helix-coiled-coil-helix domain containing 10 [Source:HGNC Symbol;Acc:15559]	O11624	6.3001e-05	1	0.000604068	0.254381	0.107171		GOSR1	GOSR1	golgi SNAP receptor complex member 1 [Source:HGNC Symbol;Acc:4430]	A_72_P063941	7.28659e-06	0.287427	0.000111061		CHSY1	CHSY1	chondroitin sulfate synthase 1 [Source:HGNC Symbol;Acc:17198]	A_72_P050621	3.05876e-05	1	0.00034248		HNRNPH3	HNRNPH3	heterogeneous nuclear ribonucleoprotein H3 (2H9) [Source:HGNC Symbol;Acc:5043]	A_72_P090246	0.000646	1	0.00365126
NANOS1	NANOS1	nanos homolog 1 (Drosophila) [Source:HGNC Symbol;Acc:23044]	O12908	1.09981e-07	0.00433832	4.10049e-06	0.331079	0.419042		CCDC14	CCDC14	coiled-coil domain containing 14 [Source:HGNC Symbol;Acc:25766]	A_72_P064086	0.000121214	1	0.00099696		MLLT11	MLLT11	myeloid/lymphoid or mixed-lineage leukemia (trithorax homolog, Drosophila); translocated to, 11 [Source:HGNC Symbol;Acc:16997]	A_72_P050636	0.00101843	1	0.00515168		unknown	unknown		A_72_P090486	5.01208e-05	1	0.00050668
MCOLN1	MCOLN1	mucolipin 1 [Source:HGNC Symbol;Acc:13356]	O477	1.23662e-05	0.487798	0.0001681	0.271455	0.353581		unknown	unknown		A_72_P064661	1.78027e-05	0.702246	0.000222511		FXYD6	FXYD6	FXYD domain containing ion transport regulator 6 [Source:HGNC Symbol;Acc:4030]	A_72_P050646	0.000454539	1	0.00278239		unknown	unknown		A_72_P092031	0.000109866	1	0.000923268
CITED4	CITED4	Cbp/p300-interacting transactivator, with Glu/Asp-rich carboxy-terminal domain, 4 [Source:HGNC Symbol;Acc:18696]	O6300	2.05098e-05	0.809029	0.000248626	0.124449	0.121942		RAB40B	RAB40B	RAB40B, member RAS oncogene family [Source:HGNC Symbol;Acc:18284]	A_72_P064721	5.06171e-09	0.000199664	3.5688e-07		HSPH1	HSPH1	heat shock 105kDa/110kDa protein 1 [Source:HGNC Symbol;Acc:16969]	A_72_P050661	3.84036e-05	1	0.000409202		DYNC2H1	DYNC2H1	dynein, cytoplasmic 2, heavy chain 1 [Source:HGNC Symbol;Acc:2962]	A_72_P092036	0.000925317	1	0.00479885
CAP2	CAP2	CAP, adenylate cyclase-associated protein, 2 (yeast) [Source:HGNC Symbol;Acc:20039]	O8796	1.92953e-10	7.61122e-06	2.51195e-08	0.140484	0.0489253		ABCA1	ABCA1	ATP-binding cassette, sub-family A (ABC1), member 1 [Source:HGNC Symbol;Acc:29]	A_72_P064761	6.24533e-05	1	0.000599969		ARL4C	ARL4C	ADP-ribosylation factor-like 4C [Source:HGNC Symbol;Acc:698]	A_72_P050696	5.6791e-06	0.224018	9.18482e-05		unknown	unknown		A_72_P092046	0.00065804	1	0.00370233
PSMB10	PSMB10	proteasome (prosome, macropain) subunit, beta type, 10 [Source:HGNC Symbol;Acc:9538]	A_72_P003971	9.1547e-07	0.0361116	2.18197e-05	0.364083	-0.460066		unknown	unknown		A_72_P065136	1.8994e-08	0.000749239	1.03202e-06		unknown	unknown		A_72_P050811	6.97713e-05	1	0.000653429		SPCS2	SPCS2	signal peptidase complex subunit 2 homolog (S. cerevisiae) [Source:HGNC Symbol;Acc:28962]	A_72_P092106	5.33051e-11	2.10267e-06	8.65298e-09
PSMB10	PSMB10	proteasome (prosome, macropain) subunit, beta type, 10 [Source:HGNC Symbol;Acc:9538]	A_72_P024281	9.29092e-05	1	0.000810997	0.23004	-0.469137		LRPPRC	LRPPRC	leucine-rich PPR-motif containing [Source:HGNC Symbol;Acc:15714]	A_72_P065361	7.65472e-10	3.01948e-05	7.52987e-08		CD14	CD14	CD14 molecule [Source:HGNC Symbol;Acc:1628]	A_72_P050971	4.99516e-05	1	0.000505228		ACTL6A	ACTL6A	actin-like 6A [Source:HGNC Symbol;Acc:24124]	A_72_P092916	1.45189e-05	0.572714	0.000190207
DDX39A	DDX39A	DEAD (Asp-Glu-Ala-Asp) box polypeptide 39A [Source:HGNC Symbol;Acc:17821]	A_72_P051386	4.75457e-08	0.00187549	2.14832e-06	0.110764	-0.373596		unknown	unknown		A_72_P065816	6.07841e-06	0.239769	9.69156e-05		BICC1	BICC1	bicaudal C homolog 1 (Drosophila) [Source:HGNC Symbol;Acc:19351]	A_72_P051026	0.000980161	1	0.00500238		TTC38	TTC38	tetratricopeptide repeat domain 38 [Source:HGNC Symbol;Acc:26082]	A_72_P092996	1.69584e-05	0.66894	0.000213719
BAG2	BAG2	BCL2-associated athanogene 2 [Source:HGNC Symbol;Acc:938]	A_72_P070776	8.39156e-05	1	0.000752474	0.0443801	-0.100264		SERBP1	SERBP1	SERPINE1 mRNA binding protein 1 [Source:HGNC Symbol;Acc:17860]	A_72_P066081	1.39866e-07	0.00551716	4.97041e-06		SLC26A8	SLC26A8	solute carrier family 26, member 8 [Source:HGNC Symbol;Acc:14468]	A_72_P051286	2.64709e-07	0.0104417	8.11952e-06		GPM6A	GPM6A	glycoprotein M6A [Source:HGNC Symbol;Acc:4460]	A_72_P093006	0.000356627	1	0.00231189
GOPC	GOPC	golgi-associated PDZ and coiled-coil motif containing [Source:HGNC Symbol;Acc:17643]	A_72_P080351	1.74047e-06	0.0686544	3.63636e-05	0.0170929	-0.0824548		unknown	unknown		A_72_P066631	0.00164931	1	0.00745147		MBIP	MBIP	MAP3K12 binding inhibitory protein 1 [Source:HGNC Symbol;Acc:20427]	A_72_P051376	0.000162719	1	0.00125339		unknown	unknown		A_72_P093016	2.8344e-13	1.11806e-08	1.10699e-10
TTI1	TTI1	Tel2 interacting protein 1 homolog (S. pombe) [Source:HGNC Symbol;Acc:29029]	A_72_P107181	0.000100661	1	0.000862256	0.259941	-0.234512		unknown	unknown		A_72_P066676	0.000229203	1	0.00163875		TAX1BP1	TAX1BP1	Tax1 (human T-cell leukemia virus type I) binding protein 1 [Source:HGNC Symbol;Acc:11575]	A_72_P051476	0.00222159	1	0.00936347		EYA3	EYA3	eyes absent homolog 3 (Drosophila) [Source:HGNC Symbol;Acc:3521]	A_72_P093286	1.11022e-16	4.37939e-12	1.25125e-13
TCP1	TCP1	t-complex 1 [Source:HGNC Symbol;Acc:11655]	A_72_P155521	0.000752964	1	0.00409901	0.250423	-0.08497		unknown	unknown		A_72_P066786	0.00019646	1	0.00145068		ITGAV	ITGAV	integrin, alpha V (vitronectin receptor, alpha polypeptide, antigen CD51) [Source:HGNC Symbol;Acc:6150]	A_72_P051521	0.0016842	1	0.00756661		unknown	unknown		A_72_P094181	1.15615e-05	0.456056	0.000159815
PRMT9	PRMT10	Hpvc-ps protein arginine methyltransferase 10 (putative) [Source:MGI Symbol;Acc:MGI:2142651]	A_72_P164771	2.57756e-06	0.101674	4.93565e-05	0.117349	-0.163888		ACBD5	ACBD5	acyl-CoA binding domain containing 5 [Source:HGNC Symbol;Acc:23338]	A_72_P066806	0.00150968	1	0.00696908		SCP2	SCP2	sterol carrier protein 2 [Source:HGNC Symbol;Acc:10606]	A_72_P051536	4.89704e-05	1	0.000496933		UGCG	UGCG	UDP-glucose ceramide glucosyltransferase [Source:HGNC Symbol;Acc:12524]	A_72_P094676	0.000202871	1	0.001488
PSMG1	PSMG1	proteasome (prosome, macropain) assembly chaperone 1 [Source:HGNC Symbol;Acc:3043]	A_72_P190616	2.47626e-05	0.976786	0.000288905	0.274433	-0.148082		unknown	unknown		A_72_P068031	0.000920176	1	0.00477784		PRKRA	PRKRA	protein kinase, interferon-inducible double stranded RNA dependent activator [Source:HGNC Symbol;Acc:9438]	A_72_P051671	4.49371e-05	1	0.000465246		AAAS	AAAS	achalasia, adrenocortical insufficiency, alacrimia [Source:HGNC Symbol;Acc:13666]	A_72_P094711	0.000101092	1	0.000865172
unknown	unknown		A_72_P209192	1.44763e-10	5.71033e-06	1.96908e-08	0.435085	-0.0123142		RYR2	RYR2	ryanodine receptor 2 (cardiac) [Source:HGNC Symbol;Acc:10484]	A_72_P068246	1.10448e-08	0.000435672	6.54162e-07		LRMP	LRMP	lymphoid-restricted membrane protein [Source:HGNC Symbol;Acc:6690]	A_72_P051876	0.00214253	1	0.00910614		DPY30	DPY30	dpy-30 homolog (C. elegans) [Source:HGNC Symbol;Acc:24590]	A_72_P094966	8.53342e-11	3.36609e-06	1.26071e-08
SMYD4	SMYD4	SET and MYND domain containing 4 [Source:HGNC Symbol;Acc:21067]	A_72_P229032	7.99212e-05	1	0.000726231	0.097545	-0.14409		SEMA3E	SEMA3E	sema domain, immunoglobulin domain (Ig), short basic domain, secreted, (semaphorin) 3E [Source:HGNC Symbol;Acc:10727]	A_72_P069501	3.64978e-05	1	0.000393788		COX7A2L	COX7A2L	cytochrome c oxidase subunit VIIa polypeptide 2 like [Source:HGNC Symbol;Acc:2289]	A_72_P051891	3.89005e-05	1	0.000413715		LDLRAP1	LDLRAP1	low density lipoprotein receptor adaptor protein 1 [Source:HGNC Symbol;Acc:18640]	A_72_P095521	0.00211081	1	0.00900293
XPO5	XPO5	exportin 5 [Source:HGNC Symbol;Acc:17675]	A_72_P229677	1.15393e-06	0.0455179	2.59657e-05	0.302517	-0.244103		CSTB	CSTB	cystatin B (stefin B) [Source:HGNC Symbol;Acc:2482]	A_72_P069781	2.86074e-08	0.00112845	1.44864e-06		IQCB1	IQCB1	IQ motif containing B1 [Source:HGNC Symbol;Acc:28949]	A_72_P051996	6.94776e-06	0.274061	0.000107223		RPL21	RPL21	ribosomal protein L21 [Source:HGNC Symbol;Acc:10313]	A_72_P096596	0.00066754	1	0.00373978
NOLC1	NOLC1	nucleolar and coiled-body phosphoprotein 1 [Source:HGNC Symbol;Acc:15608]	A_72_P236547	2.55298e-06	0.100705	4.90047e-05	0.00499416	-0.269145		AK6	TAF9	TAF9 RNA polymerase II, TATA box binding protein (TBP)-associated factor, 32kDa [Source:HGNC Symbol;Acc:11542]	A_72_P069846	3.52658e-08	0.0013911	1.70687e-06		HSPA13	HSPA13	heat shock protein 70kDa family, member 13 [Source:HGNC Symbol;Acc:11375]	A_72_P052191	0.000574468	1	0.00333832		RNLS	RNLS	renalase, FAD-dependent amine oxidase [Source:HGNC Symbol;Acc:25641]	A_72_P096656	2.22045e-16	8.75877e-12	2.30494e-13
ID4	ID4	inhibitor of DNA binding 4, dominant negative helix-loop-helix protein [Source:HGNC Symbol;Acc:5363]	A_72_P237352	0.000279842	1	0.00191046	0.230887	-0.0544943		GLMN	GLMN	glomulin, FKBP associated protein [Source:HGNC Symbol;Acc:14373]	A_72_P069896	4.61678e-11	1.82114e-06	7.65184e-09		AMMECR1	AMMECR1	Alport syndrome, mental retardation, midface hypoplasia and elliptocytosis chromosomal region gene 1 [Source:HGNC Symbol;Acc:467]	A_72_P052376	0.000228876	1	0.00163774		VRK3	VRK3	vaccinia related kinase 3 [Source:HGNC Symbol;Acc:18996]	A_72_P096756	0.000129754	1	0.00105061
CIRH1A	CIRH1A	cirrhosis, autosomal recessive 1A (cirhin) [Source:HGNC Symbol;Acc:1983]	A_72_P261987	3.33974e-07	0.0131739	9.77834e-06	0.131217	-0.225551		PDCD4	PDCD4	programmed cell death 4 (neoplastic transformation inhibitor) [Source:HGNC Symbol;Acc:8763]	A_72_P070146	5.23404e-05	1	0.000523484		RPL36	RPL36	ribosomal protein L36 [Source:HGNC Symbol;Acc:13631]	A_72_P052386	0.00194423	1	0.00846213		RANBP1	RANBP1	RAN binding protein 1 [Source:HGNC Symbol;Acc:9847]	A_72_P096796	0	0	0
CCDC86	CCDC86	coiled-coil domain containing 86 [Source:HGNC Symbol;Acc:28359]	A_72_P264702	0.000273158	1	0.00187554	0.335503	-0.230475		unknown	unknown		A_72_P070176	0.00212194	1	0.00903714		RPL10L	RPL10L	ribosomal protein L10-like [Source:HGNC Symbol;Acc:17976]	A_72_P052661	0.000160827	1	0.00124197		CPSF4	CPSF4	cleavage and polyadenylation specific factor 4, 30kDa [Source:HGNC Symbol;Acc:2327]	A_72_P096826	0.00023612	1	0.00167277
unknown	unknown		A_72_P284579	0.000319886	1	0.00212036	0.198355	-0.145964		RPS15A	RPS15A	ribosomal protein S15a [Source:HGNC Symbol;Acc:10389]	A_72_P070326	0.000173	1	0.00131588		ADAM15	ADAM15	ADAM metallopeptidase domain 15 [Source:HGNC Symbol;Acc:193]	A_72_P052691	0.000437728	1	0.00270378		CCDC17	CCDC17	coiled-coil domain containing 17 [Source:HGNC Symbol;Acc:26574]	A_72_P097651	1.95209e-10	7.7002e-06	2.53296e-08
C16orf59	C16orf59	chromosome 16 open reading frame 59 [Source:HGNC Symbol;Acc:25849]	A_72_P293849	2.08293e-07	0.00821632	6.71816e-06	0.182452	-0.0782728		unknown	unknown		A_72_P070476	0.00236307	1	0.00982853		KAT6A	KAT6A	K(lysine) acetyltransferase 6A [Source:HGNC Symbol;Acc:13013]	A_72_P052801	0.00224687	1	0.00944882		unknown	unknown		A_72_P098001	1.63839e-09	6.46278e-05	1.38984e-07
PHF19	PHF19	PHD finger protein 19 [Source:HGNC Symbol;Acc:24566]	A_72_P300829	1.11614e-05	0.440273	0.00015519	0.0333886	-0.295816		unknown	unknown		A_72_P070781	0.00128676	1	0.00616965		EXOC1	EXOC1	exocyst complex component 1 [Source:HGNC Symbol;Acc:30380]	A_72_P052966	0.0017298	1	0.00772834		unknown	unknown		A_72_P098131	1.30423e-05	0.514466	0.000175287
PTCD3	PTCD3	Pentatricopeptide repeat domain 3 [Source:HGNC Symbol;Acc:24717]	A_72_P350993	1.49168e-10	5.88408e-06	2.02202e-08	0.421287	-0.0250134		NIPSNAP3A	NIPSNAP3A	nipsnap homolog 3A (C. elegans) [Source:HGNC Symbol;Acc:23619]	A_72_P071416	9.01242e-08	0.00355504	3.53384e-06		DPP4	DPP4	dipeptidyl-peptidase 4 [Source:HGNC Symbol;Acc:3009]	A_72_P053121	0.000210684	1	0.00153503		UVRAG	UVRAG	UV radiation resistance associated gene [Source:HGNC Symbol;Acc:12640]	A_72_P098396	0.000312505	1	0.00208403
RNFT2	RNFT2	ring finger protein, transmembrane 2 [Source:HGNC Symbol;Acc:25905]	A_72_P356518	0.000220875	1	0.00159251	0.0830631	-0.49226		BAG1	BAG1	BCL2-associated athanogene [Source:HGNC Symbol;Acc:937]	A_72_P071596	0.00239831	1	0.00994992		unknown	unknown		A_72_P053126	6.48885e-05	1	0.000618557		unknown	unknown		A_72_P098991	0.000934532	1	0.00483266
TSPAN33	TSPAN33	tetraspanin 33 [Source:HGNC Symbol;Acc:28743]	A_72_P371493	2.27013e-07	0.00895477	7.18907e-06	0.444403	-0.208318		ANAPC5	ANAPC5	anaphase promoting complex subunit 5 [Source:HGNC Symbol;Acc:15713]	A_72_P071806	2.54139e-05	1	0.00029502		LGALS3	LGALS3	lectin, galactoside-binding, soluble, 3 [Source:HGNC Symbol;Acc:6563]	A_72_P053466	7.86135e-05	1	0.000718986		RMND5A	RMND5A	required for meiotic nuclear division 5 homolog A (S. cerevisiae) [Source:HGNC Symbol;Acc:25850]	A_72_P099086	0.00184597	1	0.00812772
SPC25	SPC25	SPC25, NDC80 kinetochore complex component, homolog (S. cerevisiae) [Source:HGNC Symbol;Acc:24031]	A_72_P380163	1.73565e-06	0.0684645	3.634e-05	0.181354	-0.47003		NAPRT	NAPRT1	nicotinate phosphoribosyltransferase domain containing 1 [Source:HGNC Symbol;Acc:30450]	A_72_P071911	2.86612e-06	0.113057	5.38668e-05		SKA1	SKA1	spindle and kinetochore associated complex subunit 1 [Source:HGNC Symbol;Acc:28109]	A_72_P053766	0.00146415	1	0.00681154		NTNG1	NTNG1	netrin G1 [Source:HGNC Symbol;Acc:23319]	A_72_P099936	1.23765e-05	0.488202	0.000168172
IKBKAP	IKBKAP	inhibitor of kappa light polypeptide gene enhancer in B-cells, kinase complex-associated protein [Source:HGNC Symbol;Acc:5959]	A_72_P403873	6.36857e-07	0.0251215	1.63021e-05	0.274046	-0.29784		PCNX	PCNX	pecanex homolog (Drosophila) [Source:HGNC Symbol;Acc:19740]	A_72_P072021	3.62213e-05	1	0.000391555		RFC5	RFC5	replication factor C (activator 1) 5, 36.5kDa [Source:HGNC Symbol;Acc:9973]	A_72_P053881	0.00191431	1	0.00835754		TNFAIP3	TNFAIP3	tumor necrosis factor, alpha-induced protein 3 [Source:HGNC Symbol;Acc:11896]	A_72_P100136	4.39524e-05	1	0.000457574
unknown	unknown		A_72_P409313	9.77127e-06	0.385437	0.000140006	0.119604	-0.469598		PRRG4	PRRG4	proline rich Gla (G-carboxyglutamic acid) 4 (transmembrane) [Source:HGNC Symbol;Acc:30799]	A_72_P072261	1.1928e-08	0.000470513	6.99128e-07		PTPRH	PTPRH	protein tyrosine phosphatase, receptor type, H [Source:HGNC Symbol;Acc:9672]	A_72_P054141	0.000252545	1	0.00176348		KANSL1L	C2orf67	chromosome 2 open reading frame 67 [Source:HGNC Symbol;Acc:26310]	A_72_P100221	0.000497116	1	0.00298466
APP	APP	amyloid beta (A4) precursor protein [Source:HGNC Symbol;Acc:620]	A_72_P418414	2.71034e-07	0.0106912	8.25575e-06	0.380766	-0.428935		NR1H2	NR1H2	nuclear receptor subfamily 1, group H, member 2 [Source:HGNC Symbol;Acc:7965]	A_72_P072461	4.79831e-05	1	0.000489789		unknown	unknown		A_72_P054171	1.37274e-05	0.541493	0.000182198		ENPP2	ENPP2	ectonucleotide pyrophosphatase/phosphodiesterase 2 [Source:HGNC Symbol;Acc:3357]	A_72_P100321	0.00224722	1	0.00944928
CENPM	CENPM	centromere protein M [Source:HGNC Symbol;Acc:18352]	A_72_P437169	0	0	0	0.0557708	-0.498667		LIMS1	LIMS1	LIM and senescent cell antigen-like domains 1 [Source:MGI Symbol;Acc:MGI:1195263]	A_72_P072901	0.000366102	1	0.00236007		unknown	unknown		A_72_P054426	0.000806656	1	0.00431449		CMTM3	CMTM3	CKLF-like MARVEL transmembrane domain containing 3 [Source:HGNC Symbol;Acc:19174]	A_72_P100426	4.02751e-09	0.000158869	2.97508e-07
KPNA2	KPNA2	karyopherin alpha 2 (RAG cohort 1, importin alpha 1) [Source:HGNC Symbol;Acc:6395]	A_72_P557145	1.30669e-05	0.515439	0.000175439	0.284368	-0.236005		CACNA1E	CACNA1E	calcium channel, voltage-dependent, R type, alpha 1E subunit [Source:HGNC Symbol;Acc:1392]	A_72_P072971	3.86215e-08	0.00152346	1.82889e-06		WFDC2	WFDC2	WAP four-disulfide core domain 2 [Source:HGNC Symbol;Acc:15939]	A_72_P054911	0.000100649	1	0.000862256		LRRIQ1	LRRIQ1	leucine-rich repeats and IQ motif containing 1 [Source:HGNC Symbol;Acc:25708]	A_72_P100606	0.00021815	1	0.00157893
CIRH1A	CIRH1A	cirrhosis, autosomal recessive 1A (cirhin) [Source:HGNC Symbol;Acc:1983]	A_72_P648568	9.50837e-06	0.375067	0.000137136	0.16213	-0.212938		LGALS1	LGALS1	lectin, galactoside-binding, soluble, 1 [Source:HGNC Symbol;Acc:6561]	A_72_P073421	1.68922e-08	0.00066633	9.33236e-07		PTPRA	PTPRA	protein tyrosine phosphatase, receptor type, A [Source:HGNC Symbol;Acc:9664]	A_72_P055491	2.22318e-05	0.876956	0.000264701		JAG1	JAG1	jagged 1 [Source:HGNC Symbol;Acc:6188]	A_72_P100896	0.000490129	1	0.00295531
ALDH6A1	ALDH6A1	aldehyde dehydrogenase 6 family, member A1 [Source:HGNC Symbol;Acc:7179]	A_72_P715583	0.000421311	1	0.00263126	0.0700369	-0.370956		unknown	unknown		A_72_P074056	0.000128715	1	0.00104536		CRMP1	CRMP1	collapsin response mediator protein 1 [Source:HGNC Symbol;Acc:2365]	A_72_P055501	0.00106341	1	0.00531852		DENND1A	DENND1A	DENN/MADD domain containing 1A [Source:HGNC Symbol;Acc:29324]	A_72_P100916	0.000215395	1	0.00156329
PSMB10	PSMB10	proteasome (prosome, macropain) subunit, beta type, 10 [Source:HGNC Symbol;Acc:9538]	gi|113205703|ref|NM_001044565.1|	1.95647e-07	0.00771748	6.40455e-06	0.312509	-0.464614			ADCY3	adenylate cyclase 3 [Source:HGNC Symbol;Acc:234]	A_72_P074436	6.75208e-05	1	0.000638072		UBR3	UBR3	ubiquitin protein ligase E3 component n-recognin 3 (putative) [Source:HGNC Symbol;Acc:30467]	A_72_P055661	0.000195227	1	0.00144293		unknown	unknown		A_72_P101836	5.58247e-07	0.0220206	1.47591e-05
ZNF451	ZNF451	zinc finger protein 451 [Source:HGNC Symbol;Acc:21091]	gi|40834705|gb|CK463424.1|CK463424	0.00012559	1	0.00102504	0.0222774	-0.108789		BTBD7	BTBD7	BTB (POZ) domain containing 7 [Source:HGNC Symbol;Acc:18269]	A_72_P074751	4.09761e-07	0.0161634	1.15794e-05		BAZ1A	BAZ1A	bromodomain adjacent to zinc finger domain, 1A [Source:HGNC Symbol;Acc:960]	A_72_P055921	6.42142e-09	0.000253299	4.25713e-07		MOG	MOG	myelin oligodendrocyte glycoprotein [Source:HGNC Symbol;Acc:7197]	A_72_P102641	5.63294e-07	0.0222197	1.48726e-05
DKC1	DKC1	dyskeratosis congenita 1, dyskerin [Source:HGNC Symbol;Acc:2890]	gi|46175909|gb|CN161479.1|CN161479	1.78268e-07	0.00703195	5.98464e-06	0.117787	-0.47659		unknown	unknown		A_72_P074916	1.72973e-05	0.682308	0.000217434		PPP1R12B	PPP1R12B	protein phosphatase 1, regulatory (inhibitor) subunit 12B [Source:HGNC Symbol;Acc:7619]	A_72_P055926	0.000435205	1	0.00269231		PIK3CG	PIK3CG	phosphoinositide-3-kinase, catalytic, gamma polypeptide [Source:HGNC Symbol;Acc:8978]	A_72_P103376	0.00216037	1	0.00917076
DCBLD2	DCBLD2	discoidin, CUB and LCCL domain containing 2 [Source:HGNC Symbol;Acc:24627]	O10668	5.89348e-06	0.232474	9.44249e-05	0.241219	-0.410427		KCND2	KCND2	potassium voltage-gated channel, Shal-related subfamily, member 2 [Source:HGNC Symbol;Acc:6238]	A_72_P075021	7.55123e-06	0.297866	0.000114037		Hnrnpd	Hnrnpd	heterogeneous nuclear ribonucleoprotein D (AU-rich element RNA binding protein 1, 37kDa) [Source:HGNC Symbol;Acc:5036]	A_72_P056131	0.000269534	1	0.0018568		DHX8	DHX8	DEAH (Asp-Glu-Ala-His) box polypeptide 8 [Source:HGNC Symbol;Acc:2749]	A_72_P103546	0.00147165	1	0.00683729
TM4SF4	TM4SF4	transmembrane 4 L six family member 4 [Source:HGNC Symbol;Acc:11856]	O2177	8.51187e-06	0.335759	0.000125866	0.214165	-0.141259		LPIN1	LPIN1	lipin 1 [Source:HGNC Symbol;Acc:13345]	A_72_P075451	0.000234509	1	0.00166525		ACAA2	ACAA2	acetyl-CoA acyltransferase 2 [Source:HGNC Symbol;Acc:83]	A_72_P056271	1.10366e-05	0.43535	0.000153687		GSTK1	GSTK1	glutathione S-transferase kappa 1 [Source:HGNC Symbol;Acc:16906]	A_72_P103576	6.66134e-16	2.62763e-11	5.97189e-13
CYP2J34	CYP2J2	cytochrome P450, family 2, subfamily J, polypeptide 2 [Source:HGNC Symbol;Acc:2634]	O5309	1.39369e-06	0.0549755	3.03732e-05	0.233772	-0.00916185		PDE4DIP	PDE4DIP	phosphodiesterase 4D interacting protein [Source:HGNC Symbol;Acc:15580]	A_72_P075571	5.23126e-06	0.206352	8.59085e-05		unknown	unknown		A_72_P056461	0.000484312	1	0.0029291		INTS7	INTS7	integrator complex subunit 7 [Source:HGNC Symbol;Acc:24484]	A_72_P104281	4.11283e-11	1.62235e-06	6.9423e-09
POLR3D	POLR3D	polymerase (RNA) III (DNA directed) polypeptide D, 44kDa [Source:HGNC Symbol;Acc:1080]	O624	6.82972e-05	1	0.000643558	0.305558	-0.392278		PRND	PRND	prion protein 2 (dublet) [Source:HGNC Symbol;Acc:15748]	A_72_P075586	8.78311e-11	3.46458e-06	1.28734e-08		F3	F3	coagulation factor III (thromboplastin, tissue factor) [Source:HGNC Symbol;Acc:3541]	A_72_P056786	4.67122e-05	1	0.000479098		unknown	unknown		A_72_P104441	0.000761366	1	0.00413391
SLC31A1	SLC31A1	solute carrier family 31 (copper transporters), member 1 [Source:HGNC Symbol;Acc:11016]	O9207	2.75301e-05	1	0.000314678	0.341706	-0.0476822		unknown	unknown		A_72_P077021	1.36449e-05	0.538238	0.000181432		C1orf233	C1orf233	chromosome 1 open reading frame 233	A_72_P057086	0.000352886	1	0.00229173		TJP2	TJP2	tight junction protein 2 (zona occludens 2) [Source:HGNC Symbol;Acc:11828]	A_72_P105651	0.000156959	1	0.00121743
RACGAP1	RACGAP1	Rac GTPase activating protein 1 [Source:HGNC Symbol;Acc:9804]	O9910	4.81679e-05	1	0.000491091	0.239811	-0.325656		BDKRB1	BDKRB1	bradykinin receptor B1 [Source:HGNC Symbol;Acc:1029]	A_72_P077316	1.05996e-05	0.418111	0.0001489		HAGHL	HAGHL	hydroxyacylglutathione hydrolase-like [Source:HGNC Symbol;Acc:14177]	A_72_P057221	0.00165566	1	0.00747501		CCDC91	CCDC91	coiled-coil domain containing 91 [Source:HGNC Symbol;Acc:24855]	A_72_P106451	1.7448e-05	0.688253	0.000218915
TSKU	TSKU	tsukushi small leucine rich proteoglycan homolog (Xenopus laevis) [Source:HGNC Symbol;Acc:28850]	A_72_P033416	1.40819e-07	0.00555475	4.99573e-06	-0.168636	-0.242289		mobkl3	PHOCN	phocein, Mob-like protein [Source:HGNC Symbol;Acc:17261]	A_72_P077361	3.93415e-06	0.155186	6.90024e-05		ZNF169	ZNF169	zinc finger protein 169 [Source:HGNC Symbol;Acc:12957]	A_72_P057266	0.00179939	1	0.00795369		MAST4	MAST4	microtubule associated serine/threonine kinase family member 4 [Source:HGNC Symbol;Acc:19037]	A_72_P106881	0.00178389	1	0.00790508
BIRC5	BIRC5	baculoviral IAP repeat containing 5 [Source:HGNC Symbol;Acc:593]	A_72_P041626	4.74815e-06	0.187296	7.97682e-05	-0.0370933	-0.483888		DTNBP1	DTNBP1	dystrobrevin binding protein 1 [Source:HGNC Symbol;Acc:17328]	A_72_P077366	7.48508e-05	1	0.000691953		EXOC6B	EXOC6B	exocyst complex component 6B [Source:HGNC Symbol;Acc:17085]	A_72_P057516	3.67997e-05	1	0.000395855		MIB1	MIB1	mindbomb homolog 1 (Drosophila) [Source:HGNC Symbol;Acc:21086]	A_72_P108106	0.000859204	1	0.00453104
KIAA1217	KIAA1217	KIAA1217 [Source:HGNC Symbol;Acc:25428]	A_72_P090606	1.35472e-05	0.534381	0.000180534	-0.11723	-0.00308082		PECAM1	PECAM1	platelet/endothelial cell adhesion molecule 1	A_72_P077376	0.0007947	1	0.00427139		DDAH2	DDAH2	dimethylarginine dimethylaminohydrolase 2 [Source:HGNC Symbol;Acc:2716]	A_72_P057796	0.00010728	1	0.000907131		FKBP9	FKBP9	FK506 binding protein 9, 63 kDa [Source:HGNC Symbol;Acc:3725]	A_72_P108121	6.73223e-11	2.65559e-06	1.03339e-08
ZNF211	ZNF211	zinc finger protein 211 [Source:HGNC Symbol;Acc:13003]	A_72_P094876	6.16958e-11	2.43365e-06	9.77936e-09	-0.320555	-0.262344		DBI	DBI	diazepam binding inhibitor (GABA receptor modulator, acyl-CoA binding protein) [Source:HGNC Symbol;Acc:2690]	A_72_P077398	1.21206e-06	0.0478108	2.70423e-05		DUSP16	DUSP16	dual specificity phosphatase 16 [Source:HGNC Symbol;Acc:17909]	A_72_P058051	4.49126e-06	0.177162	7.64248e-05		unknown	unknown		A_72_P108361	1.49753e-07	0.00590716	5.2322e-06
DNAJA4	DNAJA4	DnaJ (Hsp40) homolog, subfamily A, member 4 [Source:HGNC Symbol;Acc:14885]	A_72_P177971	7.5957e-08	0.0029962	3.09525e-06	-0.100083	-0.266521		KCNE3	KCNE3	potassium voltage-gated channel, Isk-related family, member 3 [Source:HGNC Symbol;Acc:6243]	A_72_P077426	5.96427e-05	1	0.00057804		SLC45A2	SLC45A2	solute carrier family 45, member 2 [Source:HGNC Symbol;Acc:16472]	A_72_P058151	0.00160342	1	0.00728598		TGFBR3	TGFBR3	transforming growth factor, beta receptor III [Source:HGNC Symbol;Acc:11774]	A_72_P108391	0.000157088	1	0.00121786
unknown	unknown		A_72_P183716	1.22661e-09	4.8385e-05	1.10046e-07	-0.210101	-0.15826		CDKN2B	CDKN2B	cyclin-dependent kinase inhibitor 2B (p15, inhibits CDK4) [Source:HGNC Symbol;Acc:1788]	A_72_P077616	6.19451e-08	0.00244349	2.63591e-06		RRAGD	RRAGD	Ras-related GTP binding D [Source:HGNC Symbol;Acc:19903]	A_72_P058326	0.00162184	1	0.0073527		ARHGAP26	ARHGAP26	Rho GTPase activating protein 26 [Source:HGNC Symbol;Acc:17073]	A_72_P109451	0.00168464	1	0.00756774
PCNXL4	C14orf135	chromosome 14 open reading frame 135 [Source:HGNC Symbol;Acc:20349]	A_72_P197902	2.76383e-08	0.00109022	1.41587e-06	-0.0471297	-0.147699		SLC5A4	SLC5A4	solute carrier family 5 (low affinity glucose cotransporter), member 4 [Source:HGNC Symbol;Acc:11039]	A_72_P077731	1.22415e-08	0.000482877	7.08165e-07		CACNB1	CACNB1	calcium channel, voltage-dependent, beta 1 subunit [Source:HGNC Symbol;Acc:1401]	A_72_P058361	2.41883e-05	0.954132	0.000283377		unknown	unknown		A_72_P109536	0.00143286	1	0.00669755
EML5	EML5	echinoderm microtubule associated protein like 5 [Source:HGNC Symbol;Acc:18197]	A_72_P207212	3.47981e-09	0.000137265	2.68095e-07	-0.143291	-0.145306		HMGB2	HMGB2	high mobility group box 2 [Source:HGNC Symbol;Acc:5000]	A_72_P077771	4.78679e-06	0.18882	8.02464e-05		SAYSD1	SAYSD1	SAYSVFN motif domain containing 1	A_72_P058406	0.00195678	1	0.00850077		IPP	IPP	intracisternal A particle-promoted polypeptide [Source:HGNC Symbol;Acc:6108]	A_72_P109781	8.60235e-05	1	0.000766324
HAUS8	HAUS8	HAUS augmin-like complex, subunit 8 [Source:HGNC Symbol;Acc:30532]	A_72_P210152	2.58839e-11	1.02101e-06	4.66217e-09	-0.179011	-0.305505		TAC3	TAC3	tachykinin 3 [Source:HGNC Symbol;Acc:11521]	A_72_P077796	1.63376e-07	0.00644451	5.61858e-06		unknown	unknown		A_72_P058636	0.000154127	1	0.00120165		FBXO32	FBXO32	F-box protein 32 [Source:HGNC Symbol;Acc:16731]	A_72_P110111	0.00060585	1	0.00347411
SLC38A3	SLC38A3	solute carrier family 38, member 3 [Source:HGNC Symbol;Acc:18044]	A_72_P227397	1.62001e-05	0.639027	0.000206604	-0.116749	-0.0926747		PHYKPL	AGXT2L2	alanine-glyoxylate aminotransferase 2-like 2 [Source:HGNC Symbol;Acc:28249]	A_72_P077831	0.00113678	1	0.00560656		KLF11	KLF11	Kruppel-like factor 11 [Source:HGNC Symbol;Acc:11811]	A_72_P058916	2.16297e-06	0.0853204	4.29609e-05		XRCC5	XRCC5	X-ray repair complementing defective repair in Chinese hamster cells 5 (double-strand-break rejoining) [Source:HGNC Symbol;Acc:12833]	A_72_P110226	4.69551e-08	0.00185219	2.12895e-06
PROC	PROC	protein C (inactivator of coagulation factors Va and VIIIa) [Source:HGNC Symbol;Acc:9451]	A_72_P232632	4.22249e-06	0.16656	7.29249e-05	-0.19145	-0.0120586		BDNF	BDNF	brain-derived neurotrophic factor [Source:HGNC Symbol;Acc:1033]	A_72_P077886	7.01715e-07	0.0276798	1.76305e-05		SQRDL	SQRDL	sulfide quinone reductase-like (yeast) [Source:HGNC Symbol;Acc:20390]	A_72_P059086	4.34921e-05	1	0.000453739		RASAL2	RASAL2	RAS protein activator like 2 [Source:HGNC Symbol;Acc:9874]	A_72_P110566	2.343e-05	0.924219	0.000275722
ZFP30	ZFP30	zinc finger protein 30 homolog (mouse) [Source:HGNC Symbol;Acc:29555]	A_72_P262657	6.78516e-09	0.000267647	4.45478e-07	-0.18548	-0.134887		FUT8	FUT8	fucosyltransferase 8 (alpha (1,6) fucosyltransferase) [Source:HGNC Symbol;Acc:4019]	A_72_P077946	0.000531379	1	0.00314349		GRSF1	GRSF1	G-rich RNA sequence binding factor 1 [Source:HGNC Symbol;Acc:4610]	A_72_P059176	0.000993439	1	0.00505426		unknown	unknown		A_72_P111001	8.89343e-05	1	0.000784634
SCD5	SCD5	stearoyl-CoA desaturase 5 [Source:HGNC Symbol;Acc:21088]	A_72_P266022	4.57871e-06	0.180612	7.74459e-05	-0.231542	-0.0906783		AURKA	AURKA	aurora kinase A [Source:HGNC Symbol;Acc:11393]	A_72_P078066	0.000778411	1	0.00419986		C1QTNF2	C1QTNF2	C1q and tumor necrosis factor related protein 2 [Source:HGNC Symbol;Acc:14325]	A_72_P059451	8.18932e-08	0.00323036	3.29628e-06		Mta3	Mta3	metastasis associated 1 family, member 3 [Source:HGNC Symbol;Acc:23784]	A_72_P111061	0.00068458	1	0.00381897
SLC39A6	SLC39A6	solute carrier family 39 (zinc transporter), member 6 [Source:HGNC Symbol;Acc:18607]	A_72_P283054	4.52532e-05	1	0.000467905	-0.0515229	-0.0982248		PSMD9	PSMD9	proteasome (prosome, macropain) 26S subunit, non-ATPase, 9 [Source:HGNC Symbol;Acc:9567]	A_72_P078111	1.18893e-09	4.68986e-05	1.07813e-07		C7	C7	complement component 7 [Source:HGNC Symbol;Acc:1346]	A_72_P059541	2.38177e-07	0.00939514	7.48021e-06		unknown	unknown		A_72_P111206	0.000541438	1	0.0031896
unknown	unknown		A_72_P296954	7.88567e-05	1	0.000720375	-0.381721	-0.124654		COX7B	COX7B	cytochrome c oxidase subunit VIIb [Source:HGNC Symbol;Acc:2291]	A_72_P078811	4.25578e-07	0.0167873	1.19398e-05		CDH13	CDH13	cadherin 13, H-cadherin (heart) [Source:HGNC Symbol;Acc:1753]	A_72_P059571	0.000998884	1	0.0050743		AHDC1	AHDC1	AT hook, DNA binding motif, containing 1 [Source:HGNC Symbol;Acc:25230]	A_72_P111276	0.000316426	1	0.00210379
TMEM108	TMEM108	transmembrane protein 108 [Source:HGNC Symbol;Acc:28451]	A_72_P321638	3.67625e-05	1	0.000395563	-0.252572	-0.0749934		CCZ1	CCZ1	CCZ1 vacuolar protein trafficking and biogenesis associated homolog (S. cerevisiae) [Source:HGNC Symbol;Acc:21691]	A_72_P079056	0.000967016	1	0.00495839		RPA3	RPA3	replication protein A3, 14kDa [Source:HGNC Symbol;Acc:10291]	A_72_P059581	0.00097749	1	0.00499392		NR1H4	NR1H4	nuclear receptor subfamily 1, group H, member 4 [Source:HGNC Symbol;Acc:7967]	A_72_P111436	1.15739e-05	0.456545	0.000159855
MYLK	MYLK	myosin light chain kinase [Source:HGNC Symbol;Acc:7590]	A_72_P364288	0.000113796	1	0.000948637	-0.184753	-0.311285		PHF20L1	PHF20L1	PHD finger protein 20-like 1 [Source:HGNC Symbol;Acc:24280]	A_72_P079476	0.0021358	1	0.00908343		COL8A2	COL8A2	collagen, type VIII, alpha 2 [Source:HGNC Symbol;Acc:2216]	A_72_P060531	0.000378939	1	0.00242499		CAPRIN1	CAPRIN1	cell cycle associated protein 1 [Source:HGNC Symbol;Acc:6743]	A_72_P112201	2.26353e-06	0.0892872	4.45767e-05
MAN2B1	MAN2B1	mannosidase, alpha, class 2B, member 1 [Source:HGNC Symbol;Acc:6826]	A_72_P419354	7.93944e-05	1	0.000723439	-0.147515	-0.40228		COL18A1	COL18A1	collagen, type XVIII, alpha 1 [Source:HGNC Symbol;Acc:2195]	A_72_P079801	1.32124e-08	0.000521177	7.5563e-07		DUSP18	DUSP18	dual specificity phosphatase 18 [Source:HGNC Symbol;Acc:18484]	A_72_P060576	0.000182941	1	0.00137349		unknown	unknown		A_72_P112966	6.64354e-05	1	0.000631016
unknown	unknown		A_72_P436589	3.89826e-05	1	0.000414477	-0.124893	-0.370599		DOCK8	DOCK8	dedicator of cytokinesis 8 [Source:HGNC Symbol;Acc:19191]	A_72_P079871	1.33047e-05	0.524816	0.000177964		RPL10	RPL10	ribosomal protein L10 [Source:HGNC Symbol;Acc:10298]	A_72_P061141	0.000943393	1	0.00486572		unknown	unknown		A_72_P113621	3.67479e-05	1	0.000395514
TUBE1	TUBE1	tubulin, epsilon 1 [Source:HGNC Symbol;Acc:20775]	A_72_P492129	3.23342e-10	1.27545e-05	3.89517e-08	-0.114975	-0.400131		ARSD	ARSD	arylsulfatase D [Source:HGNC Symbol;Acc:717]	A_72_P079996	6.82153e-09	0.000269082	4.46239e-07		NANS	NANS	N-acetylneuraminic acid synthase [Source:HGNC Symbol;Acc:19237]	A_72_P061276	0.000637683	1	0.00361808		NOC2L	NOC2L	nucleolar complex associated 2 homolog (S. cerevisiae) [Source:HGNC Symbol;Acc:24517]	A_72_P113951	2.8944e-07	0.0114173	8.68433e-06
SFXN2	SFXN2	sideroflexin 2 [Source:HGNC Symbol;Acc:16086]	A_72_P503517	1.3132e-07	0.00518007	4.72284e-06	-0.165976	-0.324958		TOMM34	TOMM34	translocase of outer mitochondrial membrane 34 [Source:HGNC Symbol;Acc:15746]	A_72_P080051	2.16694e-11	8.54773e-07	3.99427e-09		KIF5B	KIF5B	kinesin family member 5B [Source:HGNC Symbol;Acc:6324]	A_72_P061316	0.00025822	1	0.00179484		MSR1	MSR1	macrophage scavenger receptor 1 [Source:HGNC Symbol;Acc:7376]	A_72_P114041	0.000324384	1	0.00214189
unknown	unknown		A_72_P506410	8.96259e-06	0.353538	0.000130892	-0.269612	-0.0313673		TLE4	TLE4	transducin-like enhancer of split 4 (E(sp1) homolog, Drosophila) [Source:HGNC Symbol;Acc:11840]	A_72_P080101	5.10099e-07	0.0201214	1.38101e-05		PEX1	PEX1	peroxisomal biogenesis factor 1 [Source:HGNC Symbol;Acc:8850]	A_72_P061446	0.000486641	1	0.00293915		AAED1	C9orf21	chromosome 9 open reading frame 21 [Source:HGNC Symbol;Acc:16881]	A_72_P114786	2.46712e-08	0.000973178	1.28557e-06
RBM39	RBM39	RNA binding motif protein 39 [Source:HGNC Symbol;Acc:15923]	A_72_P578458	1.07426e-07	0.00423754	4.02044e-06	-0.36825	-0.119639		CLCN6	CLCN6	chloride channel 6 [Source:HGNC Symbol;Acc:2024]	A_72_P080176	0.000190362	1	0.00141425		CLUAP1	CLUAP1	clusterin associated protein 1 [Source:HGNC Symbol;Acc:19009]	A_72_P061526	0.000174968	1	0.001328		unknown	unknown		A_72_P115396	3.27773e-07	0.0129293	9.64876e-06
HMGB2	HMGB2	high mobility group box 2 [Source:HGNC Symbol;Acc:5000]	A_72_P660814	7.06962e-07	0.0278868	1.77059e-05	-0.212029	-0.493346		MIEF1	SMCR7L	Smith-Magenis syndrome chromosome region, candidate 7-like [Source:HGNC Symbol;Acc:25979]	A_72_P080206	1.28313e-06	0.0506145	2.83396e-05		SULF2	SULF2	sulfatase 2 [Source:HGNC Symbol;Acc:20392]	A_72_P061721	0.0015109	1	0.00697388		unknown	unknown		A_72_P116011	0.000981508	1	0.00500731
ACTA2	ACTA2	actin, alpha 2, smooth muscle, aorta [Source:HGNC Symbol;Acc:130]	A_72_P678849	7.7993e-07	0.0307651	1.91803e-05	-0.43725	-0.283572		unknown	unknown		A_72_P080221	6.82787e-14	2.69332e-09	3.09577e-11		MRPS27	MRPS27	mitochondrial ribosomal protein S27 [Source:HGNC Symbol;Acc:14512]	A_72_P061741	0.000494995	1	0.002976		PLCL1	PLCL1	phospholipase C-like 1 [Source:HGNC Symbol;Acc:9063]	A_72_P116196	0.000997374	1	0.00506916
ACTA1	ACTA1	actin, alpha 1, skeletal muscle [Source:HGNC Symbol;Acc:129]	A_72_P712823	9.0956e-07	0.0358785	2.1699e-05	-0.187159	-0.256053		unknown	unknown		A_72_P080321	2.40943e-05	0.950424	0.000282528		SRSF11	SRSF11	serine/arginine-rich splicing factor 11 [Source:HGNC Symbol;Acc:10782]	A_72_P061746	0.000923984	1	0.00479393		MLYCD	MLYCD	malonyl-CoA decarboxylase [Source:HGNC Symbol;Acc:7150]	A_72_P116451	8.64057e-09	0.000340836	5.37991e-07
IGBP1	IGBP1	immunoglobulin (CD79A) binding protein 1 [Source:HGNC Symbol;Acc:5461]	gi|115549773|dbj|AK232053.1|	5.70566e-06	0.225065	9.20889e-05	-0.4948	-0.202512		CCT3	CCT3	chaperonin containing TCP1, subunit 3 (gamma) [Source:HGNC Symbol;Acc:1616]	A_72_P080521	0.000475179	1	0.00288545		TMEM110	TMEM110	transmembrane protein 110 [Source:HGNC Symbol;Acc:30526]	A_72_P062696	0.00173831	1	0.00775428		PYY	PYY	peptide YY [Source:HGNC Symbol;Acc:9748]	A_72_P116571	0.0019489	1	0.00847554
TSKU	TSKU	tsukushi small leucine rich proteoglycan homolog (Xenopus laevis) [Source:HGNC Symbol;Acc:28850]	O11771	8.92403e-08	0.00352017	3.51665e-06	-0.146914	-0.250152		SLBP	SLBP	stem-loop binding protein [Source:HGNC Symbol;Acc:10904]	A_72_P080921	0.000537375	1	0.0031723		COPZ2	COPZ2	coatomer protein complex, subunit zeta 2 [Source:HGNC Symbol;Acc:19356]	A_72_P062796	3.87269e-07	0.0152762	1.10298e-05		NME2	NME2	non-metastatic cells 2, protein (NM23B) expressed in [Source:HGNC Symbol;Acc:7850]	A_72_P116871	0.000411339	1	0.00258247
HTATSF1	HTATSF1	HIV-1 Tat specific factor 1 [Source:HGNC Symbol;Acc:5276]	O13216	2.01473e-06	0.0794732	4.07555e-05	-0.158815	-0.0858777		ADIPOR2	ADIPOR2	adiponectin receptor 2 [Source:HGNC Symbol;Acc:24041]	A_72_P081001	1.51658e-06	0.0598231	3.25126e-05		unknown	unknown		A_72_P062911	0.000393759	1	0.00249433		HLX	HLX	H2.0-like homeobox [Source:HGNC Symbol;Acc:4978]	A_72_P117206	2.25238e-06	0.0888474	4.44237e-05
UBTD2	UBTD2	ubiquitin domain containing 2 [Source:HGNC Symbol;Acc:24463]	O13298	5.13392e-08	0.00202513	2.28569e-06	-0.205763	-0.0975876		TMEM138	TMEM138	transmembrane protein 138 [Source:HGNC Symbol;Acc:26944]	A_72_P082121	0.00113077	1	0.00557972		NTF3	NTF3	neurotrophin 3 [Source:HGNC Symbol;Acc:8023]	A_72_P063391	0.000604606	1	0.00346899		KLHL7	KLHL7	kelch-like 7 (Drosophila) [Source:HGNC Symbol;Acc:15646]	A_72_P117936	8.58612e-05	1	0.000765224
JAZF1	JAZF1	JAZF zinc finger 1 [Source:HGNC Symbol;Acc:28917]	O13762	9.28831e-05	1	0.000810997	-0.017014	-0.018536		FAM161A	FAM161A	family with sequence similarity 161, member A [Source:HGNC Symbol;Acc:25808]	A_72_P082491	0.000172814	1	0.00131472		RHOF	RHOF	ras homolog gene family, member F (in filopodia) [Source:HGNC Symbol;Acc:15703]	A_72_P063671	0.00210188	1	0.00897049		FAM129A	FAM129A	family with sequence similarity 129, member A [Source:HGNC Symbol;Acc:16784]	A_72_P117971	0.00122431	1	0.00593584
C15orf40	C15orf40	chromosome 15 open reading frame 40 [Source:HGNC Symbol;Acc:28443]	O13798	0.000146883	1	0.00115717	-0.0765974	-0.114722		VASH1	VASH1	vasohibin 1 [Source:HGNC Symbol;Acc:19964]	A_72_P082511	0.00227735	1	0.00954819		unknown	unknown		A_72_P063751	0.00181942	1	0.00802693		unknown	unknown		A_72_P118111	0.00135364	1	0.00640689
BRCA2	BRCA2	breast cancer 2, early onset [Source:HGNC Symbol;Acc:1101]	O2853	2.99281e-06	0.118054	5.55753e-05	-0.238085	-0.431883		ADORA2B	ADORA2B	adenosine A2b receptor [Source:HGNC Symbol;Acc:264]	A_72_P082546	1.66704e-05	0.657581	0.000211354		VEGFB	VEGFB	vascular endothelial growth factor B [Source:HGNC Symbol;Acc:12681]	A_72_P063881	7.6411e-07	0.0301411	1.8921e-05		GLTSCR2	GLTSCR2	glioma tumor suppressor candidate region gene 2 [Source:HGNC Symbol;Acc:4333]	A_72_P118166	0.000574378	1	0.00333832
UBE2I	UBE2I	ubiquitin-conjugating enzyme E2I [Source:HGNC Symbol;Acc:12485]	O4951	5.14275e-06	0.202861	8.50319e-05	-0.0726978	-0.231406		KIF21A	KIF21A	kinesin family member 21A [Source:HGNC Symbol;Acc:19349]	A_72_P083261	5.06414e-05	1	0.000510373		HMOX2	HMOX2	heme oxygenase (decycling) 2 [Source:HGNC Symbol;Acc:5014]	A_72_P064241	0.000936476	1	0.00484125		SVEP1	SVEP1	sushi, von Willebrand factor type A, EGF and pentraxin domain containing 1 [Source:HGNC Symbol;Acc:15985]	A_72_P118361	3.55271e-15	1.4014e-10	2.59519e-12
HIRIP3	HIRIP3	HIRA interacting protein 3 [Source:HGNC Symbol;Acc:4917]	O4996	9.77857e-08	0.00385725	3.73598e-06	-0.12517	-0.303238		unknown	unknown		A_72_P083301	0.000299286	1	0.00201462		TUBB3	TUBB3	tubulin, beta 3 [Source:HGNC Symbol;Acc:20772]	A_72_P064476	0.00157704	1	0.00719765		unknown	unknown		A_72_P118386	7.66195e-07	0.0302233	1.89364e-05
TMEM216	TMEM216	transmembrane protein 216 [Source:HGNC Symbol;Acc:25018]	O5260	1.68716e-09	6.65516e-05	1.42204e-07	-0.220085	-0.44568		FKBP4	FKBP4	FK506 binding protein 4, 59kDa [Source:HGNC Symbol;Acc:3720]	A_72_P083366	7.36264e-06	0.290427	0.000111999		GSK3A	GSK3A	glycogen synthase kinase 3 alpha [Source:HGNC Symbol;Acc:4616]	A_72_P065006	8.89713e-06	0.350956	0.000130128		RG9MTD3	RG9MTD3	RNA (guanine-9-) methyltransferase domain containing 3 [Source:HGNC Symbol;Acc:26454]	A_72_P118511	8.6742e-09	0.000342163	5.37991e-07
toe1	toe1	target of EGR1, member 1 (nuclear) [Source:HGNC Symbol;Acc:15954]	O9079	1.34251e-06	0.0529566	2.9404e-05	-0.172331	-0.0200299		CCDC107	CCDC107	coiled-coil domain containing 107 [Source:HGNC Symbol;Acc:28465]	A_72_P083826	0.000249985	1	0.00175025		RPL3	RPL3	ribosomal protein L3 [Source:HGNC Symbol;Acc:10332]	A_72_P065101	0.000117752	1	0.000975211		unknown	unknown		A_72_P118726	0.00224394	1	0.00944152
ABCB1	ABCB1	ATP-binding cassette, sub-family B (MDR/TAP), member 1 [Source:HGNC Symbol;Acc:40]	A_72_P003031	2.17193e-05	0.856741	0.00026017	-0.071487	0.255625		unknown	unknown		A_72_P084686	7.2729e-05	1	0.000675663		IRF7	IRF7	interferon regulatory factor 7 [Source:HGNC Symbol;Acc:6122]	A_72_P065236	0.000987426	1	0.00503165		RRP9	RRP9	ribosomal RNA processing 9, small subunit (SSU) processome component, homolog (yeast) [Source:HGNC Symbol;Acc:16829]	A_72_P118976	2.14989e-05	0.848044	0.000258314
ZNF705A	ZNF705A	zinc finger protein 705A [Source:HGNC Symbol;Acc:32281]	A_72_P033801	7.89597e-05	1	0.00072084	-0.120028	0.481168		SLC25A36	SLC25A36	solute carrier family 25, member 36 [Source:HGNC Symbol;Acc:25554]	A_72_P085181	9.5981e-05	1	0.000832103		SLC25A44	SLC25A44	solute carrier family 25, member 44 [Source:HGNC Symbol;Acc:29036]	A_72_P065461	7.19754e-06	0.283914	0.000110082		MYB	MYB	v-myb myeloblastosis viral oncogene homolog (avian) [Source:HGNC Symbol;Acc:7545]	A_72_P119031	0.000312851	1	0.00208528
KIF1BP	KIAA1279	KIAA1279 [Source:HGNC Symbol;Acc:23419]	A_72_P071971	3.8713e-06	0.152707	6.81424e-05	-0.194182	0.0457771		ASB3	ASB3	ankyrin repeat and SOCS box containing 3 [Source:HGNC Symbol;Acc:16013]	A_72_P085456	1.5692e-05	0.618986	0.000202085		MCM4	MCM4	minichromosome maintenance complex component 4 [Source:HGNC Symbol;Acc:6947]	A_72_P065586	0.000201202	1	0.00147878		CLASP1	CLASP1	cytoplasmic linker associated protein 1 [Source:HGNC Symbol;Acc:17088]	A_72_P119131	3.78695e-05	1	0.000404824
unknown	unknown		A_72_P087851	1.20238e-08	0.000474293	7.02656e-07	-0.136878	0.304062		CFAP46	C10orf93	chromosome 10 open reading frame 93 [Source:HGNC Symbol;Acc:26382]	A_72_P085586	1.66058e-06	0.0655032	3.50659e-05		STK38	STK38	serine/threonine kinase 38 [Source:HGNC Symbol;Acc:17847]	A_72_P065681	0.000426067	1	0.00265424		CREB1	CREB1	cAMP responsive element binding protein 1 [Source:HGNC Symbol;Acc:2345]	A_72_P119176	0.000995486	1	0.00506226
ZMYND8	ZMYND8	zinc finger, MYND-type containing 8 [Source:HGNC Symbol;Acc:9397]	A_72_P089391	0.000127179	1	0.00103501	-0.209094	0.209131		ATIC	ATIC	5-aminoimidazole-4-carboxamide ribonucleotide formyltransferase/IMP cyclohydrolase [Source:HGNC Symbol;Acc:794]	A_72_P085596	6.18391e-09	0.000243931	4.15555e-07		unknown	unknown		A_72_P065751	0.000633381	1	0.00359953		RASA1	RASA1	RAS p21 protein activator (GTPase activating protein) 1 [Source:HGNC Symbol;Acc:9871]	A_72_P119261	1.45489e-05	0.573894	0.00019041
MUM1L1	MUM1L1	melanoma associated antigen (mutated) 1-like 1 [Source:HGNC Symbol;Acc:26583]	A_72_P105916	2.35925e-06	0.093063	4.58439e-05	-0.48987	0.0670782		NIN	NIN	ninein (GSK3B interacting protein) [Source:HGNC Symbol;Acc:14906]	A_72_P085791	0.00011115	1	0.000931075			LLGL2	lethal giant larvae homolog 2 (Drosophila) [Source:HGNC Symbol;Acc:6629]	A_72_P065916	4.527e-05	1	0.000467956		TRAM1	TRAM1	translocation associated membrane protein 1 [Source:HGNC Symbol;Acc:20568]	A_72_P119411	6.369e-08	0.00251232	2.69851e-06
FKBP14	FKBP14	FK506 binding protein 14, 22 kDa [Source:HGNC Symbol;Acc:18625]	A_72_P146281	5.73012e-10	2.2603e-05	6.02748e-08	-0.0482301	0.128675		RSPO2	RSPO2	R-spondin 2 [Source:HGNC Symbol;Acc:28583]	A_72_P086126	5.02988e-05	1	0.000507586		KIF21A	KIF21A	kinesin family member 21A [Source:HGNC Symbol;Acc:19349]	A_72_P066526	0.000808306	1	0.00432097		FZD8	FZD8	frizzled family receptor 8 [Source:HGNC Symbol;Acc:4046]	A_72_P119501	0.000502239	1	0.00300584
MEF2BNB	MEF2BNB	MEF2B neighbor [Source:HGNC Symbol;Acc:37247]	A_72_P150446	2.66367e-05	1	0.000306329	-0.496062	0.0975725		unknown	unknown		A_72_P086176	1.88257e-08	0.000742597	1.02569e-06		unknown	unknown		A_72_P066821	9.56753e-09	0.000377401	5.80617e-07		ARHGEF38	ARHGEF38	Rho guanine nucleotide exchange factor (GEF) 38 [Source:HGNC Symbol;Acc:25968]	A_72_P119721	6.7061e-05	1	0.000635276
OCIAD1	OCIAD1	OCIA domain containing 1 [Source:HGNC Symbol;Acc:16074]	A_72_P174401	0.000104437	1	0.000889192	-0.0892103	0.203066		unknown	unknown		A_72_P086796	8.08712e-05	1	0.000731662		Rpl8	Rpl8	ribosomal protein L8 [Source:HGNC Symbol;Acc:10368]	A_72_P067466	3.83093e-05	1	0.000408419		FAM198B	FAM198B	family with sequence similarity 198, member B [Source:HGNC Symbol;Acc:25312]	A_72_P119886	0.00235581	1	0.00980661
C5orf15	C5orf15	chromosome 5 open reading frame 15 [Source:HGNC Symbol;Acc:20656]	A_72_P176491	6.07708e-06	0.239716	9.69156e-05	-0.311001	0.166299		RARB	RARB	retinoic acid receptor, beta [Source:HGNC Symbol;Acc:9865]	A_72_P086806	5.89708e-09	0.000232616	4.01062e-07		H3F3B	H3F3B	H3 histone, family 3B (H3.3B) [Source:HGNC Symbol;Acc:4765]	A_72_P067831	4.05033e-05	1	0.000428782		RBMS1	RBMS1	RNA binding motif, single stranded interacting protein 1 [Source:HGNC Symbol;Acc:9907]	A_72_P120156	3.31827e-05	1	0.00036476
SLC24A2	SLC24A2	solute carrier family 24 (sodium/potassium/calcium exchanger), member 2 [Source:HGNC Symbol;Acc:10976]	A_72_P183196	3.14158e-06	0.123923	5.77729e-05	-0.366284	0.126997		COG5	COG5	component of oligomeric golgi complex 5 [Source:HGNC Symbol;Acc:14857]	A_72_P086886	9.84121e-05	1	0.000847035		RWDD3	RWDD3	RWD domain containing 3 [Source:HGNC Symbol;Acc:21393]	A_72_P068066	3.05727e-08	0.00120597	1.51314e-06		KDM5B	KDM5B	lysine (K)-specific demethylase 5B [Source:HGNC Symbol;Acc:18039]	A_72_P120426	1.04361e-14	4.11662e-10	6.53432e-12
PELI1	PELI1	pellino homolog 1 (Drosophila) [Source:HGNC Symbol;Acc:8827]	A_72_P188651	7.67875e-08	0.00302896	3.12264e-06	-0.480963	0.0322028		HIVEP1	HIVEP1	human immunodeficiency virus type I enhancer binding protein 1 [Source:HGNC Symbol;Acc:4920]	A_72_P086996	0.000488813	1	0.00294918		unknown	unknown		A_72_P068221	0.00110455	1	0.005484		unknown	unknown		A_72_P120701	0.00131777	1	0.00628013
PAIP1	PAIP1	poly(A) binding protein interacting protein 1 [Source:HGNC Symbol;Acc:16945]	A_72_P194597	2.10693e-07	0.00831101	6.7845e-06	-0.300815	0.0683176		MND1	MND1	meiotic nuclear divisions 1 homolog (S. cerevisiae) [Source:HGNC Symbol;Acc:24839]	A_72_P087096	1.64698e-07	0.00649669	5.64439e-06		ZFAND5	ZFAND5	zinc finger, AN1-type domain 5 [Source:HGNC Symbol;Acc:13008]	A_72_P068316	0.000866331	1	0.00455462		ELP2	ELP2	elongation protein 2 homolog (S. cerevisiae) [Source:HGNC Symbol;Acc:18248]	A_72_P121036	8.31129e-06	0.327847	0.000123297
FOXP2	FOXP2	forkhead box P2 [Source:HGNC Symbol;Acc:13875]	A_72_P194957	2.66235e-06	0.105019	5.07338e-05	-0.123623	0.355902		RP9	RP9	retinitis pigmentosa 9 (autosomal dominant) [Source:HGNC Symbol;Acc:10288]	A_72_P087126	7.06608e-07	0.0278729	1.77059e-05		RMDN1	RMDN1	regulator of microtubule dynamics 1	A_72_P068581	3.71783e-05	1	0.00039884		unknown	unknown		A_72_P121456	9.84032e-10	3.88161e-05	9.21998e-08
MTHFR	MTHFR	methylenetetrahydrofolate reductase (NAD(P)H) [Source:HGNC Symbol;Acc:7436]	A_72_P195952	1.28617e-05	0.507344	0.000173187	-0.0477974	0.434738		RAB27B	RAB27B	RAB27B, member RAS oncogene family [Source:HGNC Symbol;Acc:9767]	A_72_P087456	3.22192e-09	0.000127092	2.50674e-07		RASGEF1B	RASGEF1B	RasGEF domain family, member 1B [Source:HGNC Symbol;Acc:24881]	A_72_P069541	0.000431882	1	0.00268115		unknown	unknown		A_72_P121571	8.60677e-06	0.339503	0.000126872
FAM189A1	FAM189A1	family with sequence similarity 189, member A1 [Source:HGNC Symbol;Acc:29075]	A_72_P196342	2.42098e-05	0.954978	0.000283545	-0.271651	0.0772397		CENPM	CENPM	centromere protein M [Source:HGNC Symbol;Acc:18352]	A_72_P087481	2.01105e-06	0.0793279	4.07019e-05		ZNF385D	ZNF385D	zinc finger protein 385D [Source:HGNC Symbol;Acc:26191]	A_72_P069821	2.1781e-05	0.859171	0.000260671		unknown	unknown		A_72_P122296	0.00118282	1	0.00578197
NSUN3	NSUN3	NOP2/Sun domain family, member 3 [Source:HGNC Symbol;Acc:26208]	A_72_P214252	7.11115e-05	1	0.000662979	-0.385083	0.215828		KAZN	KAZN	kazrin, periplakin interacting protein [Source:HGNC Symbol;Acc:29173]	A_72_P087591	0.0011606	1	0.0056977		ACTA2	ACTA2	actin, alpha 2, smooth muscle, aorta [Source:HGNC Symbol;Acc:130]	A_72_P070041	0.00176361	1	0.00783505		WDR19	WDR19	WD repeat domain 19 [Source:HGNC Symbol;Acc:18340]	A_72_P122766	2.2182e-09	8.74993e-05	1.80813e-07
MID2	MID2	midline 2 [Source:HGNC Symbol;Acc:7096]	A_72_P218272	0.000340459	1	0.00222864	-0.300679	0.197159		PLCE1	PLCE1	phospholipase C, epsilon 1 [Source:HGNC Symbol;Acc:17175]	A_72_P087961	2.56227e-05	1	0.000297066		ARGLU1	ARGLU1	arginine and glutamate rich 1 [Source:HGNC Symbol;Acc:25482]	A_72_P070171	0.00136571	1	0.00645328		CDC42SE1	CDC42SE1	CDC42 small effector 1 [Source:HGNC Symbol;Acc:17719]	A_72_P122816	0.000321258	1	0.0021272
unknown	unknown		A_72_P258182	5.27994e-05	1	0.000527406	-0.342754	0.490016		GNAT2	GNAT2	guanine nucleotide binding protein (G protein), alpha transducing activity polypeptide 2 [Source:HGNC Symbol;Acc:4394]	A_72_P088001	1.22567e-08	0.000483478	7.08165e-07		SEC22B	SEC22B	SEC22 vesicle trafficking protein homolog B (S. cerevisiae) (gene/pseudogene) [Source:HGNC Symbol;Acc:10700]	A_72_P070331	0.000377628	1	0.00241856		NUDT15	NUDT15	nudix (nucleoside diphosphate linked moiety X)-type motif 15 [Source:HGNC Symbol;Acc:23063]	A_72_P123446	2.91256e-06	0.114889	5.46309e-05
CABLES1	CABLES1	Cdk5 and Abl enzyme substrate 1 [Source:HGNC Symbol;Acc:25097]	A_72_P261072	7.98594e-08	0.00315013	3.23422e-06	-0.172319	0.205831		STAT2	STAT2	signal transducer and activator of transcription 2, 113kDa [Source:HGNC Symbol;Acc:11363]	A_72_P088106	5.87271e-05	1	0.00057149		GNE	GNE	glucosamine (UDP-N-acetyl)-2-epimerase/N-acetylmannosamine kinase [Source:HGNC Symbol;Acc:23657]	A_72_P070446	0.00128767	1	0.00617325		KIAA0930	KIAA0930	KIAA0930 [Source:HGNC Symbol;Acc:1314]	A_72_P123641	0.000373369	1	0.00239829
ABCB1	ABCB1	ATP-binding cassette, sub-family B (MDR/TAP), member 1 [Source:HGNC Symbol;Acc:40]	A_72_P274244	2.0699e-06	0.0816491	4.15766e-05	-0.120679	0.281732		RBP1	RBP1	retinol binding protein 1, cellular [Source:HGNC Symbol;Acc:9919]	A_72_P088116	3.41351e-05	1	0.000372451		KLF9	KLF9	Kruppel-like factor 9 [Source:HGNC Symbol;Acc:1123]	A_72_P070711	0.000756119	1	0.00411335		unknown	unknown		A_72_P123886	8.30828e-05	1	0.000746364
ENTPD3	ENTPD3	ectonucleoside triphosphate diphosphohydrolase 3 [Source:HGNC Symbol;Acc:3365]	A_72_P274279	1.09376e-05	0.431443	0.000152723	-0.096798	0.0290033		TLR6	TLR6	toll-like receptor 6 [Source:HGNC Symbol;Acc:16711]	A_72_P088166	0.00019693	1	0.00145361		ATP2C2	ATP2C2	ATPase, Ca++ transporting, type 2C, member 2 [Source:HGNC Symbol;Acc:29103]	A_72_P070991	0.00232864	1	0.00971811		TEAD4	TEAD4	TEA domain family member 4 [Source:HGNC Symbol;Acc:11717]	A_72_P124071	5.60591e-06	0.221131	9.09628e-05
ANXA4	ANXA4	annexin A4 [Source:HGNC Symbol;Acc:542]	A_72_P293644	2.29837e-05	0.906617	0.000271306	-0.135555	0.0328887		UBA52	UBA52	ubiquitin A-52 residue ribosomal protein fusion product 1 [Source:HGNC Symbol;Acc:12458]	A_72_P088276	9.93046e-07	0.0391717	2.32089e-05		ZC3H6	ZC3H6	zinc finger CCCH-type containing 6 [Source:HGNC Symbol;Acc:24762]	A_72_P071056	0.000325362	1	0.00214727		GPATCH2L	C14orf118	chromosome 14 open reading frame 118 [Source:HGNC Symbol;Acc:20210]	A_72_P124616	0.00172813	1	0.00772353
ADAM17	ADAM17	ADAM metallopeptidase domain 17 [Source:HGNC Symbol;Acc:195]	A_72_P327788	4.68778e-05	1	0.000480247	-0.170948	0.254294		CALCB	CALCB	calcitonin-related polypeptide beta [Source:HGNC Symbol;Acc:1438]	A_72_P088306	0.00161198	1	0.0073155		ENPP6	ENPP6	ectonucleotide pyrophosphatase/phosphodiesterase 6 [Source:HGNC Symbol;Acc:23409]	A_72_P071516	0.000576855	1	0.00334972		KIAA0196	KIAA0196	KIAA0196 [Source:HGNC Symbol;Acc:28984]	A_72_P125391	0.000878889	1	0.00460652
PPP1R21	KLRAQ1	KLRAQ motif containing 1 [Source:HGNC Symbol;Acc:30595]	A_72_P335543	0.000243338	1	0.00171314	-0.254234	0.143316		SLC9A2	SLC9A2	solute carrier family 9 (sodium/hydrogen exchanger), member 2 [Source:HGNC Symbol;Acc:11072]	A_72_P088396	5.51393e-07	0.0217503	1.47002e-05		NUSAP1	NUSAP1	nucleolar and spindle associated protein 1 [Source:HGNC Symbol;Acc:18538]	A_72_P072236	4.48957e-06	0.177095	7.64248e-05		RPP30	RPP30	ribonuclease P/MRP 30kDa subunit [Source:HGNC Symbol;Acc:17688]	A_72_P125676	0.00168072	1	0.00755539
CRAT	CRAT	carnitine O-acetyltransferase [Source:HGNC Symbol;Acc:2342]	A_72_P357998	5.47767e-05	1	0.000542622	-0.0773464	0.0388572		AWN	AWN	sperm associated AWN protein	A_72_P088406	3.32544e-09	0.000131175	2.57712e-07		MYO5B	MYO5B	myosin VB [Source:HGNC Symbol;Acc:7603]	A_72_P072381	0.000860604	1	0.004536		CYBRD1	CYBRD1	cytochrome b reductase 1 [Source:HGNC Symbol;Acc:20797]	A_72_P125706	2.12392e-05	0.837803	0.000255974
unknown	unknown		A_72_P360458	6.39462e-07	0.0252242	1.6358e-05	-0.305479	0.338896		CYP3A29	CYP3A29	cytochrome P450 3A29	A_72_P088491	8.03827e-09	0.000317077	5.09771e-07		unknown	unknown		A_72_P072521	4.35564e-05	1	0.00045405		LSM6	LSM6	LSM6 homolog, U6 small nuclear RNA associated (S. cerevisiae) [Source:HGNC Symbol;Acc:17017]	A_72_P126816	9.40627e-09	0.00037104	5.73477e-07
RAB23	RAB23	RAB23, member RAS oncogene family [Source:HGNC Symbol;Acc:14263]	A_72_P372148	7.86407e-06	0.310206	0.000117859	-0.106023	0.0160907		PLIN2	PLIN2	perilipin 2 [Source:HGNC Symbol;Acc:248]	A_72_P088596	2.68018e-08	0.00105722	1.37839e-06		TRAF3	TRAF3	TNF receptor-associated factor 3 [Source:HGNC Symbol;Acc:12033]	A_72_P072546	7.60535e-05	1	0.000700609		C2orf42	C2orf42	chromosome 2 open reading frame 42 [Source:HGNC Symbol;Acc:26056]	A_72_P126836	0.00147921	1	0.00686328
LUC7L2	LUC7L2	LUC7-like 2 (S. cerevisiae) [Source:HGNC Symbol;Acc:21608]	A_72_P381043	2.98245e-06	0.117646	5.54932e-05	-0.208036	0.181292		GHRHR	GHRHR	growth hormone releasing hormone receptor [Source:HGNC Symbol;Acc:4266]	A_72_P088606	0.000191089	1	0.00141739		EXPH5	EXPH5	exophilin 5 [Source:HGNC Symbol;Acc:30578]	A_72_P072566	0.00154475	1	0.00708867		KPNA2	KPNA2	karyopherin alpha 2 (RAG cohort 1, importin alpha 1) [Source:HGNC Symbol;Acc:6395]	A_72_P127716	8.89176e-05	1	0.000784634
SLC25A48	SLC25A48	solute carrier family 25, member 48 [Source:HGNC Symbol;Acc:30451]	A_72_P384068	7.22766e-05	1	0.000672252	-0.19079	0.135049		EIF4A3	EIF4A3	eukaryotic translation initiation factor 4A3 [Source:HGNC Symbol;Acc:18683]	A_72_P088651	3.86198e-07	0.015234	1.10152e-05		NRCAM	NRCAM	neuronal cell adhesion molecule [Source:HGNC Symbol;Acc:7994]	A_72_P072776	0.000235375	1	0.00166839		SPCS3	SPCS3	signal peptidase complex subunit 3 homolog (S. cerevisiae) [Source:HGNC Symbol;Acc:26212]	A_72_P127726	1.03171e-08	0.00040697	6.20381e-07
FBXO21	FBXO21	F-box protein 21 [Source:HGNC Symbol;Acc:13592]	A_72_P392578	2.65241e-05	1	0.000305391	-0.107072	0.314063		CPE	CPE	carboxypeptidase E [Source:HGNC Symbol;Acc:2303]	A_72_P089051	5.94379e-07	0.0234459	1.54656e-05		ARF1	ARF1	ADP-ribosylation factor 1 [Source:HGNC Symbol;Acc:652]	A_72_P072856	0.00216808	1	0.00918902		IGHG	IGHG1	immunoglobulin heavy constant gamma 1 (G1m marker) [Source:HGNC Symbol;Acc:5525]	A_72_P127936	0.000142663	1	0.00113167
FHL1	FHL1	four and a half LIM domains 1 [Source:HGNC Symbol;Acc:3702]	A_72_P405033	0.000130332	1	0.00105371	-0.126367	0.268417		unknown	unknown		A_72_P089331	6.10213e-07	0.0240705	1.57839e-05		ABCA1	ABCA1	ATP-binding cassette, sub-family A (ABC1), member 1 [Source:HGNC Symbol;Acc:29]	A_72_P072951	0.000503394	1	0.00301182		ARSD	ARSD	arylsulfatase D [Source:HGNC Symbol;Acc:717]	A_72_P127966	1.59233e-05	0.628112	0.000203932
LXN	LXN	latexin [Source:HGNC Symbol;Acc:13347]	A_72_P406383	0.000624186	1	0.00355802	-0.481854	0.149407		unknown	unknown		A_72_P089586	0.00120319	1	0.00585577		UBR7	UBR7	ubiquitin protein ligase E3 component n-recognin 7 (putative) [Source:HGNC Symbol;Acc:20344]	A_72_P073151	6.91985e-06	0.272961	0.000106876		ATP10D	ATP10D	ATPase, class V, type 10D [Source:HGNC Symbol;Acc:13549]	A_72_P128841	1.47425e-07	0.00581533	5.16983e-06
unknown	unknown		A_72_P433109	0.000229518	1	0.00163955	-0.13142	0.200284		COPS2	COPS2	COP9 constitutive photomorphogenic homolog subunit 2 (Arabidopsis) [Source:HGNC Symbol;Acc:30747]	A_72_P089707	0.000856098	1	0.00452083		ACP6	ACP6	acid phosphatase 6, lysophosphatidic [Source:HGNC Symbol;Acc:29609]	A_72_P073316	3.37685e-06	0.133203	6.12429e-05		ALOX12	ALOX12	arachidonate 12-lipoxygenase [Source:HGNC Symbol;Acc:429]	A_72_P130111	0.00100278	1	0.00509016
B3GAT2	B3GAT2	beta-1,3-glucuronyltransferase 2 (glucuronosyltransferase S) [Source:HGNC Symbol;Acc:922]	A_72_P435079	0.000106995	1	0.000905304	-0.124028	0.116583		RAD51AP1	RAD51AP1	RAD51 associated protein 1 [Source:HGNC Symbol;Acc:16956]	A_72_P089776	1.76078e-06	0.0694558	3.67103e-05		TMEM62	TMEM62	transmembrane protein 62 [Source:HGNC Symbol;Acc:26269]	A_72_P073511	0.000135862	1	0.00108816		C10orf25	C10orf25	chromosome 10 open reading frame 25 [Source:HGNC Symbol;Acc:23509]	A_72_P130236	1.40268e-09	5.533e-05	1.22141e-07
ESYT2	ESYT2	extended synaptotagmin-like protein 2 [Source:HGNC Symbol;Acc:22211]	A_72_P436949	0.000172369	1	0.00131249	-0.0710918	0.462423		YAF2	YAF2	YY1 associated factor 2 [Source:HGNC Symbol;Acc:17363]	A_72_P089901	0.00130269	1	0.00623049		SPAG1	SPAG1	sperm associated antigen 1 [Source:HGNC Symbol;Acc:11212]	A_72_P073561	0.00107353	1	0.00535627		RCCD1	RCCD1	RCC1 domain containing 1 [Source:HGNC Symbol;Acc:30457]	A_72_P130306	3.14493e-06	0.124055	5.77805e-05
TMOD2	TMOD2	tropomodulin 2 (neuronal) [Source:HGNC Symbol;Acc:11872]	A_72_P492738	0.000209647	1	0.00152916	-0.0884936	0.346755		BRMS1L	BRMS1L	breast cancer metastasis-suppressor 1-like [Source:HGNC Symbol;Acc:20512]	A_72_P090206	8.36175e-05	1	0.000749972		MFSD6	MFSD6	major facilitator superfamily domain containing 6 [Source:HGNC Symbol;Acc:24711]	A_72_P073631	0.00141494	1	0.00663264		ZNF618	ZNF618	zinc finger protein 618 [Source:HGNC Symbol;Acc:29416]	A_72_P130541	8.09393e-05	1	0.00073211
DENND2D	DENND2D	DENN/MADD domain containing 2D [Source:HGNC Symbol;Acc:26192]	A_72_P544377	0.000181389	1	0.00136391	-0.430446	0.0773256		PIK3C2G	PIK3C2G	phosphoinositide-3-kinase, class 2, gamma polypeptide [Source:HGNC Symbol;Acc:8973]	A_72_P092276	0.00105588	1	0.00528957		NME6	NME6	non-metastatic cells 6, protein expressed in (nucleoside-diphosphate kinase) [Source:HGNC Symbol;Acc:20567]	A_72_P073916	0.00187006	1	0.00820995		WDR26	WDR26	WD repeat domain 26 [Source:HGNC Symbol;Acc:21208]	A_72_P130556	0.000600085	1	0.00344806
KIF1BP	KIAA1279	KIAA1279 [Source:HGNC Symbol;Acc:23419]	A_72_P585181	5.27503e-06	0.208079	8.64832e-05	-0.289437	0.0866923			MARCH8	membrane-associated ring finger (C3HC4) 8 [Source:HGNC Symbol;Acc:23356]	A_72_P092286	1.11022e-16	4.37939e-12	1.25125e-13		CRELD1	CRELD1	cysteine-rich with EGF-like domains 1 [Source:HGNC Symbol;Acc:14630]	A_72_P073931	0.000917908	1	0.00476888		SUCLG1	SUCLG1	succinate-CoA ligase, alpha subunit [Source:HGNC Symbol;Acc:11449]	A_72_P130586	0.00109106	1	0.00542757
FHL1	FHL1	four and a half LIM domains 1 [Source:HGNC Symbol;Acc:3702]	A_72_P615191	5.14032e-06	0.202765	8.50319e-05	-0.162654	0.0592255		UBXN8	UBXN8	UBX domain protein 8	A_72_P092891	1.22617e-08	0.000483677	7.08165e-07		HEXB	HEXB	hexosaminidase B (beta polypeptide) [Source:HGNC Symbol;Acc:4879]	A_72_P074326	9.42807e-06	0.371899	0.000136324		PEX2	PEX2	peroxisomal biogenesis factor 2 [Source:HGNC Symbol;Acc:9717]	A_72_P130591	0.000461279	1	0.0028184
ANXA1	ANXA1	annexin A1 [Source:HGNC Symbol;Acc:533]	A_72_P627933	1.03499e-06	0.040826	2.39028e-05	-0.300172	0.164304		unknown	unknown		A_72_P093146	7.0514e-06	0.27815	0.000108452		unknown	unknown		A_72_P074726	0.00109857	1	0.00545979		ZNF211	ZNF211	zinc finger protein 211 [Source:HGNC Symbol;Acc:13003]	A_72_P130911	0.000161843	1	0.00124832
FHL1	FHL1	four and a half LIM domains 1 [Source:HGNC Symbol;Acc:3702]	A_72_P655579	8.3499e-05	1	0.000749294	-0.148119	0.11753		DZIP1	DZIP1	DAZ interacting protein 1 [Source:HGNC Symbol;Acc:20908]	A_72_P093426	1.15152e-07	0.00454229	4.2491e-06		BCL3	BCL3	B-cell CLL/lymphoma 3 [Source:HGNC Symbol;Acc:998]	A_72_P075251	0.00124256	1	0.00600366		unknown	unknown	smg-1 homolog, phosphatidylinositol 3-kinase-related kinase (C. elegans) [Source:HGNC Symbol;Acc:30045]	A_72_P130971	0.0020611	1	0.00883813
CRAT	CRAT	carnitine O-acetyltransferase [Source:HGNC Symbol;Acc:2342]	A_72_P670021	8.85427e-05	1	0.00078223	-0.0878746	0.0101167		ZZEF1	ZZEF1	zinc finger, ZZ-type with EF-hand domain 1 [Source:HGNC Symbol;Acc:29027]	A_72_P093541	1.47444e-07	0.00581606	5.16983e-06		BCAS3	BCAS3	breast carcinoma amplified sequence 3 [Source:HGNC Symbol;Acc:14347]	A_72_P075761	0.000401138	1	0.00253132		CENPJ	CENPJ	centromere protein J [Source:HGNC Symbol;Acc:17272]	A_72_P131296	9.17802e-06	0.362036	0.000133396
ANXA1	ANXA1	annexin A1 [Source:HGNC Symbol;Acc:533]	A_72_P681362	4.97681e-06	0.196315	8.26938e-05	-0.262857	0.163681		CCDC82	CCDC82	coiled-coil domain containing 82 [Source:HGNC Symbol;Acc:26282]	A_72_P093551	0.00104109	1	0.00523423		EID3	EID3	EP300 interacting inhibitor of differentiation 3 [Source:HGNC Symbol;Acc:32961]	A_72_P075841	0.00120138	1	0.00585021		SLC46A3	SLC46A3	solute carrier family 46, member 3 [Source:HGNC Symbol;Acc:27501]	A_72_P131741	0.0023677	1	0.00984258
RRP36	RRP36	ribosomal RNA processing 36 homolog (S. cerevisiae) [Source:HGNC Symbol;Acc:21374]	A_72_P687970	7.0301e-07	0.0277309	1.76405e-05	-0.272423	0.149789		TMEM132B	TMEM132B	transmembrane protein 132B [Source:HGNC Symbol;Acc:29397]	A_72_P094256	1.67441e-08	0.00066049	9.26353e-07		PTBP2	PTBP2	polypyrimidine tract binding protein 2 [Source:HGNC Symbol;Acc:17662]	A_72_P076021	0.000196886	1	0.00145356		STON2	STON2	stonin 2 [Source:HGNC Symbol;Acc:30652]	A_72_P132371	0.00184708	1	0.00813005
PROC	PROC	protein C (inactivator of coagulation factors Va and VIIIa) [Source:HGNC Symbol;Acc:9451]	gi|47522651|ref|NM_213918.1|	8.40218e-09	0.000331432	5.29444e-07	-0.14615	0.331013		unknown	unknown		A_72_P094396	8.9589e-05	1	0.000789176		SH3GLB1	SH3GLB1	SH3-domain GRB2-like endophilin B1 [Source:HGNC Symbol;Acc:10833]	A_72_P076546	0.000432663	1	0.00268346		CUX2	CUX2	cut-like homeobox 2 [Source:HGNC Symbol;Acc:19347]	A_72_P132686	0.0003111	1	0.00207782
PIBF1	PIBF1	progesterone immunomodulatory binding factor 1 [Source:HGNC Symbol;Acc:23352]	O11575	6.32688e-06	0.24957	9.9948e-05	-0.116221	0.133089		PSTK	PSTK	phosphoseryl-tRNA kinase [Source:HGNC Symbol;Acc:28578]	A_72_P095096	0.000614967	1	0.00351514		unknown	unknown		A_72_P076746	0.000906688	1	0.0047221		AGXT2	AGXT2	alanine--glyoxylate aminotransferase 2 [Source:HGNC Symbol;Acc:14412]	A_72_P133276	0.000576997	1	0.00335005
BCL7B	BCL7B	B-cell CLL/lymphoma 7B [Source:HGNC Symbol;Acc:1005]	O11701	2.55705e-07	0.0100865	7.91721e-06	-0.00162431	0.414526		TIPIN	TIPIN	TIMELESS interacting protein [Source:HGNC Symbol;Acc:30750]	A_72_P095201	0.000306116	1	0.00205305		DCLK1	DCLK1	doublecortin-like kinase 1 [Source:HGNC Symbol;Acc:2700]	A_72_P076906	0.000162759	1	0.00125345		IDH2	IDH2	isocitrate dehydrogenase 2 (NADP+), mitochondrial [Source:HGNC Symbol;Acc:5383]	A_72_P133321	0.000120932	1	0.000995055
SWAP70	SWAP70	SWAP switching B-cell complex 70kDa subunit [Source:HGNC Symbol;Acc:17070]	O11749	6.91794e-07	0.0272885	1.74336e-05	-0.354653	0.0175889		WDYHV1	WDYHV1	WDYHV motif containing 1 [Source:HGNC Symbol;Acc:25490]	A_72_P095226	5.28937e-05	1	0.00052808		unknown	unknown		A_72_P076976	0.00145413	1	0.00677149		HS3ST3A1	HS3ST3A1	heparan sulfate (glucosamine) 3-O-sulfotransferase 3A1 [Source:HGNC Symbol;Acc:5196]	A_72_P134206	2.83474e-07	0.0111819	8.54233e-06
ZNF839	ZNF839	zinc finger protein 839 [Source:HGNC Symbol;Acc:20345]	O4648	0.000218827	1	0.00158179	-0.196876	0.256009		unknown	unknown		A_72_P095631	3.00775e-05	1	0.000337536		TTBK2	TTBK2	tau tubulin kinase 2 [Source:HGNC Symbol;Acc:19141]	A_72_P077141	4.51341e-05	1	0.000466796		MIS18BP1	MIS18BP1	MIS18 binding protein 1 [Source:HGNC Symbol;Acc:20190]	A_72_P134676	0.00173187	1	0.00773499
POLD4	POLD4	polymerase (DNA-directed), delta 4 [Source:HGNC Symbol;Acc:14106]	O9071	1.66308e-05	0.656017	0.000211006	-0.0956249	0.0978943		GMPR2	GMPR2	guanosine monophosphate reductase 2 [Source:HGNC Symbol;Acc:4377]	A_72_P095841	3.12757e-07	0.012337	9.27594e-06		CCL28	CCL28	chemokine (C-C motif) ligand 28 [Source:HGNC Symbol;Acc:17700]	A_72_P077321	4.47736e-06	0.176614	7.62912e-05		GCNT2	GCNT2	glucosaminyl (N-acetyl) transferase 2, I-branching enzyme (I blood group) [Source:HGNC Symbol;Acc:4204]	A_72_P135431	0.00121047	1	0.0058832
NBEA	NBEA	neurobeachin [Source:HGNC Symbol;Acc:7648]	O9182	8.50436e-05	1	0.000759139	-0.291393	0.0681028		unknown	unknown		A_72_P096441	1.43553e-11	5.66259e-07	2.81721e-09		SLC35A3	SLC35A3	solute carrier family 35 (UDP-N-acetylglucosamine (UDP-GlcNAc) transporter), member A3 [Source:HGNC Symbol;Acc:11023]	A_72_P077331	4.44241e-06	0.175235	7.59251e-05		unknown	unknown		A_72_P135636	3.95698e-05	1	0.000419814
										HK2	HK2	hexokinase 2 [Source:HGNC Symbol;Acc:4923]	A_72_P097091	4.96097e-05	1	0.000502544		PRLR	PRLR	prolactin receptor [Source:HGNC Symbol;Acc:9446]	A_72_P077336	5.16548e-06	0.203758	8.51474e-05		MFSD9	MFSD9	major facilitator superfamily domain containing 9 [Source:HGNC Symbol;Acc:28158]	A_72_P135816	1.40424e-05	0.553917	0.000185567
										ZMAT3	ZMAT3	zinc finger, matrin-type 3 [Source:HGNC Symbol;Acc:29983]	A_72_P097156	5.99505e-05	1	0.000580573		SERPINE1	SERPINE1	serpin peptidase inhibitor, clade E (nexin, plasminogen activator inhibitor type 1), member 1 [Source:HGNC Symbol;Acc:8583]	A_72_P077351	9.57731e-05	1	0.000830848		ESCO1	ESCO1	establishment of cohesion 1 homolog 1 (S. cerevisiae) [Source:HGNC Symbol;Acc:24645]	A_72_P136011	0.000974154	1	0.00498075
										UVRAG	UVRAG	UV radiation resistance associated gene [Source:HGNC Symbol;Acc:12640]	A_72_P097596	0.000549953	1	0.00323059		KLF9	KLF9	Kruppel-like factor 9 [Source:HGNC Symbol;Acc:1123]	A_72_P077411	0.000985086	1	0.00502064		PPIL2	PPIL2	peptidylprolyl isomerase (cyclophilin)-like 2 [Source:HGNC Symbol;Acc:9261]	A_72_P136216	0.000686712	1	0.00382924
										DDR2	DDR2	discoidin domain receptor tyrosine kinase 2 [Source:HGNC Symbol;Acc:2731]	A_72_P097906	0.000802035	1	0.00429852		LY86	LY86	lymphocyte antigen 86 [Source:HGNC Symbol;Acc:16837]	A_72_P077416	9.36181e-05	1	0.000814966		BTRC	BTRC	beta-transducin repeat containing [Source:HGNC Symbol;Acc:1144]	A_72_P136741	0.00147793	1	0.00686104
										MRE11A	MRE11A	MRE11 meiotic recombination 11 homolog A (S. cerevisiae) [Source:HGNC Symbol;Acc:7230]	A_72_P098066	1.04913e-05	0.41384	0.000147906		CD1.1	CD1A	CD1a molecule [Source:HGNC Symbol;Acc:1634]	A_72_P077451	2.11214e-07	0.00833155	6.79018e-06		RFX6	RFX6	regulatory factor X, 6 [Source:HGNC Symbol;Acc:21478]	A_72_P137151	0.00129769	1	0.00621147
										C6orf89	C6orf89	chromosome 6 open reading frame 89 [Source:HGNC Symbol;Acc:21114]	A_72_P098906	0.000157025	1	0.00121762		AKR1C1	AKR1C1	aldo-keto reductase family 1, member C1 (dihydrodiol dehydrogenase 1; 20-alpha (3-alpha)-hydroxysteroid dehydrogenase) [Source:HGNC Symbol;Acc:384]	A_72_P077461	7.07596e-06	0.279118	0.000108733		ENTHD1	ENTHD1	ENTH domain containing 1 [Source:HGNC Symbol;Acc:26352]	A_72_P137616	0.000482557	1	0.00292036
										MSMO1	SC4MOL	sterol-C4-methyl oxidase-like [Source:HGNC Symbol;Acc:10545]	A_72_P098986	1.05455e-10	4.15978e-06	1.49632e-08		FCER1G	FCER1G	Fc fragment of IgE, high affinity I, receptor for; gamma polypeptide [Source:HGNC Symbol;Acc:3611]	A_72_P077471	0.00182182	1	0.00803661		UPK3A	UPK3A	uroplakin 3A [Source:HGNC Symbol;Acc:12580]	A_72_P137706	9.82497e-05	1	0.000846192
										SCUBE3	SCUBE3	signal peptide, CUB domain, EGF-like 3 [Source:HGNC Symbol;Acc:13655]	A_72_P100861	1.26869e-07	0.00500448	4.59779e-06		ADSS	ADSS	adenylosuccinate synthase [Source:HGNC Symbol;Acc:292]	A_72_P077496	0.000781181	1	0.00421078		ALPK1	ALPK1	alpha-kinase 1 [Source:HGNC Symbol;Acc:20917]	A_72_P138251	4.32987e-15	1.70796e-10	3.04993e-12
										MVB12B	FAM125B	family with sequence similarity 125, member B [Source:HGNC Symbol;Acc:23368]	A_72_P101046	0.00030376	1	0.00203985		TPM1	TPM1	tropomyosin 1 (alpha) [Source:HGNC Symbol;Acc:12010]	A_72_P077561	1.77439e-05	0.699927	0.000221847		MYRIP	MYRIP	myosin VIIA and Rab interacting protein [Source:HGNC Symbol;Acc:19156]	A_72_P138781	3.50188e-06	0.138135	6.29604e-05
										HACD1	PTPLA	protein tyrosine phosphatase-like (proline instead of catalytic arginine), member A [Source:HGNC Symbol;Acc:9639]	A_72_P101126	3.06179e-07	0.0120775	9.09452e-06		ARSA	ARSA	arylsulfatase A [Source:HGNC Symbol;Acc:713]	A_72_P077571	0.000728521	1	0.00400296		unknown	unknown		A_72_P139286	0.00125123	1	0.00603683
										HSPBAP1	HSPBAP1	HSPB (heat shock 27kDa) associated protein 1 [Source:HGNC Symbol;Acc:16389]	A_72_P101246	6.9127e-06	0.272678	0.000106849		PDYN	PDYN	prodynorphin [Source:HGNC Symbol;Acc:8820]	A_72_P077636	0.000523502	1	0.00310621		CAPRIN2	CAPRIN2	caprin family member 2 [Source:HGNC Symbol;Acc:21259]	A_72_P139521	0.00106952	1	0.00534298
										BECN1	BECN1	beclin 1, autophagy related [Source:HGNC Symbol;Acc:1034]	A_72_P101496	0.000124544	1	0.00101858		P2RY2	P2RY2	purinergic receptor P2Y, G-protein coupled, 2 [Source:HGNC Symbol;Acc:8541]	A_72_P077646	0.00217468	1	0.00920512		unknown	unknown		A_72_P139941	0.00114189	1	0.0056234
										MCM8	MCM8	minichromosome maintenance complex component 8 [Source:HGNC Symbol;Acc:16147]	A_72_P101516	8.4019e-05	1	0.000752907		SUS2DD	DHDH	dihydrodiol dehydrogenase (dimeric) [Source:HGNC Symbol;Acc:17887]	A_72_P077666	8.23474e-06	0.324827	0.000122484		unknown	unknown		A_72_P140401	0.00174825	1	0.00778876
										ALG1	ALG1	asparagine-linked glycosylation 1, beta-1,4-mannosyltransferase homolog (S. cerevisiae) [Source:HGNC Symbol;Acc:18294]	A_72_P103226	1.0562e-05	0.41663	0.000148523		CTSB	CTSB	cathepsin B [Source:HGNC Symbol;Acc:2527]	A_72_P077676	0.00173835	1	0.00775428		unknown	unknown		A_72_P140441	0.000138019	1	0.00110276
										MYO1D	MYO1D	myosin ID [Source:HGNC Symbol;Acc:7598]	A_72_P103336	1.43217e-08	0.000564932	8.11684e-07		TNNI1	TNNI1	troponin I type 1 (skeletal, slow) [Source:HGNC Symbol;Acc:11945]	A_72_P077691	1.68084e-05	0.663024	0.000212508		PRMT3	PRMT3	protein arginine methyltransferase 3 [Source:HGNC Symbol;Acc:30163]	A_72_P140476	0.00203212	1	0.00874524
										MKNK2	MKNK2	MAP kinase interacting serine/threonine kinase 2 [Source:HGNC Symbol;Acc:7111]	A_72_P103401	3.4568e-05	1	0.00037665		LGR4	LGR4	leucine-rich repeat containing G protein-coupled receptor 4 [Source:HGNC Symbol;Acc:13299]	A_72_P077696	7.60823e-08	0.00300114	3.09716e-06		INSIG2	INSIG2	insulin induced gene 2 [Source:HGNC Symbol;Acc:20452]	A_72_P140776	5.49424e-05	1	0.000543991
										C1orf112	C1orf112	chromosome 1 open reading frame 112 [Source:HGNC Symbol;Acc:25565]	A_72_P103406	6.86441e-05	1	0.000645313		ID2	ID2	inhibitor of DNA binding 2, dominant negative helix-loop-helix protein [Source:HGNC Symbol;Acc:5361]	A_72_P077756	0.000704352	1	0.00390882		TALDO1	TALDO1	transaldolase 1 [Source:HGNC Symbol;Acc:11559]	A_72_P141966	9.07592e-06	0.358009	0.000132155
										PCNXL4	C14orf135	chromosome 14 open reading frame 135 [Source:HGNC Symbol;Acc:20349]	A_72_P103966	0.000129295	1	0.00104877		PPARGC1A	PPARGC1A	peroxisome proliferator-activated receptor gamma, coactivator 1 alpha [Source:HGNC Symbol;Acc:9237]	A_72_P077836	2.98259e-08	0.00117651	1.48737e-06		COX5A	COX5A	cytochrome c oxidase subunit Va [Source:HGNC Symbol;Acc:2267]	A_72_P143316	0.00138127	1	0.00650652
										ZNF385D	ZNF385D	zinc finger protein 385D [Source:HGNC Symbol;Acc:26191]	A_72_P104731	4.90625e-08	0.00193532	2.20423e-06		SMPX	SMPX	small muscle protein, X-linked [Source:HGNC Symbol;Acc:11122]	A_72_P077916	0.000154319	1	0.00120254		PSMB4	PSMB4	proteasome (prosome, macropain) subunit, beta type, 4 [Source:HGNC Symbol;Acc:9541]	A_72_P143817	0.000750073	1	0.00408639
										ZBTB9	ZBTB9	zinc finger and BTB domain containing 9 [Source:HGNC Symbol;Acc:28323]	A_72_P104761	0.000117704	1	0.000975204		SOCS2	SOCS2	suppressor of cytokine signaling 2 [Source:HGNC Symbol;Acc:19382]	A_72_P078026	6.1679e-06	0.243299	9.81044e-05		MACROD1	MACROD1	MACRO domain containing 1 [Source:HGNC Symbol;Acc:29598]	A_72_P144171	4.63816e-05	1	0.000476545
										LAP3	LAP3	leucine aminopeptidase 3 [Source:HGNC Symbol;Acc:18449]	A_72_P105631	7.97084e-05	1	0.000724799		HMOX1	HMOX1	heme oxygenase (decycling) 1 [Source:HGNC Symbol;Acc:5013]	A_72_P078091	0.000940003	1	0.00485339		TTC17	TTC17	tetratricopeptide repeat domain 17 [Source:HGNC Symbol;Acc:25596]	A_72_P144741	4.08541e-08	0.00161153	1.90488e-06
										unknown	unknown		A_72_P105811	7.41486e-06	0.292486	0.000112495		ZFP36L2	ZFP36L2	zinc finger protein 36, C3H type-like 2 [Source:HGNC Symbol;Acc:1108]	A_72_P078126	0.00117784	1	0.00576584		VMO1	VMO1	vitelline membrane outer layer 1 homolog (chicken) [Source:HGNC Symbol;Acc:30387]	A_72_P145146	0.00105679	1	0.00529147
										KDM7A	JHDM1D	jumonji C domain containing histone demethylase 1 homolog D (S. cerevisiae) [Source:HGNC Symbol;Acc:22224]	A_72_P105926	0.000129789	1	0.00105061		unknown	unknown		A_72_P078181	0.00019254	1	0.00142681		unknown	unknown		A_72_P145376	1.02522e-07	0.00404409	3.87365e-06
										CDH2	CDH2	cadherin 2, type 1, N-cadherin (neuronal) [Source:HGNC Symbol;Acc:1759]	A_72_P106046	0.000473833	1	0.00287817		unknown	unknown		A_72_P078411	0.00104865	1	0.00525803		BTBD19	BTBD19	BTB (POZ) domain containing 19 [Source:HGNC Symbol;Acc:27145]	A_72_P145496	4.453e-09	0.000175653	3.22299e-07
										FGF13	FGF13	fibroblast growth factor 13 [Source:HGNC Symbol;Acc:3670]	A_72_P106496	0.00168773	1	0.00757903		FKBP5	FKBP5	FK506 binding protein 5 [Source:HGNC Symbol;Acc:3721]	A_72_P078706	8.91908e-08	0.00351822	3.51665e-06		unknown	unknown		A_72_P145816	3.29242e-07	0.0129873	9.67035e-06
										YPEL1	YPEL1	yippee-like 1 (Drosophila) [Source:HGNC Symbol;Acc:12845]	A_72_P106541	4.40665e-09	0.000173825	3.19531e-07		SGCG	SGCG	sarcoglycan, gamma (35kDa dystrophin-associated glycoprotein) [Source:HGNC Symbol;Acc:10809]	A_72_P079001	1.4036e-05	0.553664	0.000185544		NRAS	NRAS	neuroblastoma RAS viral (v-ras) oncogene homolog [Source:HGNC Symbol;Acc:7989]	A_72_P146306	2.57759e-05	1	0.000298256
										unknown	unknown		A_72_P106616	2.60875e-06	0.102905	4.98327e-05		VDR	VDR	vitamin D (1,25- dihydroxyvitamin D3) receptor [Source:HGNC Symbol;Acc:12679]	A_72_P079411	1.41959e-07	0.00559973	5.02466e-06		ITGB2	ITGB2	integrin, beta 2 (complement component 3 receptor 3 and 4 subunit) [Source:HGNC Symbol;Acc:6155]	A_72_P146616	1.89948e-05	0.749268	0.000234366
										ACTR6	ACTR6	ARP6 actin-related protein 6 homolog (yeast) [Source:HGNC Symbol;Acc:24025]	A_72_P106896	0.000256536	1	0.00178629		HMG20A	HMG20A	high mobility group 20A [Source:HGNC Symbol;Acc:5001]	A_72_P079711	0.000500056	1	0.00299639		CYP2C49	CYP2C49	cytochrome P450, family 2, subfamily C, polypeptide 49	A_72_P146661	1.23654e-09	4.87766e-05	1.10605e-07
										MAGEF1	MAGEF1	melanoma antigen family F, 1 [Source:HGNC Symbol;Acc:29639]	A_72_P107196	0.00239113	1	0.00993056		TNFRSF10A	TNFRSF10A	tumor necrosis factor receptor superfamily, member 10a [Source:HGNC Symbol;Acc:11904]	A_72_P079976	0.000931767	1	0.00482166		PPARG	PPARG	peroxisome proliferator-activated receptor gamma [Source:HGNC Symbol;Acc:9236]	A_72_P146711	0.000778398	1	0.00419986
										FAM151A	FAM151A	family with sequence similarity 151, member A [Source:HGNC Symbol;Acc:25032]	A_72_P107376	4.74655e-08	0.00187232	2.14716e-06		PARP2	PARP2	poly (ADP-ribose) polymerase 2 [Source:HGNC Symbol;Acc:272]	A_72_P079981	0.000142851	1	0.00113242		NIP7	NIP7	nuclear import 7 homolog (S. cerevisiae) [Source:HGNC Symbol;Acc:24328]	A_72_P146776	0.00130082	1	0.00622268
										NPAS2	NPAS2	neuronal PAS domain protein 2 [Source:HGNC Symbol;Acc:7895]	A_72_P107651	5.18198e-08	0.00204408	2.29931e-06		unknown	unknown		A_72_P080366	0.0015556	1	0.00712766		unknown	unknown	sterile alpha motif domain containing 12 [Source:HGNC Symbol;Acc:31750]	A_72_P147181	1.49464e-05	0.589574	0.000194451
										CREBRF	C5orf41	chromosome 5 open reading frame 41 [Source:HGNC Symbol;Acc:24050]	A_72_P107701	0.00102799	1	0.00518589		FAM98C	FAM98C	family with sequence similarity 98, member C [Source:HGNC Symbol;Acc:27119]	A_72_P080541	7.14055e-05	1	0.000665406		MED13	MED13	mediator complex subunit 13 [Source:HGNC Symbol;Acc:22474]	A_72_P148136	0.00143038	1	0.00668677
										NEK7	NEK7	NIMA (never in mitosis gene a)-related kinase 7 [Source:HGNC Symbol;Acc:13386]	A_72_P107951	7.7912e-05	1	0.000713397		SLC19A1	SLC19A1	solute carrier family 19 (folate transporter), member 1 [Source:HGNC Symbol;Acc:10937]	A_72_P080596	0.00144807	1	0.00674944		GABARAPL1	GABARAPL1	GABA(A) receptor-associated protein like 1 [Source:HGNC Symbol;Acc:4068]	A_72_P148906	9.23269e-05	1	0.000807165
										MED1	MED1	mediator complex subunit 1 [Source:HGNC Symbol;Acc:9234]	A_72_P108491	0.00068992	1	0.00384177		RAB31	RAB31	RAB31, member RAS oncogene family [Source:HGNC Symbol;Acc:9771]	A_72_P080746	5.57614e-10	2.19956e-05	5.89695e-08		ANXA3	ANXA3	annexin A3 [Source:HGNC Symbol;Acc:541]	A_72_P149216	1.59115e-05	0.627644	0.000203847
										SPEF2	SPEF2	sperm flagellar 2 [Source:HGNC Symbol;Acc:26293]	A_72_P108816	1.1953e-11	4.71498e-07	2.39339e-09		SLC6A8	SLC6A8	solute carrier family 6 (neurotransmitter transporter, creatine), member 8 [Source:HGNC Symbol;Acc:11055]	A_72_P080761	0.000733366	1	0.00402067		SNX4	SNX4	sorting nexin 4 [Source:HGNC Symbol;Acc:11175]	A_72_P149296	0.000331261	1	0.00218109
										TUBB2A	TUBB2A	tubulin, beta 2A [Source:HGNC Symbol;Acc:12412]	A_72_P108911	7.34573e-05	1	0.000681306		MUS81	MUS81	MUS81 endonuclease homolog (S. cerevisiae) [Source:HGNC Symbol;Acc:29814]	A_72_P080996	0.000205401	1	0.00150181		RRP36	RRP36	ribosomal RNA processing 36 homolog (S. cerevisiae) [Source:HGNC Symbol;Acc:21374]	A_72_P149331	0.000969799	1	0.00496621
										unknown	unknown		A_72_P109431	0.000243665	1	0.00171421		ATP6V0A1	ATP6V0A1	ATPase, H+ transporting, lysosomal V0 subunit a1 [Source:HGNC Symbol;Acc:865]	A_72_P081171	0.00118629	1	0.00579356		TOR1B	TOR1B	torsin family 1, member B (torsin B) [Source:HGNC Symbol;Acc:11995]	A_72_P150641	0.00138271	1	0.00651251
										unknown	unknown		A_72_P109716	1.04606e-09	4.12629e-05	9.68612e-08		ECHDC3	ECHDC3	enoyl CoA hydratase domain containing 3 [Source:HGNC Symbol;Acc:23489]	A_72_P081486	0.00029102	1	0.00196804			PPP1R2	protein phosphatase 1 regulatory inhibitor subunit 2	A_72_P151006	0.000346719	1	0.00226173
										FOCAD	KIAA1797	KIAA1797 [Source:HGNC Symbol;Acc:23377]	A_72_P109886	0.000274223	1	0.00188115		IFI35	IFI35	interferon-induced protein 35 [Source:HGNC Symbol;Acc:5399]	A_72_P081716	1.99904e-05	0.788542	0.000243302		IRF2	IRF2	interferon regulatory factor 2 [Source:HGNC Symbol;Acc:6117]	A_72_P151136	3.73019e-06	0.147141	6.60715e-05
										VTCN1	VTCN1	V-set domain containing T cell activation inhibitor 1 [Source:HGNC Symbol;Acc:28873]	A_72_P109906	2.21504e-06	0.0873744	4.37748e-05		unknown	unknown		A_72_P081771	0.00214507	1	0.00911598		SMYD2	SMYD2	SET and MYND domain containing 2 [Source:HGNC Symbol;Acc:20982]	A_72_P151232	3.46042e-07	0.01365	1.00589e-05
										unknown	unknown		A_72_P110446	0.00116797	1	0.00572748		unknown	unknown		A_72_P082481	0.00157064	1	0.00717825		MCM6	MCM6	minichromosome maintenance complex component 6 [Source:HGNC Symbol;Acc:6949]	A_72_P151291	2.76566e-05	1	0.000315575
										ORC4	ORC4	origin recognition complex, subunit 4 [Source:HGNC Symbol;Acc:8490]	A_72_P111556	2.50427e-07	0.00987833	7.77822e-06		UBTD1	UBTD1	ubiquitin domain containing 1 [Source:HGNC Symbol;Acc:25683]	A_72_P082526	7.5503e-07	0.0297829	1.87314e-05		ZFY	ZFY	zinc finger protein, Y-linked [Source:HGNC Symbol;Acc:12870]	A_72_P151441	2.64726e-05	1	0.000305155
										unknown	unknown		A_72_P112401	2.81167e-07	0.0110909	8.49227e-06		CCHCR1	CCHCR1	coiled-coil alpha-helical rod protein 1 [Source:HGNC Symbol;Acc:13930]	A_72_P082856	0.00101615	1	0.0051461		MSRB2	MSRB2	methionine sulfoxide reductase B2 [Source:HGNC Symbol;Acc:17061]	A_72_P151641	3.24877e-10	1.28151e-05	3.89517e-08
										SPTB	SPTB	spectrin, beta, erythrocytic [Source:HGNC Symbol;Acc:11274]	A_72_P112491	0.00145315	1	0.00676909		EIF2C1	EIF2C1	eukaryotic translation initiation factor 2C, 1 [Source:HGNC Symbol;Acc:3262]	A_72_P082951	0.00211217	1	0.00900595		NOTCH2	NOTCH2	notch 2 [Source:HGNC Symbol;Acc:7882]	A_72_P151866	2.5808e-05	1	0.00029854
										TESPA1	KIAA0748	KIAA0748 [Source:HGNC Symbol;Acc:29109]	A_72_P112606	0.000885332	1	0.0046329		unknown	unknown		A_72_P083571	0.000966083	1	0.00495564		unknown	unknown		A_72_P152151	4.4554e-06	0.175748	7.61143e-05
										unknown	unknown		A_72_P112626	5.94126e-07	0.0234359	1.54656e-05		GK	GK	glycerol kinase [Source:HGNC Symbol;Acc:4289]	A_72_P084427	5.49693e-05	1	0.00054412		NR6A1	NR6A1	nuclear receptor subfamily 6, group A, member 1 [Source:HGNC Symbol;Acc:7985]	A_72_P152676	0.000650087	1	0.00366753
										PIF1	PIF1	PIF1 5'-to-3' DNA helicase homolog (S. cerevisiae) [Source:HGNC Symbol;Acc:26220]	A_72_P112671	8.98634e-07	0.0354475	2.14996e-05		NADK2	NADKD1	NAD kinase domain containing 1 [Source:HGNC Symbol;Acc:26404]	A_72_P084771	1.63696e-07	0.00645714	5.62426e-06		TOR3A	TOR3A	torsin family 3, member A [Source:HGNC Symbol;Acc:11997]	A_72_P152776	1.49392e-05	0.589292	0.000194422
										HEATR5A	HEATR5A	HEAT repeat containing 5A [Source:HGNC Symbol;Acc:20276]	A_72_P112816	5.54953e-05	1	0.000548089		SAAL1	SAAL1	serum amyloid A-like 1 [Source:HGNC Symbol;Acc:25158]	A_72_P085436	0.000652048	1	0.00367543		ATXN1	ATXN1	ataxin 1 [Source:HGNC Symbol;Acc:10548]	A_72_P152791	0.000264003	1	0.00182732
											SLC12A8	solute carrier family 12 (potassium/chloride transporters), member 8 [Source:HGNC Symbol;Acc:15595]	A_72_P112871	9.70817e-05	1	0.000838695		SLC35C2	SLC35C2	solute carrier family 35, member C2 [Source:HGNC Symbol;Acc:17117]	A_72_P085606	3.18936e-07	0.0125807	9.42378e-06		Rassf3	Rassf3	Ras association (RalGDS/AF-6) domain family member 3 [Source:HGNC Symbol;Acc:14271]	A_72_P153056	1.62096e-05	0.639405	0.00020666
										ADGRL2	LPHN2	latrophilin 2 [Source:HGNC Symbol;Acc:18582]	A_72_P112911	2.08602e-07	0.0082285	6.72263e-06		GPA33	GPA33	glycoprotein A33 (transmembrane) [Source:HGNC Symbol;Acc:4445]	A_72_P085856	9.66357e-06	0.381189	0.000138917		SS18L2	SS18L2	synovial sarcoma translocation gene on chromosome 18-like 2 [Source:HGNC Symbol;Acc:15593]	A_72_P153106	0.000717492	1	0.00396001
										unknown	unknown		A_72_P113131	0.00109989	1	0.00546424		MTUS1	MTUS1	microtubule associated tumor suppressor 1 [Source:HGNC Symbol;Acc:29789]	A_72_P085961	7.48152e-07	0.0295116	1.85958e-05		BTD	BTD	biotinidase [Source:HGNC Symbol;Acc:1122]	A_72_P153561	0.000424675	1	0.00264816
										ADGRL2	LPHN2	latrophilin 2 [Source:HGNC Symbol;Acc:18582]	A_72_P113491	0.00211901	1	0.00902663		KCND3	KCND3	potassium voltage-gated channel, Shal-related subfamily, member 3 [Source:HGNC Symbol;Acc:6239]	A_72_P086661	0.000179506	1	0.00135439		unknown	unknown		A_72_P153901	0.000424689	1	0.00264816
										IFT57	IFT57	intraflagellar transport 57 homolog (Chlamydomonas) [Source:HGNC Symbol;Acc:17367]	A_72_P113531	0.000132175	1	0.00106532		unknown	unknown		A_72_P087071	0.00101182	1	0.00512943		C19orf38	C19orf38	chromosome 19 open reading frame 38 [Source:HGNC Symbol;Acc:34073]	A_72_P153976	0.000967556	1	0.00495923
										COLEC11	COLEC11	collectin sub-family member 11 [Source:HGNC Symbol;Acc:17213]	A_72_P113551	1.00852e-05	0.397822	0.00014305		ITGA9	ITGA9	integrin, alpha 9 [Source:HGNC Symbol;Acc:6145]	A_72_P087816	0.00224896	1	0.0094556		PHF11	PHF11	PHD finger protein 11 [Source:HGNC Symbol;Acc:17024]	A_72_P154236	3.03903e-05	1	0.000340658
										GRB14	GRB14	growth factor receptor-bound protein 14 [Source:HGNC Symbol;Acc:4565]	A_72_P113591	3.26534e-10	1.28805e-05	3.90318e-08		JAK1	JAK1	Janus kinase 1 [Source:HGNC Symbol;Acc:6190]	A_72_P088086	0.000156025	1	0.00121296		FAM199X	FAM199X	family with sequence similarity 199, X-linked [Source:HGNC Symbol;Acc:25195]	A_72_P154256	1.63082e-11	6.43292e-07	3.13801e-09
										unknown	unknown		A_72_P113636	4.35195e-05	1	0.000453906		PGLYRP2	PGLYRP2	peptidoglycan recognition protein 2 [Source:HGNC Symbol;Acc:30013]	A_72_P088191	2.36978e-06	0.0934784	4.59805e-05		PARN	PARN	poly(A)-specific ribonuclease [Source:HGNC Symbol;Acc:8609]	A_72_P154306	0.000311197	1	0.00207812
											IGF2	insulin-like growth factor 2 (somatomedin A) [Source:HGNC Symbol;Acc:5466]	A_72_P113676	3.05792e-06	0.120623	5.66038e-05		PDE3A	PDE3A	phosphodiesterase 3A, cGMP-inhibited [Source:HGNC Symbol;Acc:8778]	A_72_P088216	4.47253e-06	0.176423	7.62584e-05		TSPAN2	TSPAN2	tetraspanin 2 [Source:HGNC Symbol;Acc:20659]	A_72_P154471	0.000491497	1	0.00296039
										ELF1	ELF1	E74-like factor 1 (ets domain transcription factor) [Source:HGNC Symbol;Acc:3316]	A_72_P114521	8.9304e-05	1	0.000787016		UCHL1	UCHL1	ubiquitin carboxyl-terminal esterase L1 (ubiquitin thiolesterase) [Source:HGNC Symbol;Acc:12513]	A_72_P088231	0.000198152	1	0.00146099		ABCA1	ABCA1	ATP-binding cassette, sub-family A (ABC1), member 1 [Source:HGNC Symbol;Acc:29]	A_72_P154616	0.00162227	1	0.00735372
										unknown	unknown		A_72_P114906	7.9441e-05	1	0.000723439		CRSP2	MED14	mediator complex subunit 14 [Source:HGNC Symbol;Acc:2370]	A_72_P088266	1.14769e-07	0.00452717	4.24031e-06		unknown	unknown		A_72_P154696	1.45483e-05	0.573874	0.00019041
										THRAP3	THRAP3	thyroid hormone receptor associated protein 3 [Source:HGNC Symbol;Acc:22964]	A_72_P115041	5.75358e-05	1	0.000562747		ADM5	ADM5	adrenomedullin 5 (putative)	A_72_P088286	0.000607354	1	0.00347931		SHISA2	SHISA2	shisa homolog 2 (Xenopus laevis) [Source:HGNC Symbol;Acc:20366]	A_72_P155041	9.46097e-08	0.00373198	3.64451e-06
										MPPED2	MPPED2	metallophosphoesterase domain containing 2 [Source:HGNC Symbol;Acc:1180]	A_72_P115581	9.26913e-08	0.0036563	3.59608e-06		HPS4	HPS4	Hermansky-Pudlak syndrome 4 [Source:HGNC Symbol;Acc:15844]	A_72_P088541	0.000563697	1	0.00329221		BTG1	BTG1	B-cell translocation gene 1, anti-proliferative [Source:HGNC Symbol;Acc:1130]	A_72_P155226	0.00199956	1	0.00864284
										Tnfrsf26	Tnfrsf26	tumor necrosis factor receptor superfamily, member 26	A_72_P115716	3.4296e-08	0.00135284	1.66606e-06		FADD	FADD	Fas (TNFRSF6)-associated via death domain [Source:HGNC Symbol;Acc:3573]	A_72_P088556	0.000217355	1	0.00157461		unknown	unknown		A_72_P155376	0.000264137	1	0.00182792
										HECTD1	HECTD1	HECT domain containing 1 [Source:HGNC Symbol;Acc:20157]	A_72_P116056	0.000178127	1	0.00134554		EIF4A2	EIF4A2	eukaryotic translation initiation factor 4A2 [Source:HGNC Symbol;Acc:3284]	A_72_P088761	2.30781e-05	0.910338	0.00027223		unknown	unknown		A_72_P155666	1.01217e-06	0.0399261	2.35389e-05
										unknown	unknown		A_72_P116231	1.67745e-05	0.661686	0.000212236		DTL	DTL	denticleless homolog (Drosophila) [Source:HGNC Symbol;Acc:30288]	A_72_P088821	0.00102719	1	0.00518538		unknown	unknown		A_72_P155831	1.79294e-07	0.00707242	6.00604e-06
										unknown	unknown		A_72_P116376	4.82096e-05	1	0.000491389		SLC37A2	SLC37A2	solute carrier family 37 (glycerol-3-phosphate transporter), member 2 [Source:HGNC Symbol;Acc:20644]	A_72_P088906	0.000590299	1	0.00340423		unknown	unknown		A_72_P156601	9.85909e-08	0.00388902	3.75388e-06
										GLG1	GLG1	golgi glycoprotein 1 [Source:HGNC Symbol;Acc:4316]	A_72_P116481	0.0001547	1	0.00120446		ERGIC3	ERGIC3	ERGIC and golgi 3 [Source:HGNC Symbol;Acc:15927]	A_72_P089031	0.000364278	1	0.00235089		PTPN1	PTPN1	protein tyrosine phosphatase, non-receptor type 1 [Source:HGNC Symbol;Acc:9642]	A_72_P157406	0.000105591	1	0.000895731
										HACD2	PTPLB	protein tyrosine phosphatase-like (proline instead of catalytic arginine), member b [Source:HGNC Symbol;Acc:9640]	A_72_P116861	8.67067e-07	0.0342023	2.09477e-05		CRELD2	CRELD2	cysteine-rich with EGF-like domains 2 [Source:HGNC Symbol;Acc:28150]	A_72_P089186	1.75469e-05	0.692155	0.000219871		KIF3A	KIF3A	kinesin family member 3A [Source:HGNC Symbol;Acc:6319]	A_72_P158136	3.23516e-05	1	0.000357141
										SLC37A2	SLC37A2	solute carrier family 37 (glycerol-3-phosphate transporter), member 2 [Source:HGNC Symbol;Acc:20644]	A_72_P117421	0.00071435	1	0.00394654		RNASEH2B	RNASEH2B	ribonuclease H2, subunit B [Source:HGNC Symbol;Acc:25671]	A_72_P089321	0.000477042	1	0.00289394		unknown	unknown		A_72_P158471	6.9738e-06	0.275089	0.000107494
										unknown	unknown		A_72_P117646	0.000112941	1	0.000943274		TECTA	TECTA	tectorin alpha [Source:HGNC Symbol;Acc:11720]	A_72_P089481	0.000737899	1	0.00404008		BAALC	BAALC	brain and acute leukemia, cytoplasmic [Source:HGNC Symbol;Acc:14333]	A_72_P159131	0.00172106	1	0.00770066
										DAB2	DAB2	disabled homolog 2, mitogen-responsive phosphoprotein (Drosophila) [Source:HGNC Symbol;Acc:2662]	A_72_P118226	2.07349e-05	0.817907	0.000250969		SLC22A15	SLC22A15	solute carrier family 22, member 15 [Source:HGNC Symbol;Acc:20301]	A_72_P089696	0.0018559	1	0.00816141		AHCTF1	AHCTF1	AT hook containing transcription factor 1 [Source:HGNC Symbol;Acc:24618]	A_72_P159361	0.00136115	1	0.00643571
										TMEM44	TMEM44	transmembrane protein 44 [Source:HGNC Symbol;Acc:25120]	A_72_P118721	0.000119003	1	0.000982851		VEZT	VEZT	vezatin, adherens junctions transmembrane protein [Source:HGNC Symbol;Acc:18258]	A_72_P090721	0.0022705	1	0.00952889		EIF2S1	EIF2S1	eukaryotic translation initiation factor 2, subunit 1 alpha, 35kDa [Source:HGNC Symbol;Acc:3265]	A_72_P159666	8.63157e-05	1	0.00076806
										MAVS	MAVS	mitochondrial antiviral signaling protein [Source:HGNC Symbol;Acc:29233]	A_72_P118786	0.000624647	1	0.00355912		PPP1R8	PPP1R8	protein phosphatase 1, regulatory (inhibitor) subunit 8 [Source:HGNC Symbol;Acc:9296]	A_72_P090806	0.00076265	1	0.0041386		PCNX	PCNX	pecanex homolog (Drosophila) [Source:HGNC Symbol;Acc:19740]	A_72_P159811	0.00146883	1	0.00682766
										ZNF697	ZNF697	zinc finger protein 697 [Source:HGNC Symbol;Acc:32034]	A_72_P118916	0.000213881	1	0.00155402		HAT1	HAT1	histone acetyltransferase 1 [Source:HGNC Symbol;Acc:4821]	A_72_P091931	0.00103193	1	0.00519866		RAB20	RAB20	RAB20, member RAS oncogene family [Source:HGNC Symbol;Acc:18260]	A_72_P160691	0.00157897	1	0.0072029
										unknown	unknown		A_72_P119276	0	0	0		PPL	PPL	periplakin [Source:HGNC Symbol;Acc:9273]	A_72_P091961	3.66643e-07	0.0144626	1.05336e-05		TOMM40L	TOMM40L	translocase of outer mitochondrial membrane 40 homolog (yeast)-like [Source:HGNC Symbol;Acc:25756]	A_72_P160941	0.00231553	1	0.00967054
										unknown	unknown		A_72_P119366	0.000259547	1	0.00180152		RPS4	RPS4	ribosomal protein S4, X-linked [Source:HGNC Symbol;Acc:10424]	A_72_P092191	0.000796148	1	0.00427694		unknown	unknown		A_72_P161011	0.00077114	1	0.00417627
											MAD2L1	MAD2 mitotic arrest deficient-like 1 (yeast) [Source:HGNC Symbol;Acc:6763]	A_72_P119581	2.38072e-10	9.39101e-06	3.00032e-08		PHKA1	PHKA1	phosphorylase kinase, alpha 1 (muscle) [Source:HGNC Symbol;Acc:8925]	A_72_P092196	0.00159335	1	0.00725262		FNDC3B	FNDC3B	fibronectin type III domain containing 3B [Source:HGNC Symbol;Acc:24670]	A_72_P161181	6.73838e-05	1	0.000637109
										COX11	COX11	COX11 cytochrome c oxidase assembly homolog (yeast) [Source:HGNC Symbol;Acc:2261]	A_72_P120011	8.5387e-07	0.0336817	2.07272e-05		FGF1	FGF1	fibroblast growth factor 1 (acidic) [Source:HGNC Symbol;Acc:3665]	A_72_P092331	0.000489701	1	0.00295318		unknown	unknown		A_72_P161391	0.000576387	1	0.00334798
										THUMPD3	THUMPD3	THUMP domain containing 3 [Source:HGNC Symbol;Acc:24493]	A_72_P120131	0.000154098	1	0.00120165		unknown	unknown		A_72_P092461	0.000512389	1	0.0030559		Mettl15	Mettl15	methyltransferase like 15 [Source:HGNC Symbol;Acc:26606]	A_72_P161671	4.05286e-08	0.00159869	1.89418e-06
										unknown	unknown		A_72_P120166	1.81232e-05	0.714888	0.000225944		unknown	unknown		A_72_P092476	0.000900934	1	0.00469958		NLE1	NLE1	notchless homolog 1 (Drosophila) [Source:HGNC Symbol;Acc:19889]	A_72_P161876	9.10617e-05	1	0.000799114
										unknown	unknown		A_72_P120176	4.25211e-07	0.0167729	1.1938e-05		MBP	MBP	myelin basic protein [Source:HGNC Symbol;Acc:6925]	A_72_P092501	0.00128543	1	0.00616401		TOPORS	TOPORS	topoisomerase I binding, arginine/serine-rich, E3 ubiquitin protein ligase [Source:HGNC Symbol;Acc:21653]	A_72_P162066	0.000567562	1	0.00330841
										CTDSPL	CTDSPL	CTD (carboxy-terminal domain, RNA polymerase II, polypeptide A) small phosphatase-like [Source:HGNC Symbol;Acc:16890]	A_72_P120356	1.81319e-05	0.71523	0.000225981		DLG5	DLG5	discs, large homolog 5 (Drosophila) [Source:HGNC Symbol;Acc:2904]	A_72_P093131	0.000724544	1	0.00398833		unknown	unknown		A_72_P162176	4.87026e-05	1	0.000495135
										unknown	unknown		A_72_P120511	2.31206e-10	9.12017e-06	2.93253e-08		CRLS1	CRLS1	cardiolipin synthase 1 [Source:HGNC Symbol;Acc:16148]	A_72_P093156	0.00121264	1	0.00589098		PRKD3	PRKD3	protein kinase D3 [Source:HGNC Symbol;Acc:9408]	A_72_P162411	0.00149393	1	0.00691662
										EIF4G2	EIF4G2	eukaryotic translation initiation factor 4 gamma, 2 [Source:HGNC Symbol;Acc:3297]	A_72_P120826	4.71512e-05	1	0.000482597		Chp1	CHORDC1	cysteine and histidine-rich domain (CHORD) containing 1 [Source:HGNC Symbol;Acc:14525]	A_72_P093226	0.00217982	1	0.00922093		CPXM2	CPXM2	carboxypeptidase X (M14 family), member 2 [Source:HGNC Symbol;Acc:26977]	A_72_P162711	0.00194389	1	0.00846213
										UBE3D	UBE2CBP	ubiquitin-conjugating enzyme E2C binding protein [Source:HGNC Symbol;Acc:21381]	A_72_P120881	2.9245e-09	0.00011536	2.29834e-07		SMPDL3B	SMPDL3B	sphingomyelin phosphodiesterase, acid-like 3B [Source:HGNC Symbol;Acc:21416]	A_72_P093246	1.27448e-08	0.00050273	7.32843e-07		unknown	unknown		A_72_P163001	0.000408733	1	0.00256979
										CLYBL	CLYBL	citrate lyase beta like [Source:HGNC Symbol;Acc:18355]	A_72_P120921	0.000332099	1	0.00218459		GPD1	GPD1	glycerol-3-phosphate dehydrogenase 1 (soluble) [Source:HGNC Symbol;Acc:4455]	A_72_P093276	0.000120842	1	0.000994611		PUS7	PUS7	pseudouridylate synthase 7 homolog (S. cerevisiae) [Source:HGNC Symbol;Acc:26033]	A_72_P163066	1.92673e-05	0.760018	0.000236987
										unknown	unknown		A_72_P120961	0.000514577	1	0.00306616		unknown	unknown		A_72_P093396	0.00150801	1	0.00696382		SYS1	SYS1	SYS1 Golgi-localized integral membrane protein homolog (S. cerevisiae) [Source:HGNC Symbol;Acc:16162]	A_72_P163411	0.000796423	1	0.00427774
										C7orf41	C7orf41	chromosome 7 open reading frame 41 [Source:HGNC Symbol;Acc:25457]	A_72_P120976	0.0021664	1	0.00918385		DMXL2	DMXL2	Dmx-like 2 [Source:HGNC Symbol;Acc:2938]	A_72_P093486	5.32234e-06	0.209945	8.70419e-05		YWHAZ	YWHAZ	tyrosine 3-monooxygenase/tryptophan 5-monooxygenase activation protein, zeta polypeptide [Source:HGNC Symbol;Acc:12855]	A_72_P164616	1.14806e-07	0.00452865	4.24031e-06
											PIGL	phosphatidylinositol glycan anchor biosynthesis, class L [Source:HGNC Symbol;Acc:8966]	A_72_P121016	0.00023587	1	0.0016713		unknown	unknown		A_72_P093606	0.00108921	1	0.00542145		ITIH4	ITIH4	inter-alpha (globulin) inhibitor H4 (plasma Kallikrein-sensitive glycoprotein) [Source:HGNC Symbol;Acc:6169]	A_72_P164666	1.97071e-05	0.777367	0.000240745
										unknown	unknown		A_72_P121256	1.60252e-05	0.632131	0.000204905		ZNF277	ZNF277	zinc finger protein 277 [Source:HGNC Symbol;Acc:13070]	A_72_P093671	0.00186959	1	0.00820995		C5AR1	C5AR1	complement component 5a receptor 1 [Source:HGNC Symbol;Acc:1338]	A_72_P164781	0.00217088	1	0.00919909
										TMX1	TMX1	thioredoxin-related transmembrane protein 1 [Source:HGNC Symbol;Acc:15487]	A_72_P121356	6.35434e-05	1	0.000608381		CEP162	CEP162	centrosomal protein 162kDa	A_72_P094281	0.000308121	1	0.00206352		unknown	unknown		A_72_P164876	0.00013443	1	0.0010802
										ATRN	ATRN	attractin [Source:HGNC Symbol;Acc:885]	A_72_P121501	0.00186313	1	0.00818853		CNOT6L	CNOT6L	CCR4-NOT transcription complex, subunit 6-like [Source:HGNC Symbol;Acc:18042]	A_72_P094431	0.000507457	1	0.00303244		CYP2D25	CYP2D6	cytochrome P450, family 2, subfamily D, polypeptide 6 [Source:HGNC Symbol;Acc:2625]	A_72_P165101	0.000157345	1	0.00121914
										SELENBP1	SELENBP1	selenium binding protein 1 [Source:HGNC Symbol;Acc:10719]	A_72_P121661	0.000400804	1	0.00252962		LAMA3	LAMA3	laminin, alpha 3 [Source:HGNC Symbol;Acc:6483]	A_72_P094716	5.76863e-05	1	0.000563799		WHITE	ABCG2	ATP-binding cassette, sub-family G (WHITE), member 2 [Source:HGNC Symbol;Acc:74]	A_72_P165136	0.00164192	1	0.00742564
										GPRC5C	GPRC5C	G protein-coupled receptor, family C, group 5, member C [Source:HGNC Symbol;Acc:13309]	A_72_P121696	1.49391e-05	0.589288	0.000194422		KCNE3	KCNE3	potassium voltage-gated channel, Isk-related family, member 3 [Source:HGNC Symbol;Acc:6243]	A_72_P094791	0.000305077	1	0.00204696		APTX	APTX	aprataxin [Source:HGNC Symbol;Acc:15984]	A_72_P165211	2.39498e-05	0.944723	0.000280917
										unknown	unknown		A_72_P121761	0.00235612	1	0.00980687		R3HDM1	R3HDM1	R3H domain containing 1 [Source:HGNC Symbol;Acc:9757]	A_72_P094801	0.000508133	1	0.0030356		CLN3	CLN3	ceroid-lipofuscinosis, neuronal 3 [Source:HGNC Symbol;Acc:2074]	A_72_P165221	0.000498378	1	0.00299088
										LGR4	LGR4	leucine-rich repeat containing G protein-coupled receptor 4 [Source:HGNC Symbol;Acc:13299]	A_72_P121826	5.92539e-07	0.0233733	1.54381e-05		SYTL4	SYTL4	synaptotagmin-like 4 [Source:HGNC Symbol;Acc:15588]	A_72_P094976	9.0444e-05	1	0.00079524		TOR1A	TOR1A	torsin family 1, member A (torsin A) [Source:HGNC Symbol;Acc:3098]	A_72_P165256	9.60347e-05	1	0.000832202
										TM2D3	TM2D3	TM2 domain containing 3 [Source:HGNC Symbol;Acc:24128]	A_72_P122146	0.000140386	1	0.00111804		unknown	unknown		A_72_P095191	0.000230364	1	0.0016441		SULT2A1	SULT2A1	sulfotransferase family, cytosolic, 2A, dehydroepiandrosterone (DHEA)-preferring, member 1 [Source:HGNC Symbol;Acc:11458]	A_72_P165406	1.20077e-05	0.473656	0.00016469
										PTPRK	PTPRK	protein tyrosine phosphatase, receptor type, K [Source:HGNC Symbol;Acc:9674]	A_72_P122526	8.16046e-06	0.321897	0.000121608		PSTPIP2	PSTPIP2	proline-serine-threonine phosphatase interacting protein 2 [Source:HGNC Symbol;Acc:9581]	A_72_P095331	6.31705e-06	0.249182	9.98326e-05		FTO	FTO	fat mass and obesity associated [Source:HGNC Symbol;Acc:24678]	A_72_P165476	0.00136931	1	0.00646641
										EXTL1	EXTL1	exostoses (multiple)-like 1 [Source:HGNC Symbol;Acc:3515]	A_72_P122596	4.35831e-06	0.171918	7.49423e-05		FAM117B	FAM117B	family with sequence similarity 117, member B [Source:HGNC Symbol;Acc:14440]	A_72_P095696	0.000255465	1	0.00178072		MT3	MT3	metallothionein 3 [Source:HGNC Symbol;Acc:7408]	A_72_P165641	1.42634e-05	0.562635	0.000187608
										PLEKHN1	PLEKHN1	pleckstrin homology domain containing, family N member 1 [Source:HGNC Symbol;Acc:25284]	A_72_P122611	3.91288e-06	0.154347	6.86599e-05		unknown	unknown		A_72_P095721	0.00073656	1	0.00403533		MED27	MED27	mediator complex subunit 27 [Source:HGNC Symbol;Acc:2377]	A_72_P165671	8.1013e-13	3.19564e-08	2.80319e-10
										unknown	unknown		A_72_P123586	5.17034e-08	0.00203949	2.29673e-06		unknown	unknown		A_72_P096736	0.00121507	1	0.0059012		ITGB1BP2	ITGB1BP2	integrin beta 1 binding protein (melusin) 2 [Source:HGNC Symbol;Acc:6154]	A_72_P165826	0.000571717	1	0.00332772
										RERG	RERG	RAS-like, estrogen-regulated, growth inhibitor [Source:HGNC Symbol;Acc:15980]	A_72_P123936	6.52627e-05	1	0.000621825		FBXW7	FBXW7	F-box and WD repeat domain containing 7 [Source:HGNC Symbol;Acc:16712]	A_72_P096761	0.00148302	1	0.00687658		PRNP	PRNP	prion protein [Source:HGNC Symbol;Acc:9449]	A_72_P165886	0.00175816	1	0.0078225
										ZC3H7A	ZC3H7A	zinc finger CCCH-type containing 7A [Source:HGNC Symbol;Acc:30959]	A_72_P124086	0.000374143	1	0.00240209		unknown	unknown		A_72_P096766	0.00106518	1	0.00532606		TSPAN7	TSPAN7	tetraspanin 7 [Source:HGNC Symbol;Acc:11854]	A_72_P166441	0.00115653	1	0.00568409
										ZNF182	ZNF182	zinc finger protein 182 [Source:HGNC Symbol;Acc:13001]	A_72_P124451	0.00151342	1	0.00698227		TRIM67	TRIM67	tripartite motif containing 67 [Source:HGNC Symbol;Acc:31859]	A_72_P096771	0.000599368	1	0.00344645		PIP4K2A	PIP4K2A	phosphatidylinositol-5-phosphate 4-kinase, type II, alpha [Source:HGNC Symbol;Acc:8997]	A_72_P166816	0	0	0
										unknown	unknown		A_72_P124456	1.0176e-09	4.01402e-05	9.48941e-08		LAMA4	LAMA4	laminin, alpha 4 [Source:HGNC Symbol;Acc:6484]	A_72_P096891	5.08122e-05	1	0.000511311		AFF3	AFF3	AF4/FMR2 family, member 3 [Source:HGNC Symbol;Acc:6473]	A_72_P167066	0.00028426	1	0.00193359
										SAMD12	SAMD12	sterile alpha motif domain containing 12 [Source:HGNC Symbol;Acc:31750]	A_72_P124696	7.32747e-15	2.89039e-10	4.89031e-12		CD24	CD24	CD24 molecule	A_72_P097006	2.91902e-05	1	0.000329809		unknown	unknown		A_72_P167511	0.000293328	1	0.00198093
										NAA20	NAA20	N(alpha)-acetyltransferase 20, NatB catalytic subunit [Source:HGNC Symbol;Acc:15908]	A_72_P125026	0.000647457	1	0.00365739		LRPAP1	LRPAP1	low density lipoprotein receptor-related protein associated protein 1 [Source:HGNC Symbol;Acc:6701]	A_72_P097256	0.00167258	1	0.00752988		FDXACB1	FDXACB1	ferredoxin-fold anticodon binding domain containing 1 [Source:HGNC Symbol;Acc:25110]	A_72_P167891	0.000187923	1	0.00140072
										CAPN2	CAPN2	calpain 2, (m/II) large subunit [Source:HGNC Symbol;Acc:1479]	A_72_P125151	8.28831e-05	1	0.000745543		MB21D1	MB21D1	Mab-21 domain containing 1 [Source:HGNC Symbol;Acc:21367]	A_72_P097261	0.00198227	1	0.00858819		unknown	unknown		A_72_P168216	0.00140061	1	0.006578
										ZNF420	ZNF420	zinc finger protein 420 [Source:HGNC Symbol;Acc:20649]	A_72_P125231	0.000543313	1	0.00319798		RIBC2	RIBC2	RIB43A domain with coiled-coils 2 [Source:HGNC Symbol;Acc:13241]	A_72_P097721	5.91137e-05	1	0.000574052		NANP	NANP	N-acetylneuraminic acid phosphatase [Source:HGNC Symbol;Acc:16140]	A_72_P168481	2.97661e-06	0.117415	5.54728e-05
										ATRX	ATRX	alpha thalassemia/mental retardation syndrome X-linked [Source:HGNC Symbol;Acc:886]	A_72_P125836	0.00145768	1	0.0067846		C4orf32	C4orf32	chromosome 4 open reading frame 32 [Source:HGNC Symbol;Acc:26813]	A_72_P097991	0.000279535	1	0.00190902		DYNLT1	DYNLT1	dynein, light chain, Tctex-type 1 [Source:HGNC Symbol;Acc:11697]	A_72_P168961	0.000739384	1	0.00404518
										TMEM26	TMEM26	transmembrane protein 26 [Source:HGNC Symbol;Acc:28550]	A_72_P126031	1.99607e-06	0.0787371	4.0461e-05		EFHC1	EFHC1	EF-hand domain (C-terminal) containing 1 [Source:HGNC Symbol;Acc:16406]	A_72_P098156	6.49904e-09	0.000256361	4.29416e-07		GTF3C1	GTF3C1	general transcription factor IIIC, polypeptide 1, alpha 220kDa [Source:HGNC Symbol;Acc:4664]	A_72_P169266	7.75504e-05	1	0.000711242
										RPS13	RPS13	ribosomal protein S13 [Source:HGNC Symbol;Acc:10386]	A_72_P127306	0.0018733	1	0.00822143		PARP14	PARP14	poly (ADP-ribose) polymerase family, member 14 [Source:HGNC Symbol;Acc:29232]	A_72_P098451	0.000295042	1	0.00199012		ARAP1	ARAP1	ArfGAP with RhoGAP domain, ankyrin repeat and PH domain 1 [Source:HGNC Symbol;Acc:16925]	A_72_P169616	0.000125181	1	0.00102213
										O3FAR1	O3FAR1	omega-3 fatty acid receptor 1 [Source:HGNC Symbol;Acc:19061]	A_72_P127381	7.64703e-05	1	0.000703462		ZCCHC3	ZCCHC3	zinc finger, CCHC domain containing 3 [Source:HGNC Symbol;Acc:16230]	A_72_P098531	1.08877e-05	0.429476	0.000152188		KCNAB1	KCNAB1	potassium voltage-gated channel, shaker-related subfamily, beta member 1 [Source:HGNC Symbol;Acc:6228]	A_72_P169641	1.71558e-07	0.00676727	5.83888e-06
										S100A11	S100A11	S100 calcium binding protein A11 [Source:HGNC Symbol;Acc:10488]	A_72_P127441	0.000322589	1	0.00213325		PCK1	PCK1	phosphoenolpyruvate carboxykinase 1 (soluble) [Source:HGNC Symbol;Acc:8724]	A_72_P098696	0.000106218	1	0.000900079		PDCL3	PDCL3	phosducin-like 3 [Source:HGNC Symbol;Acc:28860]	A_72_P169736	0.000339464	1	0.00222286
										KHDRBS1	KHDRBS1	KH domain containing, RNA binding, signal transduction associated 1 [Source:HGNC Symbol;Acc:18116]	A_72_P127631	1.38993e-07	0.00548272	4.94384e-06		RBM4B	RBM4B	RNA binding motif protein 4B [Source:HGNC Symbol;Acc:28842]	A_72_P098816	7.20144e-05	1	0.000670446		SLC25A19	SLC25A19	solute carrier family 25 (mitochondrial thiamine pyrophosphate carrier), member 19 [Source:HGNC Symbol;Acc:14409]	A_72_P169981	8.51186e-12	3.35759e-07	1.82478e-09
										NQO1	NQO1	NAD(P)H dehydrogenase, quinone 1 [Source:HGNC Symbol;Acc:2874]	A_72_P127796	0.000186128	1	0.00139158		SSR1	SSR1	signal sequence receptor, alpha [Source:HGNC Symbol;Acc:11323]	A_72_P098926	4.28945e-05	1	0.000448639		NR3C1	NR3C1	nuclear receptor subfamily 3, group C, member 1 (glucocorticoid receptor) [Source:HGNC Symbol;Acc:7978]	A_72_P171036	1.45439e-14	5.737e-10	8.56268e-12
										AGT	AGT	angiotensinogen (serpin peptidase inhibitor, clade A, member 8) [Source:HGNC Symbol;Acc:333]	A_72_P127816	0.000105684	1	0.000896137		SDC2	SDC2	syndecan 2 [Source:HGNC Symbol;Acc:10659]	A_72_P098981	5.15226e-06	0.203236	8.50539e-05		GMEB1	GMEB1	glucocorticoid modulatory element binding protein 1 [Source:HGNC Symbol;Acc:4370]	A_72_P171256	1.51551e-06	0.0597806	3.25126e-05
										DCLK1	DCLK1	doublecortin-like kinase 1 [Source:HGNC Symbol;Acc:2700]	A_72_P128451	3.39702e-08	0.00133999	1.65227e-06		FAM227B	FAM227B	family with sequence similarity 227, member B	A_72_P099131	0.000772058	1	0.00417931		VPS53	VPS53	vacuolar protein sorting 53 homolog (S. cerevisiae) [Source:HGNC Symbol;Acc:25608]	A_72_P171316	0.000270815	1	0.00186432
										EIF2A	EIF2A	eukaryotic translation initiation factor 2A [Source:MGI Symbol;Acc:MGI:1098684]	A_72_P128606	3.67853e-09	0.000145103	2.77976e-07		SORBS2	SORBS2	sorbin and SH3 domain containing 2 [Source:HGNC Symbol;Acc:24098]	A_72_P099426	0.00030739	1	0.00205933		unknown	unknown		A_72_P171901	0.00079782	1	0.0042829
										POLR2M	GCOM1	GRINL1A complex locus [Source:HGNC Symbol;Acc:26424]	A_72_P130081	3.58304e-05	1	0.000388052		RASL11B	RASL11B	RAS-like, family 11, member B [Source:HGNC Symbol;Acc:23804]	A_72_P100126	8.87814e-05	1	0.000783987		unknown	unknown		A_72_P172501	0.000756809	1	0.0041154
										unknown	unknown		A_72_P130326	9.35616e-08	0.00369063	3.61119e-06		ATP8B1	ATP8B1	ATPase, aminophospholipid transporter, class I, type 8B, member 1 [Source:HGNC Symbol;Acc:3706]	A_72_P100241	1.50597e-05	0.594046	0.000195538		XKR5	XKR5	XK, Kell blood group complex subunit-related family, member 5 [Source:HGNC Symbol;Acc:20782]	A_72_P172681	2.57147e-07	0.0101434	7.95562e-06
										TPX2	TPX2	TPX2, microtubule-associated, homolog (Xenopus laevis) [Source:HGNC Symbol;Acc:1249]	A_72_P130451	0.000828668	1	0.00440043		ZNF791	ZNF791	zinc finger protein 791 [Source:HGNC Symbol;Acc:26895]	A_72_P100261	0.000785271	1	0.00422878		unknown	unknown		A_72_P172756	3.10385e-12	1.22434e-07	8.50239e-10
										FUCA2	FUCA2	fucosidase, alpha-L- 2, plasma [Source:HGNC Symbol;Acc:4008]	A_72_P130686	0.000142589	1	0.00113147		FAM84B	FAM84B	family with sequence similarity 84, member B [Source:HGNC Symbol;Acc:24166]	A_72_P100291	0.00219161	1	0.00925989		BAIAP2L1	BAIAP2L1	BAI1-associated protein 2-like 1	A_72_P173686	2.04206e-05	0.80551	0.000247697
										TMEM2	TMEM2	transmembrane protein 2 [Source:HGNC Symbol;Acc:11869]	A_72_P130731	2.86671e-12	1.1308e-07	7.9077e-10		LRRC17	LRRC17	leucine rich repeat containing 17 [Source:HGNC Symbol;Acc:16895]	A_72_P100366	2.22873e-07	0.00879143	7.07117e-06		unknown	unknown	InaD-like (Drosophila) [Source:HGNC Symbol;Acc:28881]	A_72_P173881	0.00222042	1	0.00936056
										PACSIN3	PACSIN3	protein kinase C and casein kinase substrate in neurons 3 [Source:HGNC Symbol;Acc:8572]	A_72_P130776	0.000762442	1	0.00413829		CNRIP1	CNRIP1	cannabinoid receptor interacting protein 1 [Source:HGNC Symbol;Acc:24546]	A_72_P100416	0.000429558	1	0.0026694		GRM1	GRM1	glutamate receptor, metabotropic 1 [Source:HGNC Symbol;Acc:4593]	A_72_P174111	3.6651e-05	1	0.000394794
										RAPH1	RAPH1	Ras association (RalGDS/AF-6) and pleckstrin homology domains 1 [Source:HGNC Symbol;Acc:14436]	A_72_P131261	0.000288743	1	0.001956		TUBA1C	TUBA1C	tubulin, alpha 1c [Source:HGNC Symbol;Acc:20768]	A_72_P100496	0.000162519	1	0.00125258		FXN	FXN	frataxin [Source:HGNC Symbol;Acc:3951]	A_72_P174311	7.26639e-10	2.8663e-05	7.18371e-08
										B3GALT4	B3GALT4	UDP-Gal:betaGlcNAc beta 1,3-galactosyltransferase, polypeptide 4 [Source:HGNC Symbol;Acc:919]	A_72_P131571	5.83524e-05	1	0.000569041		ARMC2	ARMC2	armadillo repeat containing 2 [Source:HGNC Symbol;Acc:23045]	A_72_P100576	0.00196913	1	0.00854598		DKC1	DKC1	dyskeratosis congenita 1, dyskerin [Source:HGNC Symbol;Acc:2890]	A_72_P175036	0.000707494	1	0.00392129
										LRRC10B	LRRC10B	leucine rich repeat containing 10B [Source:HGNC Symbol;Acc:37215]	A_72_P131676	0.000244782	1	0.00171962		ZDHHC15	ZDHHC15	zinc finger, DHHC-type containing 15 [Source:HGNC Symbol;Acc:20342]	A_72_P100631	0.000841094	1	0.0044528		C1orf115	C1orf115	chromosome 1 open reading frame 115 [Source:HGNC Symbol;Acc:25873]	A_72_P175426	1.62609e-05	0.641429	0.00020718
											SNORD24	small nucleolar RNA, C/D box 24 [Source:HGNC Symbol;Acc:10146]	A_72_P132136	1.08897e-09	4.29555e-05	9.96648e-08		RASGEF1A	RASGEF1A	RasGEF domain family, member 1A [Source:HGNC Symbol;Acc:24246]	A_72_P100706	0.000202057	1	0.00148313		P4HA1	P4HA1	prolyl 4-hydroxylase, alpha polypeptide I [Source:HGNC Symbol;Acc:8546]	A_72_P175781	0.0011285	1	0.00557202
										NFXL1	NFXL1	nuclear transcription factor, X-box binding-like 1 [Source:HGNC Symbol;Acc:18726]	A_72_P132466	1.50436e-05	0.593409	0.000195393		AMPH	AMPH	amphiphysin [Source:HGNC Symbol;Acc:471]	A_72_P100741	0.00148851	1	0.00689475		CYP2C42	CYP2C9	cytochrome P450, family 2, subfamily C, polypeptide 9 [Source:HGNC Symbol;Acc:2623]	A_72_P176011	2.22045e-15	8.75877e-11	1.75175e-12
										WDHD1	WDHD1	WD repeat and HMG-box DNA binding protein 1 [Source:HGNC Symbol;Acc:23170]	A_72_P132576	2.82153e-06	0.111298	5.31509e-05		TADA1	TADA1	transcriptional adaptor 1 [Source:HGNC Symbol;Acc:30631]	A_72_P100781	1.25648e-06	0.049563	2.78288e-05		CKM	CKM	creatine kinase, muscle [Source:HGNC Symbol;Acc:1994]	A_72_P176246	0.00193052	1	0.00841358
										TOX	TOX	thymocyte selection-associated high mobility group box [Source:HGNC Symbol;Acc:18988]	A_72_P132581	6.96997e-05	1	0.000653058		ZDHHC3	ZDHHC3	zinc finger, DHHC-type containing 3 [Source:HGNC Symbol;Acc:18470]	A_72_P100886	0.000152883	1	0.00119371		CPSF3	CPSF3	cleavage and polyadenylation specific factor 3, 73kDa [Source:HGNC Symbol;Acc:2326]	A_72_P176476	6.70025e-10	2.64298e-05	6.72514e-08
										MTHFR	MTHFR	methylenetetrahydrofolate reductase (NAD(P)H) [Source:HGNC Symbol;Acc:7436]	A_72_P132866	1.13519e-09	4.47785e-05	1.03176e-07		unknown	unknown		A_72_P100966	0.000907822	1	0.00472739		LEPROT	LEPROT	leptin receptor overlapping transcript [Source:HGNC Symbol;Acc:29477]	A_72_P176516	8.19762e-06	0.323363	0.00012207
										GSTM1	GSTM1	glutathione S-transferase mu 1 [Source:HGNC Symbol;Acc:4632]	A_72_P133001	0.000507106	1	0.00303126		ACTC1	ACTC1	actin, alpha, cardiac muscle 1 [Source:HGNC Symbol;Acc:143]	A_72_P100991	0.00050504	1	0.00302074		ATRX	ATRX	alpha thalassemia/mental retardation syndrome X-linked [Source:HGNC Symbol;Acc:886]	A_72_P176651	0.000672685	1	0.00376166
										SCNN1B	SCNN1B	sodium channel, nonvoltage-gated 1, beta [Source:HGNC Symbol;Acc:10600]	A_72_P133236	3.13946e-06	0.123839	5.77729e-05		MALT1	MALT1	mucosa associated lymphoid tissue lymphoma translocation gene 1 [Source:HGNC Symbol;Acc:6819]	A_72_P101626	0.00160606	1	0.00729535		ITIH1	ITIH1	inter-alpha (globulin) inhibitor H1 [Source:HGNC Symbol;Acc:6166]	A_72_P178191	0.00027034	1	0.00186139
										YWHAQ	YWHAQ	tyrosine 3-monooxygenase/tryptophan 5-monooxygenase activation protein, theta polypeptide [Source:HGNC Symbol;Acc:12854]	A_72_P133346	7.33727e-05	1	0.000680682		SOX6	SOX6	SRY (sex determining region Y)-box 6 [Source:HGNC Symbol;Acc:16421]	A_72_P102036	0.000738182	1	0.00404085		SLC1A1	SLC1A1	solute carrier family 1 (neuronal/epithelial high affinity glutamate transporter, system Xag), member 1 [Source:HGNC Symbol;Acc:10939]	A_72_P178421	4.96269e-06	0.195758	8.25078e-05
										TIMMDC1	TIMMDC1	translocase of inner mitochondrial membrane domain containing 1 [Source:HGNC Symbol;Acc:1321]	A_72_P133921	0.000486704	1	0.00293915		EFCAB5	EFCAB5	EF-hand calcium binding domain 5 [Source:HGNC Symbol;Acc:24801]	A_72_P102076	0.000144527	1	0.00114325		KIF1B	KIF1B	kinesin family member 1B [Source:HGNC Symbol;Acc:16636]	A_72_P178581	1.37495e-09	5.42364e-05	1.20525e-07
										NUP43	NUP43	nucleoporin 43kDa [Source:HGNC Symbol;Acc:21182]	A_72_P134026	9.09427e-10	3.58733e-05	8.63771e-08		PRLR	PRLR	prolactin receptor [Source:HGNC Symbol;Acc:9446]	A_72_P102301	6.29559e-07	0.0248336	1.61362e-05		PM20D1	PM20D1	peptidase M20 domain containing 1 [Source:HGNC Symbol;Acc:26518]	A_72_P178791	7.94309e-07	0.0313323	1.94974e-05
										unknown	unknown		A_72_P134286	5.22579e-05	1	0.000522924		SCNN1A	SCNN1A	sodium channel, nonvoltage-gated 1 alpha [Source:HGNC Symbol;Acc:10599]	A_72_P102771	1.16042e-06	0.0457741	2.60524e-05		RCOR1	RCOR1	REST corepressor 1 [Source:HGNC Symbol;Acc:17441]	A_72_P179021	7.141e-06	0.281684	0.000109477
										RNF121	RNF121	ring finger protein 121 [Source:MGI Symbol;Acc:MGI:1922462]	A_72_P134351	0.000185009	1	0.00138453		PLEKHM1	PLEKHM1	pleckstrin homology domain containing, family M (with RUN domain) member 1 [Source:HGNC Symbol;Acc:29017]	A_72_P103051	0.00175827	1	0.0078225		DNAJC7	DNAJC7	DnaJ (Hsp40) homolog, subfamily C, member 7 [Source:HGNC Symbol;Acc:12392]	A_72_P179831	0.000183725	1	0.00137754
										CLCN3	CLCN3	chloride channel 3 [Source:HGNC Symbol;Acc:2021]	A_72_P134596	1.25509e-05	0.495085	0.000169966		DKK2	DKK2	dickkopf homolog 2 (Xenopus laevis) [Source:HGNC Symbol;Acc:2892]	A_72_P103066	2.43398e-07	0.00960108	7.59579e-06		BCAS3	BCAS3	breast carcinoma amplified sequence 3 [Source:HGNC Symbol;Acc:14347]	A_72_P180501	0.00053199	1	0.00314616
										unknown	unknown		A_72_P134796	3.27522e-05	1	0.000360986		FAM134B	FAM134B	family with sequence similarity 134, member B [Source:HGNC Symbol;Acc:25964]	A_72_P103436	0.000914561	1	0.0047562		TBC1D16	TBC1D16	TBC1 domain family, member 16 [Source:HGNC Symbol;Acc:28356]	A_72_P182426	0.00220878	1	0.00932044
										MPP7	MPP7	membrane protein, palmitoylated 7 (MAGUK p55 subfamily member 7) [Source:HGNC Symbol;Acc:26542]	A_72_P134851	3.49084e-05	1	0.000379652		unknown	unknown		A_72_P103531	0.00172915	1	0.00772632		SPRR2D	SPRR2D	small proline-rich protein 2D [Source:HGNC Symbol;Acc:11264]	A_72_P182776	0.00227278	1	0.00953414
										BTBD7	BTBD7	BTB (POZ) domain containing 7 [Source:HGNC Symbol;Acc:18269]	A_72_P134886	0.000200599	1	0.00147573		IGF2BP1	IGF2BP1	insulin-like growth factor 2 mRNA binding protein 1 [Source:HGNC Symbol;Acc:28866]	A_72_P104351	0.00135591	1	0.0064131		EIF2S1	EIF2S1	eukaryotic translation initiation factor 2, subunit 1 alpha, 35kDa [Source:HGNC Symbol;Acc:3265]	A_72_P182926	5.29292e-05	1	0.000528301
										CEP170	CEP170	centrosomal protein 170kDa [Source:HGNC Symbol;Acc:28920]	A_72_P135376	9.15893e-08	0.00361283	3.56999e-06		COL17A1	COL17A1	collagen, type XVII, alpha 1 [Source:HGNC Symbol;Acc:2194]	A_72_P104481	0.00153782	1	0.0070651		SHANK3	SHANK3	SH3 and multiple ankyrin repeat domains 3 [Source:HGNC Symbol;Acc:14294]	A_72_P183146	0.000650042	1	0.00366753
										TRIM37	TRIM37	tripartite motif containing 37 [Source:HGNC Symbol;Acc:7523]	A_72_P135526	8.06219e-08	0.00318021	3.25508e-06		PRDM1	PRDM1	PR domain containing 1, with ZNF domain [Source:HGNC Symbol;Acc:9346]	A_72_P104716	0.000729364	1	0.00400536		ANKS4B	ANKS4B	ankyrin repeat and sterile alpha motif domain containing 4B [Source:HGNC Symbol;Acc:26795]	A_72_P183911	0.00115777	1	0.00568804
										AKAP8	AKAP8	A kinase (PRKA) anchor protein 8 [Source:HGNC Symbol;Acc:378]	A_72_P135921	0.00141466	1	0.00663264		WFIKKN2	WFIKKN2	WAP, follistatin/kazal, immunoglobulin, kunitz and netrin domain containing 2 [Source:HGNC Symbol;Acc:30916]	A_72_P104751	0.000197212	1	0.00145542		UVRAG	UVRAG	UV radiation resistance associated gene [Source:HGNC Symbol;Acc:12640]	A_72_P184401	0.000177676	1	0.00134316
										TM9SF4	TM9SF4	transmembrane 9 superfamily protein member 4 [Source:HGNC Symbol;Acc:30797]	A_72_P136026	0.00112573	1	0.00556249		NUP160	NUP160	nucleoporin 160kDa [Source:HGNC Symbol;Acc:18017]	A_72_P104791	0.00193915	1	0.00844464		CDC5L	CDC5L	CDC5 cell division cycle 5-like (S. pombe) [Source:HGNC Symbol;Acc:1743]	A_72_P184481	0.00179324	1	0.00793538
										AMOT	AMOT	angiomotin [Source:HGNC Symbol;Acc:17810]	A_72_P136056	0.00118374	1	0.0057854		PXK	PXK	PX domain containing serine/threonine kinase [Source:HGNC Symbol;Acc:23326]	A_72_P104821	0.00177756	1	0.00788904		SLC37A3	SLC37A3	solute carrier family 37 (glycerol-3-phosphate transporter), member 3 [Source:HGNC Symbol;Acc:20651]	A_72_P184611	0.000363329	1	0.00234641
										JAM3	JAM3	junctional adhesion molecule 3 [Source:HGNC Symbol;Acc:15532]	A_72_P136856	7.27103e-06	0.286813	0.00011091		TRPC4	TRPC4	transient receptor potential cation channel, subfamily C, member 4 [Source:HGNC Symbol;Acc:12336]	A_72_P104946	0.000218701	1	0.0015815		GRPEL1	GRPEL1	GrpE-like 1, mitochondrial (E. coli) [Source:HGNC Symbol;Acc:19696]	A_72_P184786	0.000839416	1	0.0044469
										B4GALT1	B4GALT1	UDP-Gal:betaGlcNAc beta 1,4- galactosyltransferase, polypeptide 1 [Source:HGNC Symbol;Acc:924]	A_72_P136951	1.09182e-11	4.30678e-07	2.24311e-09		BTRC	BTRC	beta-transducin repeat containing [Source:HGNC Symbol;Acc:1144]	A_72_P105646	0.0010703	1	0.00534556		FOXO3	FOXO3	forkhead box O3 [Source:HGNC Symbol;Acc:3821]	A_72_P186876	1.41419e-06	0.0557842	3.0769e-05
										MRAS	MRAS	muscle RAS oncogene homolog [Source:HGNC Symbol;Acc:7227]	A_72_P137236	8.63119e-05	1	0.00076806		MIEF1	SMCR7L	Smith-Magenis syndrome chromosome region, candidate 7-like [Source:HGNC Symbol;Acc:25979]	A_72_P106006	0.000402277	1	0.00253648		AIMP1	AIMP1	aminoacyl tRNA synthetase complex-interacting multifunctional protein 1 [Source:HGNC Symbol;Acc:10648]	A_72_P187146	0.00211604	1	0.00901591
										unknown	unknown		A_72_P138306	1.89001e-07	0.00745533	6.22928e-06		ECM2	ECM2	extracellular matrix protein 2, female organ and adipocyte specific [Source:HGNC Symbol;Acc:3154]	A_72_P106201	1.60051e-06	0.0631336	3.4071e-05		RCN1	RCN1	reticulocalbin 1, EF-hand calcium binding domain [Source:HGNC Symbol;Acc:9934]	A_72_P188596	4.42045e-06	0.174369	7.56482e-05
											NLRP4	NLR family, pyrin domain containing 4 [Source:HGNC Symbol;Acc:22943]	A_72_P139281	9.32298e-09	0.000367754	5.69279e-07		GRIPAP1	GRIPAP1	GRIP1 associated protein 1 [Source:HGNC Symbol;Acc:18706]	A_72_P106926	0.000692093	1	0.00385054		ATP5E	ATP5E	ATP synthase, H+ transporting, mitochondrial F1 complex, epsilon subunit [Source:HGNC Symbol;Acc:838]	A_72_P188901	0.0023379	1	0.00975157
										COQ10A	COQ10A	coenzyme Q10 homolog A (S. cerevisiae) [Source:HGNC Symbol;Acc:26515]	A_72_P139471	0.00227752	1	0.00954819		TNK1	TNK1	tyrosine kinase, non-receptor, 1 [Source:HGNC Symbol;Acc:11940]	A_72_P106946	0.000472288	1	0.0028718		CLEC14A	CLEC14A	C-type lectin domain family 14, member A [Source:HGNC Symbol;Acc:19832]	A_72_P188986	0.000185117	1	0.00138508
										unknown	unknown		A_72_P139501	3.82087e-06	0.150718	6.74354e-05		MMD	MMD	monocyte to macrophage differentiation-associated [Source:HGNC Symbol;Acc:7153]	A_72_P106961	0.000191657	1	0.00142107		unknown	unknown		A_72_P189086	8.68975e-06	0.342776	0.000127806
										ROBO2	ROBO2	roundabout, axon guidance receptor, homolog 2 (Drosophila) [Source:HGNC Symbol;Acc:10250]	A_72_P139816	0.000168338	1	0.00128671		MRPL45	MRPL45	mitochondrial ribosomal protein L45 [Source:HGNC Symbol;Acc:16651]	A_72_P107086	0.00142827	1	0.00667845		STX11	STX11	syntaxin 11 [Source:HGNC Symbol;Acc:11429]	A_72_P189401	0.000849706	1	0.00448995
											SLC16A11	solute carrier family 16, member 11 (monocarboxylic acid transporter 11) [Source:HGNC Symbol;Acc:23093]	A_72_P139876	0.000118045	1	0.000976598		DNM1L	DNM1L	dynamin 1-like [Source:HGNC Symbol;Acc:2973]	A_72_P107591	1.60726e-05	0.634	0.000205391		IFNA17	IFNA17	interferon, alpha 17 [Source:HGNC Symbol;Acc:5422]	A_72_P189931	7.82559e-06	0.308688	0.000117417
										CADPS2	CADPS2	Ca2+-dependent activator protein for secretion 2 [Source:MGI Symbol;Acc:MGI:2443963]	A_72_P139901	5.12865e-08	0.00202305	2.28569e-06		TUBB6	TUBB6	tubulin, beta 6 [Source:HGNC Symbol;Acc:20776]	A_72_P107841	0.000969693	1	0.00496621		unknown	unknown	trinucleotide repeat containing 6B [Source:HGNC Symbol;Acc:29190]	A_72_P189986	0.00226773	1	0.00952234
										GOLGA1	GOLGA1	golgin A1 [Source:HGNC Symbol;Acc:4424]	A_72_P140076	0.000915081	1	0.00475828		PRKAB1	PRKAB1	protein kinase, AMP-activated, beta 1 non-catalytic subunit [Source:HGNC Symbol;Acc:9378]	A_72_P108176	0.00102935	1	0.00519031		GCFC1	GCFC1	GC-rich sequence DNA-binding factor 1 [Source:HGNC Symbol;Acc:13579]	A_72_P190056	9.97916e-05	1	0.000856479
											DEPDC1	DEP domain containing 1 [Source:HGNC Symbol;Acc:22949]	A_72_P140151	0.00156427	1	0.00715856		SLC25A15	SLC25A15	solute carrier family 25 (mitochondrial carrier; ornithine transporter) member 15 [Source:HGNC Symbol;Acc:10985]	A_72_P108211	0.00130768	1	0.00624487		ERGIC1	ERGIC1	endoplasmic reticulum-golgi intermediate compartment (ERGIC) 1 [Source:HGNC Symbol;Acc:29205]	A_72_P190956	2.03515e-07	0.00802784	6.60883e-06
										RGS14	RGS14	regulator of G-protein signaling 14 [Source:HGNC Symbol;Acc:9996]	A_72_P140581	0.000331469	1	0.00218143		EXTL1	EXTL1	exostoses (multiple)-like 1 [Source:HGNC Symbol;Acc:3515]	A_72_P108216	9.88477e-07	0.0389914	2.31403e-05		FOXN3	FOXN3	forkhead box N3 [Source:HGNC Symbol;Acc:1928]	A_72_P190966	0.00213327	1	0.00907463
										SSH3	SSH3	slingshot homolog 3 (Drosophila) [Source:HGNC Symbol;Acc:30581]	A_72_P140601	3.66194e-06	0.144449	6.50964e-05		SSU72	SSU72	SSU72 RNA polymerase II CTD phosphatase homolog (S. cerevisiae) [Source:HGNC Symbol;Acc:25016]	A_72_P108276	4.02548e-06	0.158789	7.03541e-05		STAM2	STAM2	signal transducing adaptor molecule (SH3 domain and ITAM motif) 2 [Source:HGNC Symbol;Acc:11358]	A_72_P191126	1.24344e-05	0.490489	0.000168669
										unknown	unknown		A_72_P140761	0.000322499	1	0.00213302		PGM1	PGM1	phosphoglucomutase 1 [Source:HGNC Symbol;Acc:8905]	A_72_P108441	2.56278e-05	1	0.000297066		ASXL2	ASXL2	additional sex combs like 2 (Drosophila) [Source:HGNC Symbol;Acc:23805]	A_72_P194657	3.99768e-06	0.157693	6.99302e-05
										MLLT4	MLLT4	myeloid/lymphoid or mixed-lineage leukemia (trithorax homolog, Drosophila); translocated to, 4 [Source:HGNC Symbol;Acc:7137]	A_72_P140866	0.00094679	1	0.00487687		TTBK2	TTBK2	tau tubulin kinase 2 [Source:HGNC Symbol;Acc:19141]	A_72_P108756	0.000352834	1	0.00229173		TRAK1	TRAK1	trafficking protein, kinesin binding 1 [Source:HGNC Symbol;Acc:29947]	A_72_P195007	2.86693e-08	0.00113089	1.44939e-06
										RRAD	RRAD	Ras-related associated with diabetes [Source:HGNC Symbol;Acc:10446]	A_72_P141121	4.05221e-10	1.59844e-05	4.55395e-08		C10orf90	C10orf90	chromosome 10 open reading frame 90 [Source:HGNC Symbol;Acc:26563]	A_72_P108886	0.00207413	1	0.00887571		DYNLT3	DYNLT3	dynein, light chain, Tctex-type 3 [Source:HGNC Symbol;Acc:11694]	A_72_P195047	0.000128824	1	0.0010456
										EXD2	EXD2	exonuclease 3'-5' domain containing 2 [Source:HGNC Symbol;Acc:20217]	A_72_P141476	0.000233431	1	0.00165981		unknown	unknown		A_72_P109276	3.47296e-05	1	0.000377982		unknown	unknown		A_72_P195057	0.000742714	1	0.00405945
										MVB12B	FAM125B	family with sequence similarity 125, member B [Source:HGNC Symbol;Acc:23368]	A_72_P141961	1.40115e-05	0.552697	0.000185407		RRAD	RRAD	Ras-related associated with diabetes [Source:HGNC Symbol;Acc:10446]	A_72_P109831	1.66948e-06	0.0658544	3.5196e-05		unknown	unknown		A_72_P195147	0.000856376	1	0.00452083
										LRRK2	LRRK2	leucine-rich repeat kinase 2 [Source:HGNC Symbol;Acc:18618]	A_72_P142211	0.00123902	1	0.00599136		unknown	unknown		A_72_P110061	0.00071167	1	0.00393614		PBDC1	CXorf26	chromosome X open reading frame 26 [Source:HGNC Symbol;Acc:28790]	A_72_P195932	2.9282e-09	0.000115506	2.29834e-07
										IRAK4	IRAK4	interleukin-1 receptor-associated kinase 4 [Source:HGNC Symbol;Acc:17967]	A_72_P142626	0.00115483	1	0.00567714		KIF1B	KIF1B	kinesin family member 1B [Source:HGNC Symbol;Acc:16636]	A_72_P110131	0.00114818	1	0.00564939		GNPDA1	GNPDA1	glucosamine-6-phosphate deaminase 1 [Source:HGNC Symbol;Acc:4417]	A_72_P196367	0.000737361	1	0.00403874
										SGIP1	SGIP1	SH3-domain GRB2-like (endophilin) interacting protein 1 [Source:HGNC Symbol;Acc:25412]	A_72_P142641	0.000414499	1	0.00259867		ETFA	ETFA	electron-transfer-flavoprotein, alpha polypeptide [Source:HGNC Symbol;Acc:3481]	A_72_P110366	0.000705609	1	0.00391359		unknown	unknown		A_72_P196792	0.00209958	1	0.00896222
										unknown	unknown		A_72_P142956	0.00066309	1	0.00372331		GLS	GLS	glutaminase [Source:HGNC Symbol;Acc:4331]	A_72_P110581	1.2585e-11	4.9643e-07	2.49462e-09		unknown	unknown		A_72_P196802	3.3573e-08	0.00132432	1.63901e-06
										LRP2	LRP2	low density lipoprotein receptor-related protein 2 [Source:HGNC Symbol;Acc:6694]	A_72_P143406	9.60243e-05	1	0.000832202		UBR5	UBR5	ubiquitin protein ligase E3 component n-recognin 5 [Source:HGNC Symbol;Acc:16806]	A_72_P111361	0.00217357	1	0.0092019		GRM1	GRM1	glutamate receptor, metabotropic 1 [Source:HGNC Symbol;Acc:4593]	A_72_P197162	0.000462225	1	0.00282375
										unknown	unknown		A_72_P144281	7.39715e-06	0.291788	0.000112356		AGTRAP	AGTRAP	angiotensin II receptor-associated protein [Source:HGNC Symbol;Acc:13539]	A_72_P112411	7.43133e-05	1	0.00068779		ZNF276	ZNF276	zinc finger protein 276 [Source:HGNC Symbol;Acc:23330]	A_72_P197657	1.36678e-10	5.39138e-06	1.88307e-08
										ZHX1	ZHX1	zinc fingers and homeoboxes 1 [Source:HGNC Symbol;Acc:12871]	A_72_P145081	3.92038e-05	1	0.000416492		VKORC1	VKORC1	vitamin K epoxide reductase complex, subunit 1 [Source:HGNC Symbol;Acc:23663]	A_72_P113156	8.3035e-05	1	0.000746364		OVOL1	OVOL1	ovo-like 1(Drosophila) [Source:HGNC Symbol;Acc:8525]	A_72_P197897	0.000512571	1	0.00305652
										unknown	unknown		A_72_P145161	7.22341e-06	0.284935	0.000110397		SEC23IP	SEC23IP	SEC23 interacting protein [Source:HGNC Symbol;Acc:17018]	A_72_P113371	0.0003105	1	0.00207452		KLF1	KLF1	Kruppel-like factor 1 (erythroid) [Source:HGNC Symbol;Acc:6345]	A_72_P198037	7.3087e-07	0.0288299	1.82352e-05
										PSMC1	PSMC1	proteasome (prosome, macropain) 26S subunit, ATPase, 1 [Source:HGNC Symbol;Acc:9547]	A_72_P145166	1.82255e-07	0.00718925	6.072e-06		SLC25A4	SLC25A4	solute carrier family 25 (mitochondrial carrier; adenine nucleotide translocator), member 4 [Source:HGNC Symbol;Acc:10990]	A_72_P113671	5.32242e-07	0.0209948	1.43114e-05		unknown	unknown		A_72_P198062	0.000723706	1	0.00398427
										DNAJC10	DNAJC10	DnaJ (Hsp40) homolog, subfamily C, member 10 [Source:HGNC Symbol;Acc:24637]	A_72_P145511	6.28055e-06	0.247742	9.9495e-05		METTL6	METTL6	methyltransferase like 6 [Source:HGNC Symbol;Acc:28343]	A_72_P113741	0.000111147	1	0.000931075		unknown	unknown		A_72_P198392	0.00189935	1	0.0083067
											ZNF536	zinc finger protein 536 [Source:HGNC Symbol;Acc:29025]	A_72_P145546	0.00228434	1	0.0095717		TOMM34	TOMM34	translocase of outer mitochondrial membrane 34 [Source:HGNC Symbol;Acc:15746]	A_72_P113756	0.000232258	1	0.00165313		EXOC2	EXOC2	exocyst complex component 2 [Source:HGNC Symbol;Acc:24968]	A_72_P198517	8.74689e-06	0.34503	0.000128407
										LRP11	LRP11	low density lipoprotein receptor-related protein 11 [Source:HGNC Symbol;Acc:16936]	A_72_P145681	0.000463281	1	0.00282888		GOLGA4	GOLGA4	golgin A4 [Source:HGNC Symbol;Acc:4427]	A_72_P113911	4.08883e-05	1	0.000431713		ZNF7	ZNF7	zinc finger protein 7 [Source:HGNC Symbol;Acc:13139]	A_72_P198597	6.95674e-06	0.274415	0.000107319
										CENPF	CENPF	centromere protein F, 350/400kDa (mitosin) [Source:HGNC Symbol;Acc:1857]	A_72_P145851	0.000645895	1	0.00365126		unknown	unknown		A_72_P114136	6.3911e-06	0.252104	0.00010052		unknown	unknown		A_72_P198822	3.39965e-06	0.134103	6.1515e-05
										PGAP1	PGAP1	post-GPI attachment to proteins 1 [Source:HGNC Symbol;Acc:25712]	A_72_P145881	0.00152328	1	0.00701297		unknown	unknown		A_72_P114486	0.00122009	1	0.00592047		XYLT1	XYLT1	xylosyltransferase I [Source:HGNC Symbol;Acc:15516]	A_72_P199397	0.00211009	1	0.00900147
										WDR59	WDR59	WD repeat domain 59 [Source:MGI Symbol;Acc:MGI:2442115]	A_72_P146211	0.00165883	1	0.00748245		unknown	unknown		A_72_P114601	0.000519451	1	0.00308867		TRAF3	TRAF3	TNF receptor-associated factor 3 [Source:HGNC Symbol;Acc:12033]	A_72_P200477	0.000581621	1	0.00337044
										SERPINF1	SERPINF1	serpin peptidase inhibitor, clade F (alpha-2 antiplasmin, pigment epithelium derived factor), member 1 [Source:HGNC Symbol;Acc:8824]	A_72_P146401	2.02323e-06	0.0798081	4.08644e-05		PIKFYVE	PIKFYVE	phosphoinositide kinase, FYVE finger containing [Source:HGNC Symbol;Acc:23785]	A_72_P114826	0.00161167	1	0.00731491		AGPS	AGPS	alkylglycerone phosphate synthase [Source:HGNC Symbol;Acc:327]	A_72_P200642	0.000143761	1	0.00113872
										CRYZL1	CRYZL1	crystallin, zeta (quinone reductase)-like 1 [Source:HGNC Symbol;Acc:2420]	A_72_P146451	6.16282e-09	0.000243098	4.14844e-07		CAT	CAT	catalase [Source:HGNC Symbol;Acc:1516]	A_72_P114861	0.000799861	1	0.00428978		ALG8	ALG8	asparagine-linked glycosylation 8, alpha-1,3-glucosyltransferase homolog (S. cerevisiae) [Source:HGNC Symbol;Acc:23161]	A_72_P201322	2.31555e-06	0.091339	4.52397e-05
										CAST	CAST	calpastatin [Source:HGNC Symbol;Acc:1515]	A_72_P146531	9.4047e-05	1	0.000818213		KLF11	KLF11	Kruppel-like factor 11 [Source:HGNC Symbol;Acc:11811]	A_72_P114871	2.41161e-07	0.00951282	7.55586e-06		unknown	unknown		A_72_P201492	1.12121e-05	0.442273	0.000155785
										RPS28	RPS28	ribosomal protein S28 [Source:HGNC Symbol;Acc:10418]	A_72_P146681	3.40576e-06	0.134343	6.15972e-05		IDE	IDE	insulin-degrading enzyme [Source:HGNC Symbol;Acc:5381]	A_72_P114971	5.17206e-05	1	0.000519259		RCOR1	RCOR1	REST corepressor 1 [Source:HGNC Symbol;Acc:17441]	A_72_P201822	1.01401e-05	0.399986	0.000143725
										CYB5A	CYB5A	cytochrome b5 type A (microsomal) [Source:HGNC Symbol;Acc:2570]	A_72_P146811	2.91446e-07	0.0114964	8.72922e-06		unknown	unknown		A_72_P115176	8.03803e-07	0.0317068	1.96692e-05		USP3	USP3	ubiquitin specific peptidase 3 [Source:HGNC Symbol;Acc:12626]	A_72_P202097	0.00198402	1	0.0085945
										AMY2	AMY2B	amylase, alpha 2B (pancreatic) [Source:HGNC Symbol;Acc:478]	A_72_P147006	0.000710226	1	0.00393146		CDK4	CDK4	cyclin-dependent kinase 4 [Source:HGNC Symbol;Acc:1773]	A_72_P115201	2.93871e-06	0.11592	5.49646e-05		unknown	unknown		A_72_P202362	0.000553969	1	0.00324935
										BCAS2	BCAS2	breast carcinoma amplified sequence 2 [Source:HGNC Symbol;Acc:975]	A_72_P147081	2.64375e-07	0.0104285	8.11559e-06		PFKFB1	PFKFB1	6-phosphofructo-2-kinase/fructose-2,6-biphosphatase 1 [Source:HGNC Symbol;Acc:8872]	A_72_P115286	1.30641e-05	0.515326	0.000175439		RERG	RERG	RAS-like, estrogen-regulated, growth inhibitor [Source:HGNC Symbol;Acc:15980]	A_72_P203582	0.00140417	1	0.00659043
										HPSE	HPSE	heparanase [Source:HGNC Symbol;Acc:5164]	A_72_P147321	0.0011419	1	0.0056234		THSD1	THSD1	thrombospondin, type I, domain containing 1 [Source:HGNC Symbol;Acc:17754]	A_72_P115576	0.00178962	1	0.00792293		FAM118A	FAM118A	family with sequence similarity 118, member A [Source:HGNC Symbol;Acc:1313]	A_72_P203597	0	0	0
										BNIP3L	BNIP3L	BCL2/adenovirus E1B 19kDa interacting protein 3-like [Source:HGNC Symbol;Acc:1085]	A_72_P147496	6.78731e-09	0.000267732	4.45478e-07		DEF6	DEF6	differentially expressed in FDCP 6 homolog (mouse) [Source:HGNC Symbol;Acc:2760]	A_72_P115761	4.62284e-05	1	0.000475743		SAMD12	SAMD12	sterile alpha motif domain containing 12 [Source:HGNC Symbol;Acc:31750]	A_72_P205737	0.000369726	1	0.00237976
										NDN	NDN	necdin homolog (mouse) [Source:HGNC Symbol;Acc:7675]	A_72_P147511	2.30326e-06	0.0908542	4.50795e-05		RAB31	RAB31	RAB31, member RAS oncogene family [Source:HGNC Symbol;Acc:9771]	A_72_P115771	2.13135e-09	8.40733e-05	1.74789e-07		ALG11	ALG11	asparagine-linked glycosylation 11, alpha-1,2-mannosyltransferase homolog (yeast) [Source:HGNC Symbol;Acc:32456]	A_72_P205817	0.000864775	1	0.00454826
										SEMA6D	SEMA6D	sema domain, transmembrane domain (TM), and cytoplasmic domain, (semaphorin) 6D [Source:HGNC Symbol;Acc:16770]	A_72_P148806	1.88672e-07	0.00744236	6.22928e-06		HELQ	HELQ	helicase, POLQ-like [Source:HGNC Symbol;Acc:18536]	A_72_P115806	0.000807099	1	0.00431627		SND1	SND1	staphylococcal nuclease and tudor domain containing 1 [Source:HGNC Symbol;Acc:30646]	A_72_P206942	0.000304818	1	0.00204557
										SLC35A3	SLC35A3	solute carrier family 35 (UDP-N-acetylglucosamine (UDP-GlcNAc) transporter), member A3 [Source:HGNC Symbol;Acc:11023]	A_72_P149116	8.5832e-08	0.00338573	3.41648e-06		unknown	unknown		A_72_P116006	0.000253979	1	0.00177161		PPP6C	PPP6C	protein phosphatase 6, catalytic subunit [Source:HGNC Symbol;Acc:9323]	A_72_P207417	5.98952e-07	0.0236263	1.55743e-05
										MUT	MUT	methylmalonyl CoA mutase [Source:HGNC Symbol;Acc:7526]	A_72_P149486	0.000393011	1	0.00249092		RFC5	RFC5	replication factor C (activator 1) 5, 36.5kDa [Source:HGNC Symbol;Acc:9973]	A_72_P116206	0.000147832	1	0.00116279		unknown	unknown		A_72_P207632	0.00202998	1	0.00873818
										SORL1	SORL1	sortilin-related receptor, L(DLR class) A repeats containing [Source:HGNC Symbol;Acc:11185]	A_72_P150021	0.000263229	1	0.00182452		TMEM50B	TMEM50B	transmembrane protein 50B [Source:HGNC Symbol;Acc:1280]	A_72_P116221	7.29622e-07	0.0287807	1.82156e-05		unknown	unknown		A_72_P207682	0.00217668	1	0.0092096
										NAA20	NAA20	N(alpha)-acetyltransferase 20, NatB catalytic subunit [Source:HGNC Symbol;Acc:15908]	A_72_P150171	0.000433876	1	0.00268643		MRPL3	MRPL3	mitochondrial ribosomal protein L3 [Source:HGNC Symbol;Acc:10379]	A_72_P116236	0.00130875	1	0.00624847		unknown	unknown		A_72_P207797	9.37169e-06	0.369676	0.000135611
										SRRM2	SRRM2	serine/arginine repetitive matrix 2 [Source:HGNC Symbol;Acc:16639]	A_72_P151481	0.00130713	1	0.00624299		unknown	unknown		A_72_P116246	0.00155706	1	0.0071327		DYNLT3	DYNLT3	dynein, light chain, Tctex-type 3 [Source:HGNC Symbol;Acc:11694]	A_72_P208582	0.000687883	1	0.0038336
										unknown	unknown		A_72_P152046	7.16337e-05	1	0.000667217		ARID4A	ARID4A	AT rich interactive domain 4A (RBP1-like) [Source:HGNC Symbol;Acc:9885]	A_72_P116431	0.000588871	1	0.00339898		EAPP	EAPP	E2F-associated phosphoprotein [Source:HGNC Symbol;Acc:19312]	A_72_P208897	1.99188e-09	7.85716e-05	1.64665e-07
										unknown	unknown		A_72_P152211	0.000645966	1	0.00365126		NAALADL1	NAALADL1	N-acetylated alpha-linked acidic dipeptidase-like 1 [Source:HGNC Symbol;Acc:23536]	A_72_P116686	1.92959e-06	0.0761144	3.93254e-05		GAB1	GAB1	GRB2-associated binding protein 1 [Source:HGNC Symbol;Acc:4066]	A_72_P209272	0.000253682	1	0.00177048
										MUM1L1	MUM1L1	melanoma associated antigen (mutated) 1-like 1 [Source:HGNC Symbol;Acc:26583]	A_72_P152291	2.19195e-07	0.00864635	6.97849e-06		RAB14	RAB14	RAB14, member RAS oncogene family [Source:HGNC Symbol;Acc:16524]	A_72_P117191	0.00148216	1	0.0068742		unknown	unknown		A_72_P209832	0.00115088	1	0.00566055
										ADAM12	ADAM12	ADAM metallopeptidase domain 12 [Source:HGNC Symbol;Acc:190]	A_72_P152671	1.45274e-06	0.0573046	3.14688e-05		ANKHD1	ANKHD1	ankyrin repeat and KH domain containing 1 [Source:HGNC Symbol;Acc:24714]	A_72_P117481	6.94977e-05	1	0.000651475		unknown	unknown		A_72_P210042	0.000789033	1	0.00424614
										ASB9	ASB9	ankyrin repeat and SOCS box containing 9 [Source:HGNC Symbol;Acc:17184]	A_72_P152731	0.000332844	1	0.00218859		DLEC1	DLEC1	deleted in lung and esophageal cancer 1 [Source:HGNC Symbol;Acc:2899]	A_72_P117891	0.00028066	1	0.00191472		ANKRD10	ANKRD10	ankyrin repeat domain 10 [Source:HGNC Symbol;Acc:20265]	A_72_P210567	0.000808543	1	0.00432165
										RSPH3	RSPH3	radial spoke 3 homolog (Chlamydomonas) [Source:HGNC Symbol;Acc:21054]	A_72_P152751	0.00226228	1	0.00950475		EFNB3	EFNB3	ephrin-B3 [Source:HGNC Symbol;Acc:3228]	A_72_P118471	4.2391e-08	0.00167216	1.96724e-06		unknown	unknown		A_72_P211057	3.23487e-05	1	0.000357141
										GRHPR	GRHPR	glyoxylate reductase/hydroxypyruvate reductase [Source:HGNC Symbol;Acc:4570]	A_72_P152766	9.99744e-05	1	0.000857862		MAD1L1	MAD1L1	MAD1 mitotic arrest deficient-like 1 (yeast) [Source:HGNC Symbol;Acc:6762]	A_72_P118596	3.16428e-06	0.124818	5.80279e-05		BBS9	BBS9	Bardet-Biedl syndrome 9 [Source:HGNC Symbol;Acc:30000]	A_72_P211102	0.000840448	1	0.00444998
										CYB561	CYB561	cytochrome b-561 [Source:HGNC Symbol;Acc:2571]	A_72_P152816	2.36285e-06	0.0932052	4.58913e-05		NCMAP	C1orf130	chromosome 1 open reading frame 130 [Source:HGNC Symbol;Acc:29332]	A_72_P118741	3.3969e-06	0.133994	6.14933e-05		EI24	EI24	etoposide induced 2.4 mRNA [Source:HGNC Symbol;Acc:13276]	A_72_P211142	1.15629e-05	0.456111	0.000159815
										BAD	BAD	BCL2-associated agonist of cell death [Source:HGNC Symbol;Acc:936]	A_72_P153051	4.3582e-08	0.00171914	2.0154e-06		SLC28A2	SLC28A2	solute carrier family 28 (sodium-coupled nucleoside transporter), member 2 [Source:HGNC Symbol;Acc:11002]	A_72_P118816	1.65525e-05	0.652929	0.000210148		WHSC1L1	WHSC1L1	Wolf-Hirschhorn syndrome candidate 1-like 1 [Source:HGNC Symbol;Acc:12767]	A_72_P211437	0.00034447	1	0.00224966
										BEND7	BEND7	BEN domain containing 7 [Source:HGNC Symbol;Acc:23514]	A_72_P153126	3.58837e-09	0.000141547	2.73785e-07		C14orf132	C14orf132	chromosome 14 open reading frame 132 [Source:HGNC Symbol;Acc:20346]	A_72_P119141	0.00179605	1	0.0079425		unknown	unknown		A_72_P211517	0.000819127	1	0.0043605
										ALOX5AP	ALOX5AP	arachidonate 5-lipoxygenase-activating protein [Source:HGNC Symbol;Acc:436]	A_72_P153186	1.20498e-05	0.475316	0.00016504		unknown	unknown		A_72_P119166	0.00175174	1	0.00779946		unknown	unknown		A_72_P211787	0.00137204	1	0.00647476
										unknown	unknown		A_72_P153306	0.000224438	1	0.00161095		SPIDR	SPIDR	scaffolding protein involved in DNA repair	A_72_P119421	0.000961993	1	0.00493869		TOX4	TOX4	TOX high mobility group box family member 4 [Source:HGNC Symbol;Acc:20161]	A_72_P211962	0.00120188	1	0.00585021
										COX11	COX11	COX11 cytochrome c oxidase assembly homolog (yeast) [Source:HGNC Symbol;Acc:2261]	A_72_P153411	5.83111e-07	0.0230014	1.5263e-05		PPARGC1A	PPARGC1A	peroxisome proliferator-activated receptor gamma, coactivator 1 alpha [Source:HGNC Symbol;Acc:9237]	A_72_P119801	5.16058e-10	2.03564e-05	5.54671e-08		MSH3	MSH3	mutS homolog 3 (E. coli) [Source:HGNC Symbol;Acc:7326]	A_72_P212292	0.000209884	1	0.00153061
										KCNE3	KCNE3	potassium voltage-gated channel, Isk-related family, member 3 [Source:HGNC Symbol;Acc:6243]	A_72_P153716	0.000284716	1	0.00193536		PTCH1	PTCH1	patched 1 [Source:HGNC Symbol;Acc:9585]	A_72_P119936	0.000729062	1	0.00400426		CCNE1	CCNE1	cyclin E1 [Source:HGNC Symbol;Acc:1589]	A_72_P212502	0.000816066	1	0.00435184
										unknown	unknown		A_72_P154261	4.64693e-08	0.00183303	2.11422e-06		C6orf106	C6orf106	chromosome 6 open reading frame 106 [Source:HGNC Symbol;Acc:21215]	A_72_P120586	4.82814e-05	1	0.000491867		DOCK9	DOCK9	dedicator of cytokinesis 9 [Source:HGNC Symbol;Acc:14132]	A_72_P212552	0.00208294	1	0.00890502
										FBXL15	FBXL15	F-box and leucine-rich repeat protein 15 [Source:HGNC Symbol;Acc:28155]	A_72_P154366	4.56127e-06	0.179924	7.72868e-05		TAMM41	TAMM41	TAM41, mitochondrial translocator assembly and maintenance protein, homolog (S. cerevisiae) [Source:HGNC Symbol;Acc:25187]	A_72_P121106	4.89534e-06	0.193101	8.17188e-05		unknown	unknown		A_72_P212732	0.000187953	1	0.00140072
										SMUG1	SMUG1	single-strand-selective monofunctional uracil-DNA glycosylase 1 [Source:HGNC Symbol;Acc:17148]	A_72_P154436	2.74225e-14	1.08171e-09	1.44228e-11		ZFP2	ZFP2	zinc finger protein 2 homolog (mouse) [Source:HGNC Symbol;Acc:26138]	A_72_P121156	0.0016108	1	0.0073118		unknown	unknown		A_72_P212777	0.00113217	1	0.00558523
										ANK3	ANK3	ankyrin 3, node of Ranvier (ankyrin G) [Source:HGNC Symbol;Acc:494]	A_72_P154656	0.000173833	1	0.00132113		CCDC60	CCDC60	coiled-coil domain containing 60 [Source:HGNC Symbol;Acc:28610]	A_72_P121536	0.000267836	1	0.00184833		EMC2	TTC35	tetratricopeptide repeat domain 35 [Source:HGNC Symbol;Acc:28963]	A_72_P212822	1.23013e-05	0.485239	0.000167555
										BNIP3L	BNIP3L	BCL2/adenovirus E1B 19kDa interacting protein 3-like [Source:HGNC Symbol;Acc:1085]	A_72_P154796	9.43258e-07	0.0372078	2.23145e-05		SNX10	SNX10	sorting nexin 10 [Source:HGNC Symbol;Acc:14974]	A_72_P121891	1.77052e-05	0.698401	0.000221504		MYCBP	MYCBP	c-myc binding protein [Source:HGNC Symbol;Acc:7554]	A_72_P213257	0.0010561	1	0.00529003
										AGL	AGL	amylo-alpha-1, 6-glucosidase, 4-alpha-glucanotransferase [Source:HGNC Symbol;Acc:321]	A_72_P156171	8.74186e-06	0.344831	0.000128407		ARRDC4	ARRDC4	arrestin domain containing 4 [Source:HGNC Symbol;Acc:28087]	A_72_P122051	0.00067597	1	0.00377735		PPAPDC1B	PPAPDC1B	phosphatidic acid phosphatase type 2 domain containing 1B [Source:HGNC Symbol;Acc:25026]	A_72_P214012	4.47371e-07	0.017647	1.2445e-05
										ATP5J	ATP5J	ATP synthase, H+ transporting, mitochondrial Fo complex, subunit F6 [Source:HGNC Symbol;Acc:847]	A_72_P156371	4.40037e-09	0.000173577	3.19531e-07		C11orf49	C11orf49	chromosome 11 open reading frame 49 [Source:HGNC Symbol;Acc:28720]	A_72_P122071	0.000315492	1	0.00209969		CPNE3	CPNE3	copine III [Source:HGNC Symbol;Acc:2316]	A_72_P214057	2.13678e-06	0.0842874	4.25479e-05
										UNC93A	UNC93A	unc-93 homolog A (C. elegans) [Source:HGNC Symbol;Acc:12570]	A_72_P156956	1.42156e-08	0.000560749	8.06833e-07		unknown	unknown		A_72_P122091	0.00156798	1	0.00717108		unknown	unknown		A_72_P214102	0.00185249	1	0.00814733
										unknown	unknown		A_72_P157096	2.74275e-06	0.108191	5.19398e-05		LYPD6	LYPD6	LY6/PLAUR domain containing 6 [Source:HGNC Symbol;Acc:28751]	A_72_P122266	0.00169281	1	0.00759754		PAK2	PAK2	p21 protein (Cdc42/Rac)-activated kinase 2 [Source:HGNC Symbol;Acc:8591]	A_72_P214202	0.00031883	1	0.00211551
										LCT	LCT	lactase [Source:HGNC Symbol;Acc:6530]	A_72_P157471	1.20811e-05	0.476553	0.00016524		ANP32B	ANP32B	acidic (leucine-rich) nuclear phosphoprotein 32 family, member B [Source:HGNC Symbol;Acc:16677]	A_72_P122431	5.93859e-06	0.234253	9.49933e-05		DDX18	DDX18	DEAD (Asp-Glu-Ala-Asp) box polypeptide 18 [Source:HGNC Symbol;Acc:2741]	A_72_P214742	0.00115282	1	0.0056694
										VSIG4	VSIG4	V-set and immunoglobulin domain containing 4 [Source:HGNC Symbol;Acc:17032]	A_72_P157646	2.15865e-07	0.00851501	6.88917e-06		FAM101B	FAM101B	family with sequence similarity 101, member B [Source:HGNC Symbol;Acc:28705]	A_72_P122856	0.000940139	1	0.00485339		unknown	unknown		A_72_P214922	2.00968e-06	0.079274	4.06951e-05
										KLF9	KLF9	Kruppel-like factor 9 [Source:HGNC Symbol;Acc:1123]	A_72_P157696	4.16794e-06	0.164409	7.23672e-05		MEST	MEST	mesoderm specific transcript homolog (mouse) [Source:HGNC Symbol;Acc:7028]	A_72_P122964	0.000142291	1	0.00113013		unknown	unknown		A_72_P215097	5.54347e-09	0.000218668	3.81926e-07
										GLB1	GLB1	galactosidase, beta 1 [Source:HGNC Symbol;Acc:4298]	A_72_P157801	1.31647e-05	0.519295	0.000176451		unknown	unknown		A_72_P123321	0.00222789	1	0.00938504		S100B	S100B	S100 calcium binding protein B [Source:HGNC Symbol;Acc:10500]	A_72_P215692	1.33174e-05	0.525319	0.000178074
										IRAK1BP1	IRAK1BP1	interleukin-1 receptor-associated kinase 1 binding protein 1 [Source:HGNC Symbol;Acc:17368]	A_72_P158236	0.00201046	1	0.00867572		ZBTB26	ZBTB26	zinc finger and BTB domain containing 26 [Source:HGNC Symbol;Acc:23383]	A_72_P123811	0.000112048	1	0.000937405		WFDC3	WFDC3	WAP four-disulfide core domain 3 [Source:HGNC Symbol;Acc:15957]	A_72_P216027	6.18458e-05	1	0.000595076
										KIAA1407	KIAA1407	KIAA1407 [Source:HGNC Symbol;Acc:29272]	A_72_P158866	2.99693e-07	0.0118217	8.93551e-06		MGME1	C20orf72	chromosome 20 open reading frame 72 [Source:HGNC Symbol;Acc:16205]	A_72_P124146	1.44358e-05	0.569434	0.000189244		RAPGEF2	RAPGEF2	Rap guanine nucleotide exchange factor (GEF) 2 [Source:HGNC Symbol;Acc:16854]	A_72_P216187	0.00203003	1	0.00873818
										RAB27B	RAB27B	RAB27B, member RAS oncogene family [Source:HGNC Symbol;Acc:9767]	A_72_P159016	1.46421e-07	0.00577573	5.15554e-06		E2F3	E2F3	E2F transcription factor 3 [Source:HGNC Symbol;Acc:3115]	A_72_P124176	0.00217253	1	0.0092019		CALCOCO2	CALCOCO2	calcium binding and coiled-coil domain 2 [Source:HGNC Symbol;Acc:29912]	A_72_P216332	0.00026544	1	0.00183565
										HBA1	HBA1	hemoglobin, alpha 1 [Source:HGNC Symbol;Acc:4823]	A_72_P159746	5.57093e-07	0.0219751	1.47538e-05		EPCAM	EPCAM	epithelial cell adhesion molecule [Source:HGNC Symbol;Acc:11529]	A_72_P124201	0.000219805	1	0.00158751		SNX10	SNX10	sorting nexin 10 [Source:HGNC Symbol;Acc:14974]	A_72_P216437	0.000885136	1	0.00463249
										IRF6	IRF6	interferon regulatory factor 6 [Source:HGNC Symbol;Acc:6121]	A_72_P160471	1.60579e-07	0.00633421	5.55145e-06		ZNF277	ZNF277	zinc finger protein 277 [Source:HGNC Symbol;Acc:13070]	A_72_P124316	3.34158e-07	0.0131812	9.77834e-06		TMOD3	TMOD3	tropomodulin 3 (ubiquitous) [Source:HGNC Symbol;Acc:11873]	A_72_P216522	3.70335e-08	0.00146082	1.7707e-06
										NOLC1	NOLC1	nucleolar and coiled-body phosphoprotein 1 [Source:HGNC Symbol;Acc:15608]	A_72_P160611	4.14041e-07	0.0163322	1.16659e-05		VPS54	VPS54	vacuolar protein sorting 54 homolog (S. cerevisiae) [Source:HGNC Symbol;Acc:18652]	A_72_P124476	0.000918748	1	0.00477168		SAMD12	SAMD12	sterile alpha motif domain containing 12 [Source:HGNC Symbol;Acc:31750]	A_72_P217487	3.1977e-05	1	0.000354416
										BLMH	BLMH	bleomycin hydrolase [Source:HGNC Symbol;Acc:1059]	A_72_P160946	0.000784718	1	0.00422753		HECA	HECA	headcase homolog (Drosophila) [Source:HGNC Symbol;Acc:21041]	A_72_P124531	0.00119834	1	0.00584152		PTTG1	PTTG1	pituitary tumor-transforming 1 [Source:HGNC Symbol;Acc:9690]	A_72_P217582	0	0	0
										MEGF9	MEGF9	multiple EGF-like-domains 9 [Source:HGNC Symbol;Acc:3234]	A_72_P160981	8.16513e-05	1	0.00073712		ARID4A	ARID4A	AT rich interactive domain 4A (RBP1-like) [Source:HGNC Symbol;Acc:9885]	A_72_P125044	0.00212112	1	0.00903464		unknown	unknown		A_72_P217637	8.9877e-07	0.0354529	2.14996e-05
										XPR1	XPR1	xenotropic and polytropic retrovirus receptor 1 [Source:HGNC Symbol;Acc:12827]	A_72_P161191	1.69913e-07	0.00670238	5.79292e-06		YPEL2	YPEL2	yippee-like 2 (Drosophila) [Source:HGNC Symbol;Acc:18326]	A_72_P125496	3.29955e-06	0.130154	6.02388e-05		CLDN12	CLDN12	claudin 12 [Source:HGNC Symbol;Acc:2034]	A_72_P218542	0.000609339	1	0.00348904
										CXADR	CXADR	coxsackie virus and adenovirus receptor [Source:HGNC Symbol;Acc:2559]	A_72_P161231	0.002025	1	0.0087232		NAP1L5	NAP1L5	nucleosome assembly protein 1-like 5 [Source:HGNC Symbol;Acc:19968]	A_72_P125541	0.000902536	1	0.00470441		unknown	unknown		A_72_P219372	1.90303e-06	0.075067	3.89554e-05
										XRCC2	XRCC2	X-ray repair complementing defective repair in Chinese hamster cells 2 [Source:HGNC Symbol;Acc:12829]	A_72_P162251	0.000976273	1	0.00498965		RAB8B	RAB8B	RAB8B, member RAS oncogene family [Source:HGNC Symbol;Acc:30273]	A_72_P125711	0.000633254	1	0.00359941		unknown	unknown		A_72_P219597	0.000730503	1	0.00400771
										unknown	unknown		A_72_P162396	8.67036e-07	0.0342011	2.09477e-05		AGBL1	AGBL1	ATP/GTP binding protein-like 1 [Source:HGNC Symbol;Acc:26504]	A_72_P125716	0.000254848	1	0.00177673		PIAS2	PIAS2	protein inhibitor of activated STAT, 2 [Source:HGNC Symbol;Acc:17311]	A_72_P220067	0.000148043	1	0.00116421
										STXBP6	STXBP6	syntaxin binding protein 6 (amisyn) [Source:HGNC Symbol;Acc:19666]	A_72_P162421	2.9773e-05	1	0.000335193		BRAP	BRAP	BRCA1 associated protein [Source:HGNC Symbol;Acc:1099]	A_72_P125731	0.000589679	1	0.00340165		FAM168B	FAM168B	family with sequence similarity 168, member B [Source:HGNC Symbol;Acc:27016]	A_72_P220467	0.000883828	1	0.00462687
										TAF9B	TAF9B	TAF9B RNA polymerase II, TATA box binding protein (TBP)-associated factor, 31kDa [Source:HGNC Symbol;Acc:17306]	A_72_P162536	1.41736e-06	0.0559093	3.0804e-05		NLRP12L	NLRP12	NLR family, pyrin domain containing 12 [Source:HGNC Symbol;Acc:22938]	A_72_P125776	0.000331729	1	0.00218271		ALDH18A1	ALDH18A1	aldehyde dehydrogenase 18 family, member A1 [Source:HGNC Symbol;Acc:9722]	A_72_P220597	0.00137803	1	0.0064966
										KBTBD6	KBTBD6	kelch repeat and BTB (POZ) domain containing 6 [Source:HGNC Symbol;Acc:25340]	A_72_P162661	0.00102089	1	0.00515949		KLHL5	KLHL5	kelch-like 5 (Drosophila) [Source:HGNC Symbol;Acc:6356]	A_72_P125966	0.000976559	1	0.00499037		NXT2	NXT2	nuclear transport factor 2-like export factor 2 [Source:HGNC Symbol;Acc:18151]	A_72_P221132	0.000616736	1	0.0035227
										STX17	STX17	syntaxin 17 [Source:HGNC Symbol;Acc:11432]	A_72_P163026	4.31542e-10	1.70226e-05	4.78163e-08		GLG1	GLG1	golgi glycoprotein 1 [Source:HGNC Symbol;Acc:4316]	A_72_P126251	0.000135127	1	0.00108448		STX18	STX18	syntaxin 18 [Source:HGNC Symbol;Acc:15942]	A_72_P221802	0.00134037	1	0.00636479
										unknown	unknown		A_72_P163126	0.000798078	1	0.00428313		MYB	MYB	v-myb myeloblastosis viral oncogene homolog (avian) [Source:HGNC Symbol;Acc:7545]	A_72_P126336	0.000654761	1	0.00368862		unknown	unknown		A_72_P221837	0.000211754	1	0.00154197
										ATG4D	ATG4D	ATG4 autophagy related 4 homolog D (S. cerevisiae) [Source:HGNC Symbol;Acc:20789]	A_72_P163201	7.83828e-10	3.09189e-05	7.65318e-08		MGA	MGA	MAX gene associated [Source:HGNC Symbol;Acc:14010]	A_72_P126371	0.000179234	1	0.00135313		FARP1	FARP1	FERM, RhoGEF (ARHGEF) and pleckstrin domain protein 1 (chondrocyte-derived) [Source:HGNC Symbol;Acc:3591]	A_72_P222142	7.83335e-10	3.08994e-05	7.65318e-08
										CTSC	CTSC	cathepsin C [Source:HGNC Symbol;Acc:2528]	A_72_P163231	3.38372e-05	1	0.000369632		TMEM53	TMEM53	transmembrane protein 53 [Source:HGNC Symbol;Acc:26186]	A_72_P127081	0.00192812	1	0.0084054		unknown	unknown	Rho family GTPase 3 [Source:HGNC Symbol;Acc:671]	A_72_P222527	2.2573e-06	0.0890415	4.44763e-05
										RCN2	RCN2	reticulocalbin 2, EF-hand calcium binding domain [Source:HGNC Symbol;Acc:9935]	A_72_P163431	8.88178e-16	3.50351e-11	7.45427e-13		CANX	CANX	calnexin [Source:HGNC Symbol;Acc:1473]	A_72_P127226	0.00206423	1	0.00884386		PBDC1	CXorf26	chromosome X open reading frame 26 [Source:HGNC Symbol;Acc:28790]	A_72_P222662	0.000727448	1	0.00399873
										KHDRBS3	KHDRBS3	KH domain containing, RNA binding, signal transduction associated 3 [Source:HGNC Symbol;Acc:18117]	A_72_P163636	1.20425e-06	0.0475027	2.69137e-05		KDELR2	KDELR2	KDEL (Lys-Asp-Glu-Leu) endoplasmic reticulum protein retention receptor 2 [Source:HGNC Symbol;Acc:6305]	A_72_P127326	0.000109188	1	0.000918933		SHQ1	SHQ1	SHQ1 homolog (S. cerevisiae) [Source:HGNC Symbol;Acc:25543]	A_72_P222757	0.000964379	1	0.00494873
										PRPF38B	PRPF38B	PRP38 pre-mRNA processing factor 38 (yeast) domain containing B [Source:HGNC Symbol;Acc:25512]	A_72_P164251	0.000949752	1	0.00488702		TSPAN3	TSPAN3	tetraspanin 3 [Source:HGNC Symbol;Acc:17752]	A_72_P127411	0.00124343	1	0.00600643		PRNP	PRNP	prion protein [Source:HGNC Symbol;Acc:9449]	A_72_P223697	0.00138694	1	0.00652857
										unknown	unknown		A_72_P164501	3.32008e-05	1	0.000364802		ECM2	ECM2	extracellular matrix protein 2, female organ and adipocyte specific [Source:HGNC Symbol;Acc:3154]	A_72_P127421	9.07388e-05	1	0.00079699		TRAF6	TRAF6	TNF receptor-associated factor 6 [Source:HGNC Symbol;Acc:12036]	A_72_P223847	1.43156e-05	0.564693	0.000188043
										APOA1BP	APOA1BP	apolipoprotein A-I binding protein [Source:HGNC Symbol;Acc:18453]	A_72_P165026	2.09333e-12	8.25733e-08	6.25555e-10		NPM1	NPM1	nucleophosmin (nucleolar phosphoprotein B23, numatrin) [Source:HGNC Symbol;Acc:7910]	A_72_P127466	1.51366e-05	0.59708	0.000196214		TMEM106B	TMEM106B	transmembrane protein 106B [Source:HGNC Symbol;Acc:22407]	A_72_P223872	0.000447427	1	0.00274867
										MCT7	SLC16A6	solute carrier family 16, member 6 (monocarboxylic acid transporter 7) [Source:HGNC Symbol;Acc:10927]	A_72_P165301	1.46513e-07	0.00577936	5.15554e-06		PSAP	PSAP	prosaposin [Source:HGNC Symbol;Acc:9498]	A_72_P127576	0.00170407	1	0.00763764		CMAH	CMAHP	cytidine monophospho-N-acetylneuraminic acid hydroxylase, pseudogene [Source:HGNC Symbol;Acc:2098]	A_72_P223907	0.00200764	1	0.00866447
										MMD	MMD	monocyte to macrophage differentiation-associated [Source:HGNC Symbol;Acc:7153]	A_72_P165416	7.58098e-07	0.0299039	1.87839e-05		CHP1	CHORDC1	cysteine and histidine-rich domain (CHORD) containing 1 [Source:HGNC Symbol;Acc:14525]	A_72_P127676	0.000425997	1	0.00265422		TUBA1C	TUBA1C	tubulin, alpha 1c [Source:HGNC Symbol;Acc:20768]	A_72_P224107	1.09813e-11	4.33169e-07	2.2444e-09
										IFNE	IFNE	interferon, epsilon [Source:HGNC Symbol;Acc:18163]	A_72_P165556	3.7068e-07	0.0146218	1.06418e-05		EDEM2	EDEM2	ER degradation enhancer, mannosidase alpha-like 2 [Source:HGNC Symbol;Acc:15877]	A_72_P127926	0.000829527	1	0.00440338		unknown	unknown		A_72_P224342	0.00134653	1	0.00638558
										PGAP1	PGAP1	post-GPI attachment to proteins 1 [Source:HGNC Symbol;Acc:25712]	A_72_P165941	0.0018501	1	0.00813852		PRDM1	PRDM1	PR domain containing 1, with ZNF domain [Source:HGNC Symbol;Acc:9346]	A_72_P128051	0.00195741	1	0.00850166		unknown	unknown		A_72_P224367	2.28123e-05	0.899852	0.00026974
										PTPRU	PTPRU	protein tyrosine phosphatase, receptor type, U [Source:HGNC Symbol;Acc:9683]	A_72_P165956	3.83343e-11	1.51214e-06	6.54604e-09		PIGT	PIGT	phosphatidylinositol glycan anchor biosynthesis, class T [Source:HGNC Symbol;Acc:14938]	A_72_P128306	0.000794621	1	0.00427139		unknown	unknown		A_72_P224547	0.000941866	1	0.00486039
										DNAJC18	DNAJC18	DnaJ (Hsp40) homolog, subfamily C, member 18 [Source:HGNC Symbol;Acc:28429]	A_72_P166146	4.88861e-05	1	0.000496233		ZBTB10	ZBTB10	zinc finger and BTB domain containing 10 [Source:HGNC Symbol;Acc:30953]	A_72_P128421	0.00012936	1	0.00104887		FANCG	FANCG	Fanconi anemia, complementation group G [Source:HGNC Symbol;Acc:3588]	A_72_P225072	2.94524e-06	0.116178	5.50606e-05
										FNDC1	FNDC1	fibronectin type III domain containing 1 [Source:HGNC Symbol;Acc:21184]	A_72_P166731	0.000213485	1	0.00155143		MTHFD1L	MTHFD1L	methylenetetrahydrofolate dehydrogenase (NADP+ dependent) 1-like [Source:HGNC Symbol;Acc:21055]	A_72_P128456	4.09797e-07	0.0161649	1.15794e-05		unknown	unknown		A_72_P225497	4.50782e-09	0.000177815	3.25074e-07
										CAMK4	CAMK4	calcium/calmodulin-dependent protein kinase IV [Source:HGNC Symbol;Acc:1464]	A_72_P166991	0.000670492	1	0.00375152		RAB3GAP2	RAB3GAP2	RAB3 GTPase activating protein subunit 2 (non-catalytic) [Source:HGNC Symbol;Acc:17168]	A_72_P128486	0.00172339	1	0.00770756		TRIM15	TRIM15	tripartite motif containing 15 [Source:HGNC Symbol;Acc:16284]	A_72_P225807	0.000899417	1	0.00469464
										ZFPM2	ZFPM2	zinc finger protein, multitype 2 [Source:HGNC Symbol;Acc:16700]	A_72_P167796	3.6189e-07	0.0142751	1.04274e-05		STXBP6	STXBP6	syntaxin binding protein 6 (amisyn) [Source:HGNC Symbol;Acc:19666]	A_72_P128521	0.00148709	1	0.00689144		unknown	unknown		A_72_P225872	0.000836665	1	0.0044359
										unknown	unknown		A_72_P168321	2.10973e-05	0.832206	0.000254809		SCML2	SCML2	sex comb on midleg-like 2 (Drosophila) [Source:HGNC Symbol;Acc:10581]	A_72_P128591	0.000861812	1	0.00454054		UBE4B	UBE4B	ubiquitination factor E4B [Source:HGNC Symbol;Acc:12500]	A_72_P226447	5.79841e-11	2.28724e-06	9.29772e-09
										unknown	unknown		A_72_P168766	2.64227e-07	0.0104227	8.11559e-06		LRRC8C	LRRC8C	leucine rich repeat containing 8 family, member C [Source:HGNC Symbol;Acc:25075]	A_72_P129816	0.00162186	1	0.0073527		SKA2	SKA2	spindle and kinetochore associated complex subunit 2 [Source:HGNC Symbol;Acc:28006]	A_72_P226667	0.00087597	1	0.00459488
										AP4B1	AP4B1	adaptor-related protein complex 4, beta 1 subunit [Source:HGNC Symbol;Acc:572]	A_72_P168881	1.52511e-08	0.000601595	8.53326e-07		unknown	unknown		A_72_P130466	4.72574e-05	1	0.000483433		STON2	STON2	stonin 2 [Source:HGNC Symbol;Acc:30652]	A_72_P227272	0.000126901	1	0.00103336
										LGR4	LGR4	leucine-rich repeat containing G protein-coupled receptor 4 [Source:HGNC Symbol;Acc:13299]	A_72_P169041	2.37256e-05	0.935879	0.000278618		SPSB4	SPSB4	splA/ryanodine receptor domain and SOCS box containing 4 [Source:HGNC Symbol;Acc:30630]	A_72_P130491	0.000729607	1	0.00400545		unknown	unknown		A_72_P228412	0.000580768	1	0.00336847
										TXN	TXN	thioredoxin [Source:HGNC Symbol;Acc:12435]	A_72_P170441	8.96915e-08	0.00353797	3.52369e-06		PI4K2B	PI4K2B	phosphatidylinositol 4-kinase type 2 beta [Source:HGNC Symbol;Acc:18215]	A_72_P130511	1.40551e-05	0.554419	0.000185611		unknown	unknown		A_72_P229452	0.000406361	1	0.00255692
										ZNF711	ZNF711	zinc finger protein 711 [Source:HGNC Symbol;Acc:13128]	A_72_P170461	0.00011022	1	0.000925838		GJA5	GJA5	gap junction protein, alpha 5, 40kDa [Source:HGNC Symbol;Acc:4279]	A_72_P131386	0.000646778	1	0.00365461		unknown	unknown		A_72_P230082	0.00017762	1	0.00134316
										unknown	unknown		A_72_P170611	6.4983e-05	1	0.000619309		RPS6	RPS6	ribosomal protein S6 [Source:HGNC Symbol;Acc:10429]	A_72_P131691	0.00173266	1	0.00773762		unknown	unknown	copine II [Source:HGNC Symbol;Acc:2315]	A_72_P230442	4.49633e-05	1	0.000465396
										RNF217	RNF217	ring finger protein 217 [Source:HGNC Symbol;Acc:21487]	A_72_P170701	3.04266e-06	0.120021	5.64007e-05		unknown	unknown		A_72_P131731	0.00165998	1	0.00748679		SLC12A1	SLC12A1	solute carrier family 12 (sodium/potassium/chloride transporters), member 1 [Source:HGNC Symbol;Acc:10910]	A_72_P230512	5.90983e-12	2.33119e-07	1.37569e-09
										USP6NL	USP6NL	USP6 N-terminal like [Source:HGNC Symbol;Acc:16858]	A_72_P170936	0.000389734	1	0.00247679		NFKBIB	NFKBIB	nuclear factor of kappa light polypeptide gene enhancer in B-cells inhibitor, beta [Source:HGNC Symbol;Acc:7798]	A_72_P132521	1.30177e-05	0.513497	0.000175016			ALKB1	alkane 1-monooxygenase	A_72_P232087	1.0896e-06	0.0429804	2.49161e-05
										MAP6	MAP6	microtubule-associated protein 6 [Source:HGNC Symbol;Acc:6868]	A_72_P170971	1.48873e-06	0.0587244	3.21201e-05		ZNF134	ZNF134	zinc finger protein 134 [Source:HGNC Symbol;Acc:12918]	A_72_P132656	0.000235243	1	0.00166803		DOK4	DOK4	docking protein 4 [Source:HGNC Symbol;Acc:19868]	A_72_P232182	0.00124567	1	0.00601648
										ZKSCAN2	ZKSCAN2	zinc finger with KRAB and SCAN domains 2 [Source:HGNC Symbol;Acc:25677]	A_72_P171551	4.96344e-06	0.195788	8.25078e-05		unknown	unknown		A_72_P132996	3.08075e-05	1	0.000344356		SUV39H2	SUV39H2	suppressor of variegation 3-9 homolog 2 (Drosophila) [Source:HGNC Symbol;Acc:17287]	A_72_P232197	0.00130547	1	0.00623949
										SEC14L1	SEC14L1	SEC14-like 1 (S. cerevisiae) [Source:HGNC Symbol;Acc:10698]	A_72_P171616	3.46298e-07	0.0136601	1.0059e-05		IGDCC4	IGDCC4	immunoglobulin superfamily, DCC subclass, member 4 [Source:HGNC Symbol;Acc:13770]	A_72_P133191	4.23376e-06	0.167005	7.30875e-05		PIK3R5	PIK3R5	phosphoinositide-3-kinase, regulatory subunit 5 [Source:HGNC Symbol;Acc:30035]	A_72_P232232	0.000116544	1	0.000966894
										DMGDH	DMGDH	dimethylglycine dehydrogenase [Source:HGNC Symbol;Acc:24475]	A_72_P172331	0.00156163	1	0.00714948		IGDCC3	IGDCC3	immunoglobulin superfamily, DCC subclass, member 3 [Source:HGNC Symbol;Acc:9700]	A_72_P133341	0.00189737	1	0.00829934		ITIH4	ITIH4	inter-alpha (globulin) inhibitor H4 (plasma Kallikrein-sensitive glycoprotein) [Source:HGNC Symbol;Acc:6169]	A_72_P232272	9.31343e-05	1	0.00081244
										OSBPL10	OSBPL10	oxysterol binding protein-like 10 [Source:HGNC Symbol;Acc:16395]	A_72_P172456	2.09979e-05	0.828282	0.000253685		SAMD9	SAMD9	sterile alpha motif domain containing 9 [Source:HGNC Symbol;Acc:1348]	A_72_P133516	0.00212912	1	0.00906167		AKR1B1	AKR1B1	aldo-keto reductase family 1, member B1 (aldose reductase) [Source:HGNC Symbol;Acc:381]	A_72_P232307	1.58989e-05	0.627146	0.000203847
										SLC35D1	SLC35D1	solute carrier family 35 (UDP-glucuronic acid/UDP-N-acetylgalactosamine dual transporter), member D1 [Source:HGNC Symbol;Acc:20800]	A_72_P172981	8.28364e-05	1	0.000745355		unknown	unknown		A_72_P134426	0.00169944	1	0.00762033		NRAP	NRAP	nebulin-related anchoring protein [Source:HGNC Symbol;Acc:7988]	A_72_P232417	5.86218e-05	1	0.000571244
										UGT2B31	UGT2B31	UDP-glucuronosyltransferase	A_72_P173056	2.72189e-06	0.107368	5.1619e-05		MGEA5	MGEA5	meningioma expressed antigen 5 (hyaluronidase) [Source:HGNC Symbol;Acc:7056]	A_72_P134481	0.000239941	1	0.00169467		PPP1CB	PPP1CB	protein phosphatase 1, catalytic subunit, beta isozyme [Source:HGNC Symbol;Acc:9282]	A_72_P232737	1.19681e-07	0.00472094	4.38749e-06
										XYLB	XYLB	xylulokinase homolog (H. influenzae) [Source:HGNC Symbol;Acc:12839]	A_72_P173691	1.2275e-09	4.84201e-05	1.10046e-07		DCLK1	DCLK1	doublecortin-like kinase 1 [Source:HGNC Symbol;Acc:2700]	A_72_P134701	0.000667851	1	0.00373993		HSP90AA1	HSP90AA1	heat shock protein 90kDa alpha (cytosolic), class A member 1 [Source:HGNC Symbol;Acc:5253]	A_72_P232852	5.28119e-07	0.0208322	1.42199e-05
										E2F3	E2F3	E2F transcription factor 3 [Source:HGNC Symbol;Acc:3115]	A_72_P174261	0.000989051	1	0.00503733		unknown	unknown		A_72_P134786	7.99137e-05	1	0.000726231		unknown	unknown		A_72_P233092	5.75679e-06	0.227082	9.28003e-05
										SH2B3	SH2B3	SH2B adaptor protein 3 [Source:HGNC Symbol;Acc:29605]	A_72_P174296	0.00147532	1	0.00685137		GRIN3A	GRIN3A	glutamate receptor, ionotropic, N-methyl-D-aspartate 3A [Source:HGNC Symbol;Acc:16767]	A_72_P134801	0.00236496	1	0.00983237		FLT1	FLT1	fms-related tyrosine kinase 1 (vascular endothelial growth factor/vascular permeability factor receptor) [Source:HGNC Symbol;Acc:3763]	A_72_P233167	3.09571e-05	1	0.000345581
										RPL30	RPL30	ribosomal protein L30 [Source:HGNC Symbol;Acc:10333]	A_72_P174841	8.40418e-05	1	0.000752921		APELA	APELA	apelin receptor early endogenous ligand	A_72_P134951	0.000375793	1	0.00241072		FOXN3	FOXN3	forkhead box N3 [Source:HGNC Symbol;Acc:1928]	A_72_P233472	7.27504e-05	1	0.000675704
										PDXK	PDXK	pyridoxal (pyridoxine, vitamin B6) kinase [Source:HGNC Symbol;Acc:8819]	A_72_P174991	0.000674102	1	0.00376798		GRSF1	GRSF1	G-rich RNA sequence binding factor 1 [Source:HGNC Symbol;Acc:4610]	A_72_P135566	4.89802e-05	1	0.000496933		unknown	unknown		A_72_P233582	1.29721e-05	0.511696	0.000174521
										TALDO1	TALDO1	transaldolase 1 [Source:HGNC Symbol;Acc:11559]	A_72_P175181	3.90928e-06	0.154205	6.86272e-05		unknown	unknown		A_72_P135661	0.0017759	1	0.0078829		ACAT2	ACAT2	acetyl-CoA acetyltransferase 2 [Source:HGNC Symbol;Acc:94]	A_72_P233602	0.000350492	1	0.00227843
										unknown	unknown		A_72_P175391	0.000122566	1	0.00100619		ZBTB38	ZBTB38	zinc finger and BTB domain containing 38 [Source:HGNC Symbol;Acc:26636]	A_72_P135706	0.00184309	1	0.00811765		ARL6IP5	ARL6IP5	ADP-ribosylation-like factor 6 interacting protein 5 [Source:HGNC Symbol;Acc:16937]	A_72_P234217	4.11893e-05	1	0.000434426
										LRP5	LRP5	low density lipoprotein receptor-related protein 5 [Source:HGNC Symbol;Acc:6697]	A_72_P175531	2.4027e-07	0.00947768	7.53393e-06		unknown	unknown		A_72_P135901	0.000737747	1	0.00404008		MRPL42	MRPL42	mitochondrial ribosomal protein L42 [Source:HGNC Symbol;Acc:14493]	A_72_P234362	2.41337e-08	0.000951976	1.26593e-06
										CAST	CAST	calpastatin [Source:HGNC Symbol;Acc:1515]	A_72_P175776	0.00014471	1	0.00114393		COX18	COX18	COX18 cytochrome c oxidase assembly homolog (S. cerevisiae) [Source:HGNC Symbol;Acc:26801]	A_72_P136231	4.83691e-08	0.00190797	2.17805e-06		WIF1	WIF1	WNT inhibitory factor 1 [Source:HGNC Symbol;Acc:18081]	A_72_P234552	0.00178883	1	0.00792124
										TBX21	TBX21	T-box 21 [Source:HGNC Symbol;Acc:11599]	A_72_P175831	1.00757e-05	0.397444	0.000142966		SUGT1	SUGT1	SGT1, suppressor of G2 allele of SKP1 (S. cerevisiae) [Source:HGNC Symbol;Acc:16987]	A_72_P136376	0.00111735	1	0.00553151		TAF13	TAF13	TAF13 RNA polymerase II, TATA box binding protein (TBP)-associated factor, 18kDa [Source:HGNC Symbol;Acc:11546]	A_72_P235282	5.3826e-05	1	0.000534547
										CIRH1A	CIRH1A	cirrhosis, autosomal recessive 1A (cirhin) [Source:HGNC Symbol;Acc:1983]	A_72_P175856	2.85606e-05	1	0.000323922		SGCE	SGCE	sarcoglycan, epsilon [Source:HGNC Symbol;Acc:10808]	A_72_P136566	0.000108158	1	0.000911625		GREB1	GREB1	growth regulation by estrogen in breast cancer 1 [Source:HGNC Symbol;Acc:24885]	A_72_P235942	1.2255e-08	0.000483409	7.08165e-07
										TGFB2	TGFB2	transforming growth factor, beta 2 [Source:HGNC Symbol;Acc:11768]	A_72_P176121	0.00020382	1	0.00149246		MRPS18B	MRPS18B	mitochondrial ribosomal protein S18B [Source:HGNC Symbol;Acc:14516]	A_72_P136586	4.2574e-05	1	0.00044601		PRCC	PRCC	papillary renal cell carcinoma (translocation-associated) [Source:HGNC Symbol;Acc:9343]	A_72_P235974	0.000881241	1	0.00461578
											Tmem56	transmembrane protein 56 [Source:HGNC Symbol;Acc:26477]	A_72_P176326	9.55125e-09	0.000376759	5.80522e-07		C16orf45	C16orf45	chromosome 16 open reading frame 45 [Source:HGNC Symbol;Acc:19213]	A_72_P136601	4.20236e-06	0.165766	7.27365e-05		SGK1	SGK1	serum/glucocorticoid regulated kinase 1 [Source:HGNC Symbol;Acc:10810]	A_72_P236482	0.00165775	1	0.00747932
										GUCA2B	GUCA2B	guanylate cyclase activator 2B (uroguanylin) [Source:HGNC Symbol;Acc:4683]	A_72_P176351	2.23375e-05	0.881124	0.000265639		DDRGK1	DDRGK1	DDRGK domain containing 1 [Source:HGNC Symbol;Acc:16110]	A_72_P136616	0.00203684	1	0.00875845		CETN3	CETN3	centrin, EF-hand protein, 3 [Source:HGNC Symbol;Acc:1868]	A_72_P237012	0.000151996	1	0.00118867
										GUCA2A	GUCA2A	guanylate cyclase activator 2A (guanylin) [Source:HGNC Symbol;Acc:4682]	A_72_P176356	2.35742e-05	0.929907	0.00027705		CYP27A1	CYP27A1	cytochrome P450, family 27, subfamily A, polypeptide 1 [Source:HGNC Symbol;Acc:2605]	A_72_P136621	0.000114196	1	0.000951338		SLC35A5	SLC35A5	solute carrier family 35, member A5 [Source:HGNC Symbol;Acc:20792]	A_72_P237367	0.000281678	1	0.0019194
										GEM	GEM	GTP binding protein overexpressed in skeletal muscle [Source:HGNC Symbol;Acc:4234]	A_72_P176381	1.76046e-06	0.0694431	3.67103e-05			CD73		A_72_P137471	0.00150328	1	0.00694846		TECTA	TECTA	tectorin alpha [Source:HGNC Symbol;Acc:11720]	A_72_P238467	0.00188704	1	0.00826242
										ELMO1	ELMO1	engulfment and cell motility 1 [Source:HGNC Symbol;Acc:16286]	A_72_P176866	1.24038e-06	0.0489282	2.75341e-05		MAN1A2	MAN1A2	mannosidase, alpha, class 1A, member 2 [Source:HGNC Symbol;Acc:6822]	A_72_P137686	0.00203566	1	0.00875477		METTL9	METTL9	methyltransferase like 9 [Source:HGNC Symbol;Acc:24586]	A_72_P238637	7.10572e-05	1	0.000662786
										AXL	AXL	AXL receptor tyrosine kinase [Source:HGNC Symbol;Acc:905]	A_72_P177091	8.46442e-05	1	0.000756822		GRIA4	GRIA4	glutamate receptor, ionotrophic, AMPA 4 [Source:HGNC Symbol;Acc:4574]	A_72_P138171	0.000107113	1	0.000906021		ALPK1	ALPK1	alpha-kinase 1 [Source:HGNC Symbol;Acc:20917]	A_72_P238887	2.22045e-16	8.75877e-12	2.30494e-13
										RETN	RETN	resistin [Source:HGNC Symbol;Acc:20389]	A_72_P177496	1.64705e-06	0.0649694	3.48735e-05		SYT17	SYT17	synaptotagmin XVII [Source:HGNC Symbol;Acc:24119]	A_72_P138296	0.00211194	1	0.00900595		TMEM42	TMEM42	transmembrane protein 42 [Source:HGNC Symbol;Acc:28444]	A_72_P238922	0.000999393	1	0.00507493
										GNB2L1	GNB2L1	guanine nucleotide binding protein (G protein), beta polypeptide 2-like 1 [Source:HGNC Symbol;Acc:4399]	A_72_P177556	0.000231213	1	0.00164807		KMT2E	KMT2E	lysine (K)-specific methyltransferase 2E	A_72_P138431	0.000845164	1	0.00447014		unknown	unknown		A_72_P239557	0.000107764	1	0.000909662
										IRF1	IRF1	interferon regulatory factor 1 [Source:HGNC Symbol;Acc:6116]	A_72_P177721	0.000383872	1	0.0024494		JAM2	JAM2	junctional adhesion molecule 2 [Source:HGNC Symbol;Acc:14686]	A_72_P138531	0.000774457	1	0.00418655		ZNF398	ZNF398	zinc finger protein 398 [Source:HGNC Symbol;Acc:18373]	A_72_P239887	2.46504e-05	0.972359	0.000287936
										IRF6	IRF6	interferon regulatory factor 6 [Source:HGNC Symbol;Acc:6121]	A_72_P177776	4.54907e-05	1	0.000469622		ASPHD2	ASPHD2	aspartate beta-hydroxylase domain containing 2 [Source:HGNC Symbol;Acc:30437]	A_72_P138971	2.19971e-05	0.867697	0.000262779		HOOK2	HOOK2	hook homolog 2 (Drosophila) [Source:HGNC Symbol;Acc:19885]	A_72_P239937	0.000272882	1	0.0018743
										CRSP3	MED23	mediator complex subunit 23 [Source:HGNC Symbol;Acc:2372]	A_72_P178001	5.95424e-09	0.000234871	4.04253e-07		ATP2B1	ATP2B1	ATPase, Ca++ transporting, plasma membrane 1 [Source:HGNC Symbol;Acc:814]	A_72_P139031	0.00166354	1	0.00750027		unknown	unknown		A_72_P240022	1.10378e-05	0.435395	0.000153687
										HP	HP	haptoglobin [Source:HGNC Symbol;Acc:5141]	A_72_P178006	0.000243154	1	0.00171242		CYP2R1	CYP2R1	cytochrome P450, family 2, subfamily R, polypeptide 1 [Source:HGNC Symbol;Acc:20580]	A_72_P140361	0.00151669	1	0.00699165		DENND5A	DENND5A	DENN/MADD domain containing 5A [Source:HGNC Symbol;Acc:19344]	A_72_P240367	9.23604e-06	0.364325	0.000134042
										SLC28A1	SLC28A1	solute carrier family 28 (sodium-coupled nucleoside transporter), member 1 [Source:HGNC Symbol;Acc:11001]	A_72_P178156	9.53667e-07	0.0376183	2.24856e-05		unknown	unknown		A_72_P140391	3.62758e-09	0.000143094	2.7518e-07		unknown	unknown		A_72_P240412	0.000659972	1	0.00370897
										CALCB	CALCB	calcitonin-related polypeptide beta [Source:HGNC Symbol;Acc:1438]	A_72_P178171	0.000274353	1	0.00188135		PRKD3	PRKD3	protein kinase D3 [Source:HGNC Symbol;Acc:9408]	A_72_P140451	0.000667645	1	0.00373984		unknown	unknown		A_72_P240567	1.56539e-05	0.617482	0.000201776
										unknown	unknown		A_72_P178226	0.000433747	1	0.00268643		REG4	REG4	regenerating islet-derived family, member 4 [Source:HGNC Symbol;Acc:22977]	A_72_P140606	0.000197516	1	0.00145739		FRMD4A	FRMD4A	FERM domain containing 4A [Source:HGNC Symbol;Acc:25491]	A_72_P240837	5.22194e-06	0.205985	8.5827e-05
										ZNF280D	ZNF280D	zinc finger protein 280D [Source:HGNC Symbol;Acc:25953]	A_72_P178391	9.63376e-05	1	0.000833911		TFEB	TFEB	transcription factor EB [Source:HGNC Symbol;Acc:11753]	A_72_P140726	0.00215375	1	0.00914891		POLR3D	POLR3D	polymerase (RNA) III (DNA directed) polypeptide D, 44kDa [Source:HGNC Symbol;Acc:1080]	A_72_P240987	0.00113696	1	0.00560674
										unknown	unknown		A_72_P178676	8.31414e-07	0.032796	2.02444e-05		THRB	THRB	thyroid hormone receptor, beta [Source:HGNC Symbol;Acc:11799]	A_72_P141001	0.000705866	1	0.00391447		NAA15	NAA15	N(alpha)-acetyltransferase 15, NatA auxiliary subunit [Source:HGNC Symbol;Acc:30782]	A_72_P241267	8.28382e-05	1	0.000745355
										unknown	unknown		A_72_P178781	1.71016e-06	0.0674591	3.59207e-05		ANKRD13A	ANKRD13A	ankyrin repeat domain 13A [Source:HGNC Symbol;Acc:21268]	A_72_P141056	0.00077469	1	0.00418723		SORBS1	SORBS1	sorbin and SH3 domain containing 1 [Source:HGNC Symbol;Acc:14565]	A_72_P242427	0.00102949	1	0.00519036
										CDK5RAP2	CDK5RAP2	CDK5 regulatory subunit associated protein 2 [Source:HGNC Symbol;Acc:18672]	A_72_P179211	0.000441778	1	0.00272208		AFF2	AFF2	AF4/FMR2 family, member 2 [Source:HGNC Symbol;Acc:3776]	A_72_P141576	0.000315346	1	0.00209908		ANXA3	ANXA3	annexin A3 [Source:HGNC Symbol;Acc:541]	A_72_P242952	9.96822e-06	0.393206	0.000142003
										unknown	unknown		A_72_P179456	0.000392236	1	0.00248868		FAM169A	FAM169A	family with sequence similarity 169, member A [Source:HGNC Symbol;Acc:29138]	A_72_P141776	0.000250198	1	0.00175081		unknown	unknown		A_72_P243612	3.71998e-05	1	0.000398962
										unknown	unknown		A_72_P179921	5.11928e-08	0.00201935	2.28433e-06		PSD3	PSD3	pleckstrin and Sec7 domain containing 3 [Source:HGNC Symbol;Acc:19093]	A_72_P141926	0.00188436	1	0.00825344		unknown	unknown		A_72_P244512	6.82455e-05	1	0.000643252
										F2R	F2R	coagulation factor II (thrombin) receptor [Source:HGNC Symbol;Acc:3537]	A_72_P180436	0.000242554	1	0.00170946		DCP1B	DCP1B	DCP1 decapping enzyme homolog B (S. cerevisiae) [Source:HGNC Symbol;Acc:24451]	A_72_P142196	0.00157708	1	0.00719765		LIN9	LIN9	lin-9 homolog (C. elegans) [Source:HGNC Symbol;Acc:30830]	A_72_P244742	0.000408158	1	0.00256659
										RSC1A1	RSC1A1	regulatory solute carrier protein, family 1, member 1 [Source:HGNC Symbol;Acc:10458]	A_72_P180811	0.00211307	1	0.00900813		ADAM11	ADAM11	ADAM metallopeptidase domain 11 [Source:HGNC Symbol;Acc:189]	A_72_P142286	8.92586e-05	1	0.000786792		WDR3	WDR3	WD repeat domain 3 [Source:HGNC Symbol;Acc:12755]	A_72_P245437	0.000571266	1	0.00332608
										DCN	DCN	decorin [Source:HGNC Symbol;Acc:2705]	A_72_P180841	8.58211e-07	0.033853	2.0807e-05		FN1	FN1	fibronectin 1 [Source:HGNC Symbol;Acc:3778]	A_72_P142471	0.000513374	1	0.00306038		PXDC1	C6orf145	chromosome 6 open reading frame 145 [Source:HGNC Symbol;Acc:21361]	A_72_P245507	0.00070652	1	0.00391647
										FGL2	FGL2	fibrinogen-like 2 [Source:HGNC Symbol;Acc:3696]	A_72_P180891	1.00869e-10	3.97888e-06	1.44162e-08		UTP6	UTP6	UTP6, small subunit (SSU) processome component, homolog (yeast) [Source:HGNC Symbol;Acc:18279]	A_72_P142596	2.27181e-06	0.0896138	4.46918e-05		unknown	unknown		A_72_P246322	0.000566311	1	0.00330454
										LMAN1	LMAN1	lectin, mannose-binding, 1 [Source:HGNC Symbol;Acc:6631]	A_72_P181206	4.65348e-07	0.0183561	1.28725e-05		FIGF	FIGF	c-fos induced growth factor (vascular endothelial growth factor D) [Source:HGNC Symbol;Acc:3708]	A_72_P143011	3.12996e-05	1	0.000348474		unknown	unknown		A_72_P246477	0.00218427	1	0.00923779
										NANOS1	NANOS1	nanos homolog 1 (Drosophila) [Source:HGNC Symbol;Acc:23044]	A_72_P181676	1.54917e-06	0.0611085	3.31571e-05		GLG1	GLG1	golgi glycoprotein 1 [Source:HGNC Symbol;Acc:4316]	A_72_P143081	0.00200716	1	0.0086639		ZNF287	ZNF287	zinc finger protein 287 [Source:HGNC Symbol;Acc:13502]	A_72_P246497	0.000225567	1	0.00161718
										LAD1	LAD1	ladinin 1 [Source:HGNC Symbol;Acc:6472]	A_72_P182091	2.32752e-07	0.00918113	7.32732e-06		S100A4	S100A4	S100 calcium binding protein A4 [Source:HGNC Symbol;Acc:10494]	A_72_P143901	0.000324548	1	0.00214226		KIAA1211L	C2orf55	chromosome 2 open reading frame 55 [Source:HGNC Symbol;Acc:33454]	A_72_P247257	0.000475604	1	0.0028867
										FGF7	FGF7	fibroblast growth factor 7 [Source:HGNC Symbol;Acc:3685]	A_72_P183056	0.000602292	1	0.00345722		MAL2	MAL2	mal, T-cell differentiation protein 2 (gene/pseudogene) [Source:HGNC Symbol;Acc:13634]	A_72_P144026	1.47385e-07	0.00581374	5.16983e-06		ELP5	C17orf81	chromosome 17 open reading frame 81 [Source:HGNC Symbol;Acc:30617]	A_72_P247412	4.06881e-05	1	0.00043006
										SLC27A1	SLC27A1	solute carrier family 27 (fatty acid transporter), member 1 [Source:HGNC Symbol;Acc:10995]	A_72_P183656	1.96966e-08	0.000776952	1.06432e-06		DENND4A	DENND4A	DENN/MADD domain containing 4A [Source:HGNC Symbol;Acc:24321]	A_72_P144291	0.00168303	1	0.00756309		unknown	unknown		A_72_P248247	7.78504e-05	1	0.000713027
										FOXN3	FOXN3	forkhead box N3 [Source:HGNC Symbol;Acc:1928]	A_72_P183771	0.00030614	1	0.00205305		MYO1A	MYO1A	myosin IA [Source:HGNC Symbol;Acc:7595]	A_72_P144681	1.46001e-08	0.000575916	8.25094e-07		unknown	unknown		A_72_P249677	0.00212931	1	0.00906167
										KCTD3	KCTD3	potassium channel tetramerisation domain containing 3 [Source:HGNC Symbol;Acc:21305]	A_72_P183966	0.000212151	1	0.00154401		unknown	unknown		A_72_P144706	0.000283946	1	0.00193179		unknown	unknown		A_72_P250462	0.000201006	1	0.00147817
										CAB39	CAB39	calcium binding protein 39 [Source:HGNC Symbol;Acc:20292]	A_72_P184031	6.42086e-05	1	0.000612965		SMAD2	SMAD2	SMAD family member 2 [Source:HGNC Symbol;Acc:6768]	A_72_P144851	3.80294e-08	0.00150011	1.81391e-06		ZRANB1	ZRANB1	zinc finger, RAN-binding domain containing 1 [Source:HGNC Symbol;Acc:18224]	A_72_P251052	0.000273968	1	0.00188012
										TRGC1	TRGC1	T cell receptor gamma constant 1 [Source:HGNC Symbol;Acc:12275]	A_72_P184086	4.43245e-06	0.174842	7.57877e-05		unknown	unknown		A_72_P144936	1.70767e-05	0.673608	0.000215004		FBXL4	FBXL4	F-box and leucine-rich repeat protein 4 [Source:HGNC Symbol;Acc:13601]	A_72_P251477	0.000675771	1	0.00377677
										KCNG1	KCNG1	potassium voltage-gated channel, subfamily G, member 1 [Source:HGNC Symbol;Acc:6248]	A_72_P184301	2.16188e-08	0.000852773	1.15084e-06		unknown	unknown		A_72_P145091	1.1574e-05	0.456547	0.000159855		SMAD9	SMAD9	SMAD family member 9 [Source:HGNC Symbol;Acc:6774]	A_72_P251852	6.07471e-05	1	0.000586736
										TATDN1	TATDN1	TatD DNase domain containing 1 [Source:HGNC Symbol;Acc:24220]	A_72_P184601	3.43404e-10	1.35459e-05	4.04356e-08		FBXL7	FBXL7	F-box and leucine-rich repeat protein 7 [Source:HGNC Symbol;Acc:13604]	A_72_P145251	0.000689946	1	0.00384177		WNK1	WNK1	WNK lysine deficient protein kinase 1 [Source:HGNC Symbol;Acc:14540]	A_72_P251857	5.00085e-05	1	0.000505675
										PDE8B	PDE8B	phosphodiesterase 8B [Source:HGNC Symbol;Acc:8794]	A_72_P184641	0.000459473	1	0.00280954		PDK3	PDK3	pyruvate dehydrogenase kinase, isozyme 3 [Source:HGNC Symbol;Acc:8811]	A_72_P145371	1.25973e-08	0.000496912	7.25419e-07		PHRF1	PHRF1	PHD and ring finger domains 1 [Source:HGNC Symbol;Acc:24351]	A_72_P251962	0.00141617	1	0.00663524
										YWHAE	YWHAE	tyrosine 3-monooxygenase/tryptophan 5-monooxygenase activation protein, epsilon polypeptide [Source:HGNC Symbol;Acc:12851]	A_72_P185036	0.0017586	1	0.0078225		BMP3	BMP3	bone morphogenetic protein 3 [Source:HGNC Symbol;Acc:1070]	A_72_P146036	4.67462e-05	1	0.000479198		ANKIB1	ANKIB1	ankyrin repeat and IBR domain containing 1 [Source:HGNC Symbol;Acc:22215]	A_72_P252482	0.00206321	1	0.0088426
										SCARB1	SCARB1	scavenger receptor class B, member 1 [Source:HGNC Symbol;Acc:1664]	A_72_P185186	4.49486e-06	0.177304	7.64248e-05		PRDX5	PRDX5	peroxiredoxin 5 [Source:HGNC Symbol;Acc:9355]	A_72_P146311	8.05087e-05	1	0.000729889		unknown	unknown		A_72_P253537	0.000191058	1	0.00141739
										NUDT2	NUDT2	nudix (nucleoside diphosphate linked moiety X)-type motif 2 [Source:HGNC Symbol;Acc:8049]	A_72_P185201	1.75727e-05	0.693174	0.000220055		CXCL2	CXCL2	chemokine (C-X-C motif) ligand 2 [Source:HGNC Symbol;Acc:4603]	A_72_P146411	0.000173333	1	0.00131769		DENND2D	DENND2D	DENN/MADD domain containing 2D [Source:HGNC Symbol;Acc:26192]	A_72_P253692	0.000285178	1	0.00193817
										COL17A1	COL17A1	collagen, type XVII, alpha 1 [Source:HGNC Symbol;Acc:2194]	A_72_P185361	2.60537e-05	1	0.000301206		DKK3	DKK3	dickkopf homolog 3 (Xenopus laevis) [Source:HGNC Symbol;Acc:2893]	A_72_P146426	0.00179494	1	0.00793935		BACH1	BACH1	BTB and CNC homology 1, basic leucine zipper transcription factor 1 [Source:HGNC Symbol;Acc:935]	A_72_P253827	0.001092	1	0.00543124
										KIF21A	KIF21A	kinesin family member 21A [Source:HGNC Symbol;Acc:19349]	A_72_P186361	5.1474e-07	0.0203044	1.39072e-05		CCRL2	CCRL2	chemokine (C-C motif) receptor-like 2 [Source:HGNC Symbol;Acc:1612]	A_72_P146431	0.000195607	1	0.00144547		unknown	unknown		A_72_P254237	0.000900342	1	0.00469712
										MTR	MTR	5-methyltetrahydrofolate-homocysteine methyltransferase [Source:HGNC Symbol;Acc:7468]	A_72_P186581	2.92078e-06	0.115213	5.47331e-05		CD70	CD70	CD70 molecule [Source:HGNC Symbol;Acc:11937]	A_72_P146481	0.000177074	1	0.00134041		unknown	unknown		A_72_P254467	3.33067e-16	1.31382e-11	3.28454e-13
										ACADVL	ACADVL	acyl-CoA dehydrogenase, very long chain [Source:HGNC Symbol;Acc:92]	A_72_P186881	5.52819e-07	0.0218065	1.47043e-05		RBP4	RBP4	retinol binding protein 4, plasma [Source:HGNC Symbol;Acc:9922]	A_72_P146486	6.58372e-07	0.0259701	1.67441e-05		PARP11	PARP11	poly (ADP-ribose) polymerase family, member 11 [Source:HGNC Symbol;Acc:1186]	A_72_P255137	6.55321e-11	2.58498e-06	1.02173e-08
										IPO5	IPO5	importin 5 [Source:HGNC Symbol;Acc:6402]	A_72_P186946	2.43675e-09	9.61202e-05	1.94182e-07		XPNPEP2	XPNPEP2	X-prolyl aminopeptidase (aminopeptidase P) 2, membrane-bound [Source:HGNC Symbol;Acc:12823]	A_72_P146496	0.000233854	1	0.00166175		SPIRE1	SPIRE1	spire homolog 1 (Drosophila) [Source:HGNC Symbol;Acc:30622]	A_72_P255442	2.29014e-05	0.90337	0.000270632
										IGIP	C5orf53	chromosome 5 open reading frame 53 [Source:HGNC Symbol;Acc:33847]	A_72_P188026	5.42137e-06	0.213851	8.82225e-05		MAPK12	MAPK12	mitogen-activated protein kinase 12 [Source:HGNC Symbol;Acc:6874]	A_72_P146501	9.83774e-05	1	0.000846921		TRIP4	TRIP4	thyroid hormone receptor interactor 4 [Source:HGNC Symbol;Acc:12310]	A_72_P255463	0.00127958	1	0.00614193
										MEF2A	MEF2A	myocyte enhancer factor 2A [Source:HGNC Symbol;Acc:6993]	A_72_P188066	0.00142731	1	0.00667565		GNA11	GNA11	guanine nucleotide binding protein (G protein), alpha 11 (Gq class) [Source:HGNC Symbol;Acc:4379]	A_72_P146511	5.66381e-08	0.00223415	2.47414e-06		VPS39	VPS39	vacuolar protein sorting 39 homolog (S. cerevisiae) [Source:HGNC Symbol;Acc:20593]	A_72_P255542	0.000337642	1	0.00221424
										SLC4A9	SLC4A9	solute carrier family 4, sodium bicarbonate cotransporter, member 9 [Source:HGNC Symbol;Acc:11035]	A_72_P188806	1.09049e-05	0.430155	0.000152375		FOLH1	FOLH1	folate hydrolase (prostate-specific membrane antigen) 1 [Source:HGNC Symbol;Acc:3788]	A_72_P146521	2.13199e-07	0.00840986	6.83173e-06		CAST	CAST	calpastatin [Source:HGNC Symbol;Acc:1515]	A_72_P255767	0.00111099	1	0.00550971
										unknown	unknown		A_72_P189501	9.81343e-08	0.00387101	3.7401e-06		TXNIP	TXNIP	thioredoxin interacting protein [Source:HGNC Symbol;Acc:16952]	A_72_P146541	4.44826e-05	1	0.000461753		PKM2	PKM2	pyruvate kinase, muscle [Source:HGNC Symbol;Acc:9021]	A_72_P257617	0.000615802	1	0.0035189
										PDK3	PDK3	pyruvate dehydrogenase kinase, isozyme 3 [Source:HGNC Symbol;Acc:8811]	A_72_P189716	6.82557e-08	0.00269241	2.83752e-06		ADM	ADM	adrenomedullin [Source:HGNC Symbol;Acc:259]	A_72_P146551	0.000572634	1	0.00333224		AKR1B1	AKR1B1	aldo-keto reductase family 1, member B1 (aldose reductase) [Source:HGNC Symbol;Acc:381]	A_72_P257817	2.33653e-05	0.921666	0.000275042
										KIF16B	KIF16B	kinesin family member 16B [Source:HGNC Symbol;Acc:15869]	A_72_P189796	0.000383755	1	0.00244906		OVGP1	OVGP1	oviductal glycoprotein 1, 120kDa [Source:HGNC Symbol;Acc:8524]	A_72_P146596	1.71222e-06	0.0675401	3.59447e-05		unknown	unknown		A_72_P258102	0.000423789	1	0.00264422
										unknown	unknown		A_72_P189811	1.00718e-05	0.397291	0.000142962		FABP7	FABP7	fatty acid binding protein 7, brain [Source:HGNC Symbol;Acc:3562]	A_72_P146656	1.92076e-05	0.757663	0.0002364		SFSWAP	SFSWAP	splicing factor, suppressor of white-apricot homolog (Drosophila) [Source:HGNC Symbol;Acc:10790]	A_72_P258862	0.000230826	1	0.0016468
										CTDSPL2	CTDSPL2	CTD (carboxy-terminal domain, RNA polymerase II, polypeptide A) small phosphatase like 2 [Source:HGNC Symbol;Acc:26936]	A_72_P189881	0.00067339	1	0.00376506		CASP8	CASP8	caspase 8, apoptosis-related cysteine peptidase [Source:HGNC Symbol;Acc:1509]	A_72_P146716	5.35276e-05	1	0.000532416		NCAM1	NCAM1	neural cell adhesion molecule 1 [Source:HGNC Symbol;Acc:7656]	A_72_P259437	0.000857259	1	0.00452357
										PCNXL4	C14orf135	chromosome 14 open reading frame 135 [Source:HGNC Symbol;Acc:20349]	A_72_P190206	6.2833e-05	1	0.000602604		E4	UBE4A	ubiquitination factor E4A [Source:HGNC Symbol;Acc:12499]	A_72_P146751	9.65589e-05	1	0.00083546		CEP120	CEP120	centrosomal protein 120kDa [Source:HGNC Symbol;Acc:26690]	A_72_P260087	0.000161029	1	0.00124304
										ALG9	ALG9	asparagine-linked glycosylation 9, alpha-1,2-mannosyltransferase homolog (S. cerevisiae) [Source:HGNC Symbol;Acc:15672]	A_72_P190516	9.34168e-05	1	0.000813915		GNAS	GNAS	GNAS complex locus [Source:HGNC Symbol;Acc:4392]	A_72_P146781	3.37578e-05	1	0.000369072		MAPK8	MAPK8	mitogen-activated protein kinase 8 [Source:HGNC Symbol;Acc:6881]	A_72_P260232	0.00018565	1	0.0013888
										PDHX	PDHX	pyruvate dehydrogenase complex, component X [Source:HGNC Symbol;Acc:21350]	A_72_P190556	0.0001138	1	0.000948637		CLCA1	CLCA1	chloride channel accessory 1 [Source:HGNC Symbol;Acc:2015]	A_72_P146816	7.3056e-06	0.288177	0.000111308		unknown	unknown		A_72_P260647	0.000381367	1	0.00243776
										C3orf14	C3orf14	chromosome 3 open reading frame 14 [Source:HGNC Symbol;Acc:25024]	A_72_P190751	0.000440139	1	0.00271446		KMO	KMO	kynurenine 3-monooxygenase (kynurenine 3-hydroxylase) [Source:HGNC Symbol;Acc:6381]	A_72_P146821	0.000106426	1	0.000901457		POMGNT2	C3orf39	chromosome 3 open reading frame 39 [Source:HGNC Symbol;Acc:25902]	A_72_P261292	0.000386844	1	0.00246358
										AP1S2	AP1S2	adaptor-related protein complex 1, sigma 2 subunit [Source:HGNC Symbol;Acc:560]	A_72_P190756	0.000571028	1	0.00332532		TMPRSS15	TMPRSS15	transmembrane protease, serine 15 [Source:HGNC Symbol;Acc:9490]	A_72_P146861	6.35688e-09	0.000250753	4.24287e-07		ZKSCAN1	ZKSCAN1	zinc finger with KRAB and SCAN domains 1 [Source:HGNC Symbol;Acc:13101]	A_72_P261582	2.12552e-07	0.00838431	6.81651e-06
										RBPMS	RBPMS	RNA binding protein with multiple splicing [Source:HGNC Symbol;Acc:19097]	A_72_P190856	0.00151712	1	0.00699232		TNNI3	TNNI3	troponin I type 3 (cardiac) [Source:HGNC Symbol;Acc:11947]	A_72_P146876	1.48288e-06	0.0584938	3.20163e-05		NCEH1	NCEH1	neutral cholesterol ester hydrolase 1 [Source:HGNC Symbol;Acc:29260]	A_72_P261942	3.23587e-05	1	0.000357141
										C6orf106	C6orf106	chromosome 6 open reading frame 106 [Source:HGNC Symbol;Acc:21215]	A_72_P191066	7.7724e-05	1	0.000712224		KLF13	KLF13	Kruppel-like factor 13 [Source:HGNC Symbol;Acc:13672]	A_72_P146891	0.000917766	1	0.00476888		SH2D2A	SH2D2A	SH2 domain containing 2A [Source:HGNC Symbol;Acc:10821]	A_72_P262117	5.76335e-05	1	0.00056354
										ALG10	ALG10	asparagine-linked glycosylation 10, alpha-1,2-glucosyltransferase homolog (S. pombe) [Source:HGNC Symbol;Acc:23162]	A_72_P191711	4.44926e-07	0.0175506	1.2397e-05		RPL7	RPL7	ribosomal protein L7 [Source:HGNC Symbol;Acc:10363]	A_72_P146896	0.00183618	1	0.00808912		unknown	unknown		A_72_P262247	9.77214e-07	0.0385472	2.29448e-05
										BTF3L4	BTF3L4	basic transcription factor 3-like 4 [Source:HGNC Symbol;Acc:30547]	A_72_P191771	9.22674e-08	0.00363958	3.58579e-06		MYO7A	MYO7A	myosin VIIA [Source:HGNC Symbol;Acc:7606]	A_72_P146926	0.00169393	1	0.00760093		ENO2	ENO2	enolase 2 (gamma, neuronal) [Source:HGNC Symbol;Acc:3353]	A_72_P262637	0.000165848	1	0.00127178
										RPL15	RPL15	ribosomal protein L15 [Source:HGNC Symbol;Acc:10306]	A_72_P191936	1.92003e-05	0.757377	0.000236385		FYN	FYN	FYN oncogene related to SRC, FGR, YES [Source:HGNC Symbol;Acc:4037]	A_72_P146946	0.00121689	1	0.00590712		XIRP1	XIRP1	xin actin-binding repeat containing 1 [Source:HGNC Symbol;Acc:14301]	A_72_P262812	0.000377768	1	0.00241907
										RBMS1	RBMS1	RNA binding motif, single stranded interacting protein 1 [Source:HGNC Symbol;Acc:9907]	A_72_P192312	0.00164954	1	0.00745167		GADD45A	GADD45A	growth arrest and DNA-damage-inducible, alpha [Source:HGNC Symbol;Acc:4095]	A_72_P146986	0.00231284	1	0.00966314		FAM228b	FAM228b	Family With Sequence Similarity 228, Member B	A_72_P263547	1.55088e-05	0.61176	0.000200249
										unknown	unknown		A_72_P192322	2.21339e-05	0.873092	0.000264013		CCRL1	CCRL1	chemokine (C-C motif) receptor-like 1 [Source:HGNC Symbol;Acc:1611]	A_72_P147026	0.00178671	1	0.0079136		KDM4C	KDM4C	lysine (K)-specific demethylase 4C [Source:HGNC Symbol;Acc:17071]	A_72_P263872	3.606e-13	1.42242e-08	1.32937e-10
										ACBD6	ACBD6	acyl-CoA binding domain containing 6 [Source:HGNC Symbol;Acc:23339]	A_72_P193182	6.08381e-05	1	0.000587184		C7	C7	complement component 7 [Source:HGNC Symbol;Acc:1346]	A_72_P147041	5.31229e-10	2.09549e-05	5.67882e-08		C7orf31	C7orf31	chromosome 7 open reading frame 31 [Source:HGNC Symbol;Acc:21722]	A_72_P264407	1.11988e-12	4.41749e-08	3.68124e-10
										Usp9x	Usp9x	ubiquitin specific peptidase 9, X-linked [Source:HGNC Symbol;Acc:12632]	A_72_P193607	0.00148074	1	0.00686896		UNC5B	UNC5B	unc-5 homolog B (C. elegans) [Source:HGNC Symbol;Acc:12568]	A_72_P147046	3.53253e-08	0.00139344	1.70765e-06		BBS4	BBS4	Bardet-Biedl syndrome 4 [Source:HGNC Symbol;Acc:969]	A_72_P264597	1.50621e-09	5.9414e-05	1.29725e-07
										METTL13	METTL13	methyltransferase like 13 [Source:HGNC Symbol;Acc:24248]	A_72_P194687	0.00024341	1	0.00171334		NGFRAP1	NGFRAP1	nerve growth factor receptor (TNFRSF16) associated protein 1 [Source:HGNC Symbol;Acc:13388]	A_72_P147166	5.75873e-13	2.27159e-08	2.04648e-10		MARCH5	MARCH5	membrane-associated ring finger (C3HC4) 5 [Source:HGNC Symbol;Acc:26025]	A_72_P264882	9.11593e-06	0.359587	0.00013264
										PNRC1	PNRC1	proline-rich nuclear receptor coactivator 1 [Source:HGNC Symbol;Acc:17278]	A_72_P195002	2.02025e-05	0.796907	0.000245504		TRIM2	TRIM2	tripartite motif containing 2 [Source:HGNC Symbol;Acc:15974]	A_72_P147656	0.000161867	1	0.00124832		unknown	unknown		A_72_P265287	0.000163868	1	0.0012615
										unknown	unknown		A_72_P195467	0.0001102	1	0.000925838		RFXAP	RFXAP	regulatory factor X-associated protein [Source:HGNC Symbol;Acc:9988]	A_72_P147711	7.86697e-05	1	0.000719167		RNLS	RNLS	renalase, FAD-dependent amine oxidase [Source:HGNC Symbol;Acc:25641]	A_72_P265957	1.15829e-05	0.456899	0.000159867
										DENND2A	DENND2A	DENN/MADD domain containing 2A [Source:HGNC Symbol;Acc:22212]	A_72_P196707	1.35397e-06	0.0534086	2.95893e-05		STAU2	STAU2	staufen, RNA binding protein, homolog 2 (Drosophila) [Source:HGNC Symbol;Acc:11371]	A_72_P147746	0.000338311	1	0.0022174		SEMA5A	SEMA5A	sema domain, seven thrombospondin repeats (type 1 and type 1-like), transmembrane domain (TM) and short cytoplasmic domain, (semaphorin) 5A [Source:HGNC Symbol;Acc:10736]	A_72_P266092	0.0014592	1	0.00679089
										CENPA	CENPA	centromere protein A [Source:HGNC Symbol;Acc:1851]	A_72_P196912	1.09488e-05	0.431885	0.000152771		POSTN	POSTN	periostin, osteoblast specific factor [Source:HGNC Symbol;Acc:16953]	A_72_P147831	5.36556e-05	1	0.000533527		CLIC5	CLIC5	chloride intracellular channel 5 [Source:HGNC Symbol;Acc:13517]	A_72_P266642	7.16769e-07	0.0282737	1.79288e-05
										unknown	unknown		A_72_P196947	2.4596e-07	0.00970213	7.65756e-06		TRA2B	TRA2B	transformer 2 beta homolog (Drosophila) [Source:HGNC Symbol;Acc:10781]	A_72_P147866	0.000998422	1	0.00507261		IL17RC	IL17RC	interleukin 17 receptor C [Source:HGNC Symbol;Acc:18358]	A_72_P267601	4.26138e-05	1	0.00044611
										TANC1	TANC1	tetratricopeptide repeat, ankyrin repeat and coiled-coil containing 1 [Source:HGNC Symbol;Acc:29364]	A_72_P197297	0.00102022	1	0.00515678		CTDSPL	CTDSPL	CTD (carboxy-terminal domain, RNA polymerase II, polypeptide A) small phosphatase-like [Source:HGNC Symbol;Acc:16890]	A_72_P147901	1.17068e-05	0.461788	0.000161239		PBDC1	CXorf26	chromosome X open reading frame 26 [Source:HGNC Symbol;Acc:28790]	A_72_P267726	5.3699e-09	0.000211821	3.74905e-07
										CTNND1	CTNND1	catenin (cadherin-associated protein), delta 1 [Source:HGNC Symbol;Acc:2515]	A_72_P197302	0.000391672	1	0.00248631		IRS1	IRS1	insulin receptor substrate 1 [Source:HGNC Symbol;Acc:6125]	A_72_P147951	8.34134e-06	0.329032	0.000123696		unknown	unknown		A_72_P267766	1.20789e-05	0.476464	0.00016524
											IRAK3	interleukin-1 receptor-associated kinase 3 [Source:HGNC Symbol;Acc:17020]	A_72_P198122	7.75219e-07	0.0305793	1.91001e-05		FAM83C	FAM83C	family with sequence similarity 83, member C [Source:HGNC Symbol;Acc:16121]	A_72_P148036	4.96899e-05	1	0.000503098		TRIOBP	TRIOBP	TRIO and F-actin binding protein [Source:HGNC Symbol;Acc:17009]	A_72_P267906	7.57384e-05	1	0.000698522
										unknown	unknown		A_72_P198172	3.22007e-05	1	0.000355994		AP3B1	AP3B1	adaptor-related protein complex 3, beta 1 subunit [Source:HGNC Symbol;Acc:566]	A_72_P148076	0.00216332	1	0.00917475		C2orf43	C2orf43	chromosome 2 open reading frame 43 [Source:HGNC Symbol;Acc:26145]	A_72_P268001	0.00131321	1	0.00626597
										CLDN12	CLDN12	claudin 12 [Source:HGNC Symbol;Acc:2034]	A_72_P198317	3.94607e-05	1	0.000418769		STX7	STX7	syntaxin 7 [Source:HGNC Symbol;Acc:11442]	A_72_P148351	8.4268e-06	0.332404	0.000124776		ACOT6	ACOT6	acyl-CoA thioesterase 6 [Source:HGNC Symbol;Acc:33159]	A_72_P268279	0.00240637	1	0.00997601
										RB1	RB1	retinoblastoma 1 [Source:HGNC Symbol;Acc:9884]	A_72_P198377	0.000103629	1	0.000882887		THRB	THRB	thyroid hormone receptor, beta [Source:HGNC Symbol;Acc:11799]	A_72_P148476	1.10256e-05	0.434914	0.00015368		NOXA1	NOXA1	NADPH oxidase activator 1 [Source:HGNC Symbol;Acc:10668]	A_72_P268829	0.000111082	1	0.000931075
										LSAMP	LSAMP	limbic system-associated membrane protein [Source:HGNC Symbol;Acc:6705]	A_72_P198447	3.42398e-07	0.0135062	9.98245e-06		SNTA1	SNTA1	syntrophin, alpha 1 (dystrophin-associated protein A1, 59kDa, acidic component) [Source:HGNC Symbol;Acc:11167]	A_72_P148941	4.53012e-06	0.178695	7.69243e-05		LYSMD2	LYSMD2	LysM, putative peptidoglycan-binding, domain containing 2 [Source:HGNC Symbol;Acc:28571]	A_72_P269254	0.00216568	1	0.00918241
										MPDZ	MPDZ	multiple PDZ domain protein [Source:HGNC Symbol;Acc:7208]	A_72_P199307	7.65898e-05	1	0.000704398		HID1	C17orf28	chromosome 17 open reading frame 28 [Source:HGNC Symbol;Acc:15736]	A_72_P148971	1.86216e-05	0.734548	0.000230627		AHR	AHR	aryl hydrocarbon receptor [Source:HGNC Symbol;Acc:348]	A_72_P269274	0.00183179	1	0.0080752
										unknown	unknown		A_72_P200022	4.54819e-09	0.000179408	3.2679e-07		TBPL1	TBPL1	TBP-like 1 [Source:HGNC Symbol;Acc:11589]	A_72_P149206	0.000223977	1	0.00160862		PIGG	PIGG	phosphatidylinositol glycan anchor biosynthesis, class G [Source:HGNC Symbol;Acc:25985]	A_72_P269464	0.00101824	1	0.00515139
										SGF29	CCDC101	coiled-coil domain containing 101 [Source:HGNC Symbol;Acc:25156]	A_72_P200632	5.05689e-09	0.000199474	3.5688e-07		RTN1	RTN1	reticulon 1 [Source:HGNC Symbol;Acc:10467]	A_72_P149316	4.11484e-05	1	0.000434111		SLU7	SLU7	SLU7 splicing factor homolog (S. cerevisiae) [Source:HGNC Symbol;Acc:16939]	A_72_P269699	0.000172315	1	0.00131245
										TARBP1	TARBP1	TAR (HIV-1) RNA binding protein 1 [Source:HGNC Symbol;Acc:11568]	A_72_P200682	0.000378138	1	0.00242065		SEC23IP	SEC23IP	SEC23 interacting protein [Source:HGNC Symbol;Acc:17018]	A_72_P149341	0.00123161	1	0.00596392		FUNDC1	FUNDC1	FUN14 domain containing 1 [Source:HGNC Symbol;Acc:28746]	A_72_P270334	0.00132595	1	0.00631
											ADAL	adenosine deaminase-like [Source:HGNC Symbol;Acc:31853]	A_72_P200742	0.000928728	1	0.00481274		MAGED1	MAGED1	melanoma antigen family D, 1 [Source:HGNC Symbol;Acc:6813]	A_72_P149681	0.00131529	1	0.00627166		unknown	unknown		A_72_P271759	6.93067e-07	0.0273387	1.74354e-05
										CC2D2A	CC2D2A	coiled-coil and C2 domain containing 2A [Source:HGNC Symbol;Acc:29253]	A_72_P200842	0.000537727	1	0.00317285		RPS3	RPS3	ribosomal protein S3 [Source:HGNC Symbol;Acc:10420]	A_72_P149686	0.00096784	1	0.00496004		INPP5B	INPP5B	inositol polyphosphate-5-phosphatase, 75kDa [Source:HGNC Symbol;Acc:6077]	A_72_P271769	6.63409e-06	0.261688	0.000103426
										ZNF672	ZNF672	zinc finger protein 672 [Source:HGNC Symbol;Acc:26179]	A_72_P200892	8.41572e-07	0.0331967	2.04539e-05		LITAF	LITAF	lipopolysaccharide-induced TNF factor [Source:HGNC Symbol;Acc:16841]	A_72_P150201	0.000464382	1	0.00283385		ZMIZ2	ZMIZ2	zinc finger, MIZ-type containing 2 [Source:HGNC Symbol;Acc:22229]	A_72_P272559	0.00141454	1	0.00663264
										CCDC162	CCDC162	coiled-coil domain containing 162, pseudogene	A_72_P201177	0.000143587	1	0.00113756		GLS2	GLS2	glutaminase 2 (liver, mitochondrial) [Source:HGNC Symbol;Acc:29570]	A_72_P150321	7.32174e-06	0.288813	0.000111468		DENND2D	DENND2D	DENN/MADD domain containing 2D [Source:HGNC Symbol;Acc:26192]	A_72_P272719	0.000595332	1	0.00342724
										NPR3	NPR3	natriuretic peptide receptor C/guanylate cyclase C (atrionatriuretic peptide receptor C) [Source:HGNC Symbol;Acc:7945]	A_72_P201717	2.52351e-06	0.0995425	4.84864e-05		MYCBPAP	MYCBPAP	MYCBP associated protein [Source:HGNC Symbol;Acc:19677]	A_72_P150591	9.19168e-06	0.362575	0.000133545		GSDMA	GSDMA	gasdermin A [Source:HGNC Symbol;Acc:13311]	A_72_P272889	8.90495e-05	1	0.0007853
										TMPRSS6	TMPRSS6	transmembrane protease, serine 6 [Source:HGNC Symbol;Acc:16517]	A_72_P201832	3.59754e-10	1.41908e-05	4.17378e-08		ODC1	ODC1	ornithine decarboxylase 1 [Source:HGNC Symbol;Acc:8109]	A_72_P150791	0.00113993	1	0.00561722		unknown	unknown		A_72_P272939	4.55657e-06	0.179739	7.72405e-05
										FAM13B	FAM13B	family with sequence similarity 13, member B [Source:HGNC Symbol;Acc:1335]	A_72_P201842	0.00224071	1	0.00942996		unknown	unknown		A_72_P151146	0.00116349	1	0.00570974		unknown	unknown	COX15 homolog, cytochrome c oxidase assembly protein (yeast) [Source:HGNC Symbol;Acc:2263]	A_72_P273074	0.00180775	1	0.00798317
										unknown	unknown		A_72_P202027	4.15352e-06	0.16384	7.23036e-05		KIAA1958	KIAA1958	KIAA1958 [Source:HGNC Symbol;Acc:23427]	A_72_P151201	0.00159463	1	0.00725509		CSRNP3	CSRNP3	cysteine-serine-rich nuclear protein 3 [Source:HGNC Symbol;Acc:30729]	A_72_P273444	5.92515e-05	1	0.000574966
										SH3PXD2B	SH3PXD2B	SH3 and PX domains 2B [Source:HGNC Symbol;Acc:29242]	A_72_P202407	0.000264001	1	0.00182732		RDX	RDX	radixin [Source:HGNC Symbol;Acc:9944]	A_72_P151361	0.000207002	1	0.00151183		GSDMC	GSDMC	gasdermin C [Source:HGNC Symbol;Acc:7151]	A_72_P273834	2.97854e-06	0.117491	5.54728e-05
										THRB	THRB	thyroid hormone receptor, beta [Source:HGNC Symbol;Acc:11799]	A_72_P202822	5.14339e-06	0.202886	8.50319e-05		DNAJB13	DNAJB13	DnaJ (Hsp40) homolog, subfamily B, member 13 [Source:HGNC Symbol;Acc:30718]	A_72_P151591	0.000237982	1	0.00168445		unknown	unknown		A_72_P273944	1.19403e-10	4.70997e-06	1.65844e-08
										AGPAT1	AGPAT1	1-acylglycerol-3-phosphate O-acyltransferase 1 (lysophosphatidic acid acyltransferase, alpha) [Source:HGNC Symbol;Acc:324]	A_72_P202932	0.00150373	1	0.00694893		PTGES2	PTGES2	prostaglandin E synthase 2 [Source:HGNC Symbol;Acc:17822]	A_72_P152101	5.32663e-05	1	0.000530725		CHST9	CHST9	carbohydrate (N-acetylgalactosamine 4-0) sulfotransferase 9 [Source:HGNC Symbol;Acc:19898]	A_72_P273979	0.000695763	1	0.00386768
										AFTPH	AFTPH	aftiphilin [Source:HGNC Symbol;Acc:25951]	A_72_P203212	2.05059e-06	0.0808877	4.1266e-05		KLF15	KLF15	Kruppel-like factor 15 [Source:HGNC Symbol;Acc:14536]	A_72_P152306	9.96898e-05	1	0.000855978		DHX57	DHX57	DEAH (Asp-Glu-Ala-Asp/His) box polypeptide 57 [Source:HGNC Symbol;Acc:20086]	A_72_P274434	0.000258026	1	0.00179413
										NOSTRIN	NOSTRIN	nitric oxide synthase trafficker [Source:HGNC Symbol;Acc:20203]	A_72_P203252	4.71768e-05	1	0.000482734		TRIM14	TRIM14	tripartite motif containing 14 [Source:HGNC Symbol;Acc:16283]	A_72_P152631	0.000543347	1	0.00319798		PTEN	PTEN	phosphatase and tensin homolog [Source:HGNC Symbol;Acc:9588]	A_72_P274579	2.83973e-05	1	0.00032244
										PSIP1	PSIP1	PC4 and SFRS1 interacting protein 1 [Source:HGNC Symbol;Acc:9527]	A_72_P203592	1.4359e-05	0.566407	0.000188488		SPTSSA	SPTSSA	serine palmitoyltransferase, small subunit A [Source:HGNC Symbol;Acc:20361]	A_72_P152796	3.10239e-05	1	0.000345892		Braf	Braf	v-raf murine sarcoma viral oncogene homolog B1 [Source:HGNC Symbol;Acc:1097]	A_72_P275014	0.000341787	1	0.00223436
										VAMP3	VAMP3	vesicle-associated membrane protein 3 (cellubrevin) [Source:HGNC Symbol;Acc:12644]	A_72_P204002	0.000153339	1	0.00119679		unknown	unknown		A_72_P152806	5.38158e-05	1	0.000534547		YAF2	YAF2	YY1 associated factor 2 [Source:HGNC Symbol;Acc:17363]	A_72_P275724	2.34977e-07	0.00926889	7.38557e-06
										RAD23B	RAD23B	RAD23 homolog B (S. cerevisiae) [Source:HGNC Symbol;Acc:9813]	A_72_P204072	1.12276e-05	0.442884	0.000155945		PLEK2	PLEK2	pleckstrin 2 [Source:HGNC Symbol;Acc:19238]	A_72_P152811	0.000134664	1	0.00108164		unknown	unknown	interleukin enhancer binding factor 3, 90kDa [Source:HGNC Symbol;Acc:6038]	A_72_P275764	0.000502244	1	0.00300584
										HELZ	HELZ	helicase with zinc finger [Source:HGNC Symbol;Acc:16878]	A_72_P205067	3.3004e-05	1	0.000363146		PLSCR4	PLSCR4	phospholipid scramblase 4 [Source:HGNC Symbol;Acc:16497]	A_72_P152851	0.000551204	1	0.0032365		ZNF256	ZNF256	zinc finger protein 256 [Source:HGNC Symbol;Acc:13049]	A_72_P276639	8.69862e-05	1	0.000771763
										unknown	unknown		A_72_P205227	5.31254e-06	0.209558	8.69537e-05		CDKN1A	CDKN1A	cyclin-dependent kinase inhibitor 1A (p21, Cip1) [Source:HGNC Symbol;Acc:1784]	A_72_P152936	0.00057148	1	0.00332683		SIN3A	SIN3A	SIN3 homolog A, transcription regulator (yeast) [Source:HGNC Symbol;Acc:19353]	A_72_P278359	4.68885e-08	0.00184957	2.12838e-06
										KIF4A	KIF4A	kinesin family member 4A [Source:HGNC Symbol;Acc:13339]	A_72_P205627	6.34912e-06	0.250447	0.000100139		PCNX	PCNX	pecanex homolog (Drosophila) [Source:HGNC Symbol;Acc:19740]	A_72_P153081	0.000101209	1	0.000865818		ECHS1	ECHS1	enoyl CoA hydratase, short chain, 1, mitochondrial [Source:HGNC Symbol;Acc:3151]	A_72_P278464	0.000302449	1	0.00203278
										HSPA5	HSPA5	heat shock 70kDa protein 5 (glucose-regulated protein, 78kDa) [Source:HGNC Symbol;Acc:5238]	A_72_P205757	4.56001e-07	0.0179874	1.26316e-05		C1orf226	C1orf226	chromosome 1 open reading frame 226 [Source:HGNC Symbol;Acc:34351]	A_72_P153221	0.000967526	1	0.00495923		unknown	unknown		A_72_P278749	9.01723e-12	3.55694e-07	1.92267e-09
										DNAJA2	DNAJA2	DnaJ (Hsp40) homolog, subfamily A, member 2 [Source:HGNC Symbol;Acc:14884]	A_72_P205852	1.32662e-06	0.0523297	2.9127e-05		RNF14	RNF14	ring finger protein 14 [Source:HGNC Symbol;Acc:10058]	A_72_P153496	0.000203149	1	0.00148921		C8orf37	C8orf37	chromosome 8 open reading frame 37 [Source:HGNC Symbol;Acc:27232]	A_72_P278789	0.000729695	1	0.00400545
										NKIRAS2	NKIRAS2	NFKB inhibitor interacting Ras-like 2 [Source:HGNC Symbol;Acc:17898]	A_72_P206457	1.54875e-11	6.1092e-07	2.99471e-09		MBD2	MBD2	methyl-CpG binding domain protein 2 [Source:HGNC Symbol;Acc:6917]	A_72_P153591	0.000546918	1	0.00321597		unknown	unknown		A_72_P279819	0.00131013	1	0.00625355
										unknown	unknown		A_72_P206797	1.19187e-07	0.00470146	4.37752e-06		FAM107A	FAM107A	family with sequence similarity 107, member A [Source:HGNC Symbol;Acc:30827]	A_72_P153596	8.84405e-08	0.00348863	3.49562e-06		SEC24A	SEC24A	SEC24 family, member A (S. cerevisiae) [Source:HGNC Symbol;Acc:10703]	A_72_P279824	0.00188214	1	0.00825015
										CMBL	CMBL	carboxymethylenebutenolidase homolog (Pseudomonas) [Source:HGNC Symbol;Acc:25090]	A_72_P206812	0.00173521	1	0.00774464		CRELD2	CRELD2	cysteine-rich with EGF-like domains 2 [Source:HGNC Symbol;Acc:28150]	A_72_P153611	1.08481e-05	0.427916	0.000151858		RAB3GAP1	RAB3GAP1	RAB3 GTPase activating protein subunit 1 (catalytic) [Source:HGNC Symbol;Acc:17063]	A_72_P280414	0.00122653	1	0.0059437
										ALOX5AP	ALOX5AP	arachidonate 5-lipoxygenase-activating protein [Source:HGNC Symbol;Acc:436]	A_72_P207457	1.0946e-05	0.431775	0.000152771		ZFAND3	ZFAND3	zinc finger, AN1-type domain 3 [Source:HGNC Symbol;Acc:18019]	A_72_P154666	0.00176016	1	0.00782546		TTC32	TTC32	tetratricopeptide repeat domain 32 [Source:HGNC Symbol;Acc:32954]	A_72_P280884	0.000377525	1	0.00241829
										unknown	unknown		A_72_P207637	1.1823e-07	0.00466371	4.34719e-06		TRIM13	TRIM13	tripartite motif containing 13 [Source:HGNC Symbol;Acc:9976]	A_72_P154716	0.00113027	1	0.00557797		unknown	unknown		A_72_P281429	0.00089437	1	0.00467214
										NAA50	NAA50	N(alpha)-acetyltransferase 50, NatE catalytic subunit [Source:HGNC Symbol;Acc:29533]	A_72_P207967	1.72846e-06	0.0681807	3.62086e-05		unknown	unknown		A_72_P154896	0.00167374	1	0.00753423		unknown	unknown		A_72_P281539	0.00200557	1	0.00866273
										unknown	unknown		A_72_P208197	0.00111592	1	0.00552649		NCALD	NCALD	neurocalcin delta [Source:HGNC Symbol;Acc:7655]	A_72_P155086	4.90266e-07	0.019339	1.33927e-05		unknown	unknown		A_72_P281734	0.000145439	1	0.00114796
										CDC25A	CDC25A	cell division cycle 25 homolog A (S. pombe) [Source:HGNC Symbol;Acc:1725]	A_72_P208472	4.50664e-08	0.00177769	2.06135e-06		unknown	unknown		A_72_P155096	0.000144888	1	0.00114488		NARS2	NARS2	asparaginyl-tRNA synthetase 2, mitochondrial (putative) [Source:HGNC Symbol;Acc:26274]	A_72_P282014	0.000284447	1	0.00193453
										GSDMB	GSDMB	gasdermin B [Source:HGNC Symbol;Acc:23690]	A_72_P208572	0.000200643	1	0.00147577		CHAC2	CHAC2	ChaC, cation transport regulator homolog 2 (E. coli) [Source:HGNC Symbol;Acc:32363]	A_72_P155116	7.6846e-07	0.0303127	1.89573e-05		MARCH6	MARCH6	membrane-associated ring finger (C3HC4) 6 [Source:HGNC Symbol;Acc:30550]	A_72_P282024	5.55112e-16	2.18969e-11	5.21355e-13
										unknown	unknown		A_72_P208832	4.46151e-06	0.175989	7.61856e-05		BOD1	BOD1	biorientation of chromosomes in cell division 1 [Source:HGNC Symbol;Acc:25114]	A_72_P155181	9.33798e-05	1	0.000813915		unknown	unknown		A_72_P282284	2.22007e-08	0.000875727	1.17076e-06
										KANSL2	C12orf41	chromosome 12 open reading frame 41 [Source:HGNC Symbol;Acc:26024]	A_72_P209002	0.000116331	1	0.000965451		IGF2	IGF2	insulin-like growth factor 2 (somatomedin A) [Source:HGNC Symbol;Acc:5466]	A_72_P155326	0.000519268	1	0.00308805		unknown	unknown		A_72_P282419	0.00138419	1	0.00651794
										ACAA1	ACAA1	acetyl-CoA acyltransferase 1 [Source:HGNC Symbol;Acc:82]	A_72_P209815	1.09866e-06	0.0433377	2.50218e-05		CYP51A1	CYP51A1	cytochrome P450, family 51, subfamily A, polypeptide 1 [Source:HGNC Symbol;Acc:2649]	A_72_P155691	1.23895e-05	0.488718	0.000168176		ELOVL7	ELOVL7	ELOVL fatty acid elongase 7 [Source:HGNC Symbol;Acc:26292]	A_72_P282484	4.45861e-05	1	0.000462584
										IVNS1ABP	IVNS1ABP	influenza virus NS1A binding protein [Source:HGNC Symbol;Acc:16951]	A_72_P209852	8.74518e-05	1	0.000774848		RPL8	RPL8	ribosomal protein L8 [Source:HGNC Symbol;Acc:10368]	A_72_P156381	0.00157512	1	0.00719288		SMAD4	SMAD4	SMAD family member 4 [Source:HGNC Symbol;Acc:6770]	A_72_P282494	0.000185948	1	0.00139077
										MIPEP	MIPEP	mitochondrial intermediate peptidase [Source:HGNC Symbol;Acc:7104]	A_72_P210052	1.13019e-05	0.445814	0.000156811		SSTR5	SSTR5	somatostatin receptor 5 [Source:HGNC Symbol;Acc:11334]	A_72_P157621	3.82028e-09	0.000150695	2.85407e-07		unknown	unknown		A_72_P282504	6.79862e-06	0.268178	0.000105416
										MDM2	MDM2	Mdm2 p53 binding protein homolog (mouse) [Source:HGNC Symbol;Acc:6973]	A_72_P210057	0.00178398	1	0.00790508		HNRNPK	HNRNPK	heterogeneous nuclear ribonucleoprotein K [Source:HGNC Symbol;Acc:5044]	A_72_P157676	0.000579673	1	0.0033641		unknown	unknown		A_72_P282554	0.000581448	1	0.00337044
										RFC2	RFC2	replication factor C (activator 1) 2, 40kDa [Source:HGNC Symbol;Acc:9970]	A_72_P210662	1.11015e-06	0.0437911	2.52398e-05		SMARCB1	SMARCB1	SWI/SNF related, matrix associated, actin dependent regulator of chromatin, subfamily b, member 1 [Source:HGNC Symbol;Acc:11103]	A_72_P157701	0.00162181	1	0.0073527		unknown	unknown		A_72_P282579	4.03889e-07	0.0159318	1.14535e-05
										GSTA4	GSTA4	glutathione S-transferase alpha 4 [Source:HGNC Symbol;Acc:4629]	A_72_P210752	4.15394e-07	0.0163856	1.16873e-05		TGFBI	TGFBI	transforming growth factor, beta-induced, 68kDa [Source:HGNC Symbol;Acc:11771]	A_72_P157711	5.48155e-07	0.0216225	1.46395e-05		COX19	COX19	COX19 cytochrome c oxidase assembly homolog (S. cerevisiae) [Source:HGNC Symbol;Acc:28074]	A_72_P283459	1.35375e-05	0.533998	0.000180466
										SPEF2	SPEF2	sperm flagellar 2 [Source:HGNC Symbol;Acc:26293]	A_72_P210822	9.11054e-05	1	0.000799321		AUP1	AUP1	ancient ubiquitous protein 1 [Source:HGNC Symbol;Acc:891]	A_72_P157741	0.000723497	1	0.00398368		NUP205	NUP205	nucleoporin 205kDa [Source:HGNC Symbol;Acc:18658]	A_72_P284169	0.000280799	1	0.00191534
										ANG1	ANGPT1	angiopoietin 1 [Source:HGNC Symbol;Acc:484]	A_72_P211422	0.001346	1	0.00638381		ARL2BP	ARL2BP	ADP-ribosylation factor-like 2 binding protein [Source:HGNC Symbol;Acc:17146]	A_72_P157751	0.000432376	1	0.00268258		ANAPC7	ANAPC7	anaphase promoting complex subunit 7 [Source:HGNC Symbol;Acc:17380]	A_72_P284454	0.000156744	1	0.00121615
										unknown	unknown		A_72_P211472	0.000978339	1	0.00499697		FXR2	FXR2	fragile X mental retardation, autosomal homolog 2 [Source:HGNC Symbol;Acc:4024]	A_72_P158011	0.000294955	1	0.00199012		ZNF609	ZNF609	zinc finger protein 609 [Source:HGNC Symbol;Acc:29003]	A_72_P284904	1.46805e-09	5.79088e-05	1.26993e-07
										MAK16	MAK16	MAK16 homolog (S. cerevisiae) [Source:HGNC Symbol;Acc:13703]	A_72_P211592	1.60737e-05	0.634042	0.000205391		unknown	unknown		A_72_P158016	0.00201778	1	0.00870115		FHIT	FHIT	fragile histidine triad gene [Source:HGNC Symbol;Acc:3701]	A_72_P285144	0.00108135	1	0.00538706
										SACM1L	SACM1L	SAC1 suppressor of actin mutations 1-like (yeast) [Source:HGNC Symbol;Acc:17059]	A_72_P211717	0.000431579	1	0.00268054		RAB3GAP1	RAB3GAP1	RAB3 GTPase activating protein subunit 1 (catalytic) [Source:HGNC Symbol;Acc:17063]	A_72_P158406	0.00105157	1	0.00527		CASQ2	CASQ2	calsequestrin 2 (cardiac muscle) [Source:HGNC Symbol;Acc:1513]	A_72_P285234	3.22043e-08	0.00127033	1.57414e-06
										C1orf21	C1orf21	chromosome 1 open reading frame 21 [Source:HGNC Symbol;Acc:15494]	A_72_P211792	9.06661e-05	1	0.000796529		RAB14	RAB14	RAB14, member RAS oncogene family [Source:HGNC Symbol;Acc:16524]	A_72_P158556	0.000139513	1	0.00111221		KTI12	KTI12	KTI12 homolog, chromatin associated (S. cerevisiae) [Source:HGNC Symbol;Acc:25160]	A_72_P286184	3.3455e-06	0.131966	6.08188e-05
										RNASEL	RNASEL	ribonuclease L (2',5'-oligoisoadenylate synthetase-dependent) [Source:HGNC Symbol;Acc:10050]	A_72_P211817	2.61043e-07	0.0102971	8.05089e-06		DEGS1	DEGS1	degenerative spermatocyte homolog 1, lipid desaturase (Drosophila) [Source:HGNC Symbol;Acc:13709]	A_72_P158596	0.000148949	1	0.00116924		TMEM260	C14orf101	chromosome 14 open reading frame 101 [Source:HGNC Symbol;Acc:20185]	A_72_P287444	5.92881e-12	2.33868e-07	1.37569e-09
										FNDC9	FNDC9	fibronectin type III domain containing 9 [Source:HGNC Symbol;Acc:33547]	A_72_P212407	2.00353e-10	7.90311e-06	2.59118e-08		PRELID2	PRELID2	PRELI domain containing 2 [Source:HGNC Symbol;Acc:28306]	A_72_P158626	0.000186256	1	0.00139228		NLE1	NLE1	notchless homolog 1 (Drosophila) [Source:HGNC Symbol;Acc:19889]	A_72_P287684	0.000256445	1	0.00178613
										LRCH1	LRCH1	leucine-rich repeats and calponin homology (CH) domain containing 1 [Source:HGNC Symbol;Acc:20309]	A_72_P212427	0.000827938	1	0.00439752		CFAP126	CFAP126	cilia and flagella associated protein 126	A_72_P158916	0.000588337	1	0.00339739		SGCG	SGCG	sarcoglycan, gamma (35kDa dystrophin-associated glycoprotein) [Source:HGNC Symbol;Acc:10809]	A_72_P287789	0.00155222	1	0.00711469
										TRPS1	TRPS1	trichorhinophalangeal syndrome I [Source:HGNC Symbol;Acc:12340]	A_72_P212597	0.000114893	1	0.000955861		LITAF	LITAF	lipopolysaccharide-induced TNF factor [Source:HGNC Symbol;Acc:16841]	A_72_P158981	0.000366006	1	0.00236007		SDS	SDS	serine dehydratase [Source:HGNC Symbol;Acc:10691]	A_72_P288439	0.000772812	1	0.00418052
										PCNXL2	PCNXL2	pecanex-like 2 (Drosophila) [Source:HGNC Symbol;Acc:8736]	A_72_P212677	5.3366e-05	1	0.000531584		ERAP2	ERAP2	endoplasmic reticulum aminopeptidase 2 [Source:HGNC Symbol;Acc:29499]	A_72_P159881	0.000639484	1	0.00362429		LGALS7	LGALS7	lectin, galactoside-binding, soluble, 7 [Source:HGNC Symbol;Acc:6568]	A_72_P288899	2.21326e-06	0.0873044	4.37651e-05
										LGR4	LGR4	leucine-rich repeat containing G protein-coupled receptor 4 [Source:HGNC Symbol;Acc:13299]	A_72_P212697	1.22629e-07	0.00483721	4.46091e-06		TAGLN3	TAGLN3	transgelin 3 [Source:HGNC Symbol;Acc:29868]	A_72_P160441	0.000513863	1	0.00306283		unknown	unknown		A_72_P288969	0.00234256	1	0.00976742
										UBALD2	FAM100B	family with sequence similarity 100, member B [Source:HGNC Symbol;Acc:28438]	A_72_P212837	0.00126282	1	0.00608293		ARHGAP18	ARHGAP18	Rho GTPase activating protein 18 [Source:HGNC Symbol;Acc:21035]	A_72_P160556	0.000435896	1	0.00269504		unknown	unknown		A_72_P289819	5.91685e-06	0.233396	9.47225e-05
										COL11A1	COL11A1	collagen, type XI, alpha 1 [Source:HGNC Symbol;Acc:2186]	A_72_P212908	3.6576e-06	0.144278	6.50485e-05		NPEPPS	NPEPPS	aminopeptidase puromycin sensitive [Source:HGNC Symbol;Acc:7900]	A_72_P160696	0.00216106	1	0.0091711		HMGB1	HMGB1	high mobility group box 1 [Source:HGNC Symbol;Acc:4983]	A_72_P290154	0.000122615	1	0.00100638
										RBM12	RBM12	RNA binding motif protein 12 [Source:HGNC Symbol;Acc:9898]	A_72_P213142	1.608e-05	0.634293	0.000205406		SLC4A7	SLC4A7	solute carrier family 4, sodium bicarbonate cotransporter, member 7 [Source:HGNC Symbol;Acc:11033]	A_72_P161021	0.000178394	1	0.0013473		unknown	unknown		A_72_P290669	9.35122e-11	3.68868e-06	1.35117e-08
										GTF3C6	GTF3C6	general transcription factor IIIC, polypeptide 6, alpha 35kDa [Source:HGNC Symbol;Acc:20872]	A_72_P213237	0.000111115	1	0.000931075		LPCAT1	LPCAT1	lysophosphatidylcholine acyltransferase 1 [Source:HGNC Symbol;Acc:25718]	A_72_P161131	0.00170688	1	0.00764797		PBX2	PBX2	pre-B-cell leukemia homeobox 2 [Source:HGNC Symbol;Acc:8633]	A_72_P290839	0.00193417	1	0.00842575
										HIF1A	HIF1A	hypoxia inducible factor 1, alpha subunit (basic helix-loop-helix transcription factor) [Source:HGNC Symbol;Acc:4910]	A_72_P213487	0.000183837	1	0.00137811		NIT2	NIT2	nitrilase family, member 2 [Source:HGNC Symbol;Acc:29878]	A_72_P161141	9.28056e-08	0.00366081	3.59608e-06		PACRGL	PACRGL	PARK2 co-regulated-like [Source:HGNC Symbol;Acc:28442]	A_72_P291174	4.06235e-05	1	0.000429607
										EHHADH	EHHADH	enoyl-CoA, hydratase/3-hydroxyacyl CoA dehydrogenase [Source:HGNC Symbol;Acc:3247]	A_72_P213592	1.49177e-06	0.0588444	3.21378e-05		GAS6	GAS6	growth arrest-specific 6 [Source:HGNC Symbol;Acc:4168]	A_72_P161176	2.759e-05	1	0.000315089		unknown	unknown		A_72_P291379	0.000499541	1	0.00299454
										DOCK4	DOCK4	dedicator of cytokinesis 4 [Source:HGNC Symbol;Acc:19192]	A_72_P213892	6.48223e-06	0.255698	0.000101578		unknown	unknown		A_72_P161296	0.000863272	1	0.00454492		CTRL	CTRL	chymotrypsin-like [Source:HGNC Symbol;Acc:2524]	A_72_P291709	0.00012696	1	0.00103344
										MFSD6L	MFSD6L	major facilitator superfamily domain containing 6-like [Source:HGNC Symbol;Acc:26656]	A_72_P213957	0.00197835	1	0.0085782		NT5DC1	NT5DC1	5'-nucleotidase domain containing 1 [Source:HGNC Symbol;Acc:21556]	A_72_P161321	0.000261751	1	0.00181523		SHROOM2	SHROOM2	shroom family member 2 [Source:HGNC Symbol;Acc:630]	A_72_P291979	8.12336e-05	1	0.000734099
										PRIM2	PRIM2	primase, DNA, polypeptide 2 (58kDa)	A_72_P214097	0.000737388	1	0.00403874		IGDCC4	IGDCC4	immunoglobulin superfamily, DCC subclass, member 4 [Source:HGNC Symbol;Acc:13770]	A_72_P161496	5.71491e-07	0.022543	1.50487e-05		CYP2C8	CYP2C8	cytochrome P450, family 2, subfamily C, polypeptide 8 [Source:HGNC Symbol;Acc:2622]	A_72_P292173	6.28717e-07	0.0248004	1.61356e-05
										MPP5	MPP5	membrane protein, palmitoylated 5 (MAGUK p55 subfamily member 5) [Source:HGNC Symbol;Acc:18669]	A_72_P214242	8.43569e-05	1	0.0007548		DCAF11	DCAF11	DDB1 and CUL4 associated factor 11 [Source:HGNC Symbol;Acc:20258]	A_72_P161706	1.48558e-08	0.000586003	8.34923e-07		PHKB	PHKB	phosphorylase kinase, beta [Source:HGNC Symbol;Acc:8927]	A_72_P292849	0.000990262	1	0.00504155
										COX18	COX18	COX18 cytochrome c oxidase assembly homolog (S. cerevisiae) [Source:HGNC Symbol;Acc:26801]	A_72_P214557	1.84139e-05	0.726353	0.000228917		TNNI3	TNNI3	troponin I type 3 (cardiac) [Source:HGNC Symbol;Acc:11947]	A_72_P161906	1.37104e-05	0.540821	0.000182095		PANK3	PANK3	pantothenate kinase 3 [Source:HGNC Symbol;Acc:19365]	A_72_P293389	1.73078e-07	0.00682722	5.88046e-06
										CXCR2	CXCR2	chemokine (C-X-C motif) receptor 2 [Source:HGNC Symbol;Acc:6027]	A_72_P214947	4.81934e-07	0.0190104	1.32107e-05		ABHD17B	ABHD17B	abhydrolase domain containing 17B	A_72_P162161	9.28397e-06	0.366215	0.000134391		C6	C6	complement component 6 [Source:HGNC Symbol;Acc:1339]	A_72_P294004	0.00128444	1	0.00615999
										AGL	AGL	amylo-alpha-1, 6-glucosidase, 4-alpha-glucanotransferase [Source:HGNC Symbol;Acc:321]	A_72_P215077	0.00182647	1	0.00805536		CLIC6	CLIC6	chloride intracellular channel 6 [Source:HGNC Symbol;Acc:2065]	A_72_P162291	2.90746e-07	0.0114688	8.71486e-06		ZCCHC6	ZCCHC6	zinc finger, CCHC domain containing 6 [Source:HGNC Symbol;Acc:25817]	A_72_P294044	0.00137646	1	0.00649084
										NOLC1	NOLC1	nucleolar and coiled-body phosphoprotein 1 [Source:HGNC Symbol;Acc:15608]	A_72_P215392	0.00105704	1	0.00529153		GPR126	GPR126	G protein-coupled receptor 126 [Source:HGNC Symbol;Acc:13841]	A_72_P162371	0.000125618	1	0.00102505		PLCG1	PLCG1	phospholipase C, gamma 1 [Source:HGNC Symbol;Acc:9065]	A_72_P294399	0.00154175	1	0.0070815
										ERCC6	ERCC6	excision repair cross-complementing rodent repair deficiency, complementation group 6 [Source:HGNC Symbol;Acc:3438]	A_72_P215407	9.17722e-05	1	0.000803919		DNAJC2	DNAJC2	DnaJ (Hsp40) homolog, subfamily C, member 2 [Source:HGNC Symbol;Acc:13192]	A_72_P162491	6.45141e-05	1	0.000615435		PHACTR1	PHACTR1	phosphatase and actin regulator 1 [Source:HGNC Symbol;Acc:20990]	A_72_P295584	6.23498e-06	0.245945	9.8932e-05
										TOM1L1	TOM1L1	target of myb1 (chicken)-like 1 [Source:HGNC Symbol;Acc:11983]	A_72_P215447	0.000303283	1	0.00203769		UPK1B	UPK1B	uroplakin 1B [Source:HGNC Symbol;Acc:12578]	A_72_P162596	0.00111182	1	0.00551311		LIN9	LIN9	lin-9 homolog (C. elegans) [Source:HGNC Symbol;Acc:30830]	A_72_P296624	0.000323224	1	0.00213638
										unknown	unknown		A_72_P215827	2.47477e-05	0.976197	0.000288905		TM2D3	TM2D3	TM2 domain containing 3 [Source:HGNC Symbol;Acc:24128]	A_72_P162856	8.24029e-05	1	0.000742285		SPRED1	SPRED1	sprouty-related, EVH1 domain containing 1 [Source:HGNC Symbol;Acc:20249]	A_72_P296734	0.00184771	1	0.00813093
										unknown	unknown		A_72_P215847	9.85563e-06	0.388765	0.000140892		unknown	unknown		A_72_P162941	0.00240003	1	0.00995493		GPR83	GPR83	G protein-coupled receptor 83 [Source:HGNC Symbol;Acc:4523]	A_72_P296814	1.77607e-08	0.000700587	9.74391e-07
										SLC25A14	SLC25A14	solute carrier family 25 (mitochondrial carrier, brain), member 14 [Source:HGNC Symbol;Acc:10984]	A_72_P215887	0.000131881	1	0.00106341		unknown	unknown		A_72_P163051	0.00166455	1	0.00750314		GNPAT	GNPAT	glyceronephosphate O-acyltransferase [Source:HGNC Symbol;Acc:4416]	A_72_P297014	0.00046748	1	0.00284923
										SP110	SP110	SP110 nuclear body protein [Source:HGNC Symbol;Acc:5401]	A_72_P215947	1.25516e-05	0.495112	0.000169966		OBFC1	OBFC1	oligonucleotide/oligosaccharide-binding fold containing 1 [Source:HGNC Symbol;Acc:26200]	A_72_P163251	0.000132474	1	0.0010671			PGBD5	piggyBac transposable element derived 5 [Source:HGNC Symbol;Acc:19405]	A_72_P297934	2.79366e-06	0.110199	5.27638e-05
										EIF4A2	EIF4A2	eukaryotic translation initiation factor 4A2 [Source:HGNC Symbol;Acc:3284]	A_72_P216007	0.00017662	1	0.00133749		unknown	unknown		A_72_P163266	0.000651247	1	0.00367302		MRPS16	MRPS16	mitochondrial ribosomal protein S16 [Source:HGNC Symbol;Acc:14048]	A_72_P298769	0.00116653	1	0.0057218
										ECI2	ECI2	enoyl-CoA delta isomerase 2 [Source:HGNC Symbol;Acc:14601]	A_72_P216272	1.93754e-06	0.0764282	3.94367e-05		TM6SF1	TM6SF1	transmembrane 6 superfamily member 1 [Source:HGNC Symbol;Acc:11860]	A_72_P163316	2.82813e-05	1	0.000321586		PDF	PDF	peptide deformylase (mitochondrial) [Source:HGNC Symbol;Acc:30012]	A_72_P298779	0.000272036	1	0.00186914
										MGAT5	MGAT5	mannosyl (alpha-1,6-)-glycoprotein beta-1,6-N-acetyl-glucosaminyltransferase [Source:HGNC Symbol;Acc:7049]	A_72_P216477	4.29008e-05	1	0.000448639		RAB24	RAB24	RAB24, member RAS oncogene family [Source:HGNC Symbol;Acc:9765]	A_72_P163356	5.77202e-06	0.227683	9.29319e-05		RFK	RFK	riboflavin kinase [Source:HGNC Symbol;Acc:30324]	A_72_P298784	0.000821745	1	0.00437092
										DOK1	DOK1	docking protein 1, 62kDa (downstream of tyrosine kinase 1) [Source:HGNC Symbol;Acc:2990]	A_72_P216567	1.95088e-08	0.000769544	1.05707e-06		USP21	USP21	ubiquitin specific peptidase 21 [Source:HGNC Symbol;Acc:12620]	A_72_P163391	0.000780431	1	0.00420788		KCNQ5	KCNQ5	potassium voltage-gated channel, KQT-like subfamily, member 5 [Source:HGNC Symbol;Acc:6299]	A_72_P298984	0.000599864	1	0.00344769
										SP3	SP3	Sp3 transcription factor [Source:HGNC Symbol;Acc:11208]	A_72_P217767	0.000189548	1	0.00141073		CCDC23	CCDC23	coiled-coil domain containing 23 [Source:HGNC Symbol;Acc:29204]	A_72_P163441	0.000748378	1	0.00408137		unknown	unknown		A_72_P299179	1.37383e-05	0.541922	0.000182281
										ZCCHC6	ZCCHC6	zinc finger, CCHC domain containing 6 [Source:HGNC Symbol;Acc:25817]	A_72_P217812	0.000389243	1	0.00247527		unknown	unknown		A_72_P163566	0.000405033	1	0.00254978		HRASLS5	HRASLS5	HRAS-like suppressor family, member 5 [Source:HGNC Symbol;Acc:24978]	A_72_P299489	9.28509e-11	3.6626e-06	1.34688e-08
										SHF	SHF	Src homology 2 domain containing F [Source:HGNC Symbol;Acc:25116]	A_72_P218437	2.46776e-07	0.00973432	7.67086e-06		SLC25A38	SLC25A38	solute carrier family 25, member 38 [Source:HGNC Symbol;Acc:26054]	A_72_P163571	2.19369e-06	0.0865323	4.34954e-05		CCDC134	CCDC134	coiled-coil domain containing 134 [Source:HGNC Symbol;Acc:26185]	A_72_P300059	2.1732e-05	0.857239	0.000260243
										unknown	unknown		A_72_P218632	0.000627857	1	0.00357254		MORC4	MORC4	MORC family CW-type zinc finger 4 [Source:HGNC Symbol;Acc:23485]	A_72_P163726	0.00145137	1	0.00676242		FANCA	FANCA	Fanconi anemia, complementation group A [Source:HGNC Symbol;Acc:3582]	A_72_P300114	0.00126009	1	0.00607204
										CTNND2	CTNND2	catenin (cadherin-associated protein), delta 2 (neural plakophilin-related arm-repeat protein) [Source:HGNC Symbol;Acc:2516]	A_72_P218772	3.00868e-08	0.0011868	1.49655e-06		HSPA4	HSPA4	heat shock 70kDa protein 4 [Source:HGNC Symbol;Acc:5237]	A_72_P163951	0.000995201	1	0.00506146		ZFP64	ZFP64	zinc finger protein 64 homolog (mouse) [Source:HGNC Symbol;Acc:15940]	A_72_P300299	9.14153e-05	1	0.000801861
										unknown	unknown		A_72_P218932	4.80588e-05	1	0.000490234		INS	INS	insulin [Source:HGNC Symbol;Acc:6081]	A_72_P163961	0.000142069	1	0.00112939		GIGYF2	GIGYF2	GRB10 interacting GYF protein 2 [Source:HGNC Symbol;Acc:11960]	A_72_P301094	0.000425064	1	0.00264984
										unknown	unknown		A_72_P219137	1.18495e-05	0.467416	0.000162636		TAF1	TAF1	TAF1 RNA polymerase II, TATA box binding protein (TBP)-associated factor, 250kDa [Source:HGNC Symbol;Acc:11535]	A_72_P164296	1.08233e-05	0.426938	0.000151611		TPTE	TPTE	transmembrane phosphatase with tensin homology [Source:HGNC Symbol;Acc:12023]	A_72_P301459	5.94148e-05	1	0.000576125
										FIGF	FIGF	c-fos induced growth factor (vascular endothelial growth factor D) [Source:HGNC Symbol;Acc:3708]	A_72_P219282	5.68641e-05	1	0.000557698		APRIL	ANP32B	acidic (leucine-rich) nuclear phosphoprotein 32 family, member B [Source:HGNC Symbol;Acc:16677]	A_72_P165076	0.000681726	1	0.00380467		P4HA1	P4HA1	prolyl 4-hydroxylase, alpha polypeptide I [Source:HGNC Symbol;Acc:8546]	A_72_P302594	0.000294337	1	0.00198672
										TRIM59	TRIM59	tripartite motif containing 59 [Source:HGNC Symbol;Acc:30834]	A_72_P219492	1.08796e-05	0.429158	0.00015213		MLPH	MLPH	melanophilin [Source:HGNC Symbol;Acc:29643]	A_72_P165151	0.000341657	1	0.00223425		TMOD3	TMOD3	tropomodulin 3 (ubiquitous) [Source:HGNC Symbol;Acc:11873]	A_72_P302654	0	0	0
										DCUN1D5	DCUN1D5	DCN1, defective in cullin neddylation 1, domain containing 5 (S. cerevisiae) [Source:HGNC Symbol;Acc:28409]	A_72_P220382	0.000902497	1	0.00470441		HEBP1	HEBP1	heme binding protein 1 [Source:HGNC Symbol;Acc:17176]	A_72_P165186	0.0012246	1	0.00593584		ECH1	ECH1	enoyl CoA hydratase 1, peroxisomal [Source:HGNC Symbol;Acc:3149]	A_72_P302779	3.33601e-06	0.131592	6.07537e-05
										ZC2HC1A	FAM164A	family with sequence similarity 164, member A [Source:HGNC Symbol;Acc:24277]	A_72_P220432	0.00028037	1	0.00191341		F7	F7	coagulation factor VII (serum prothrombin conversion accelerator) [Source:HGNC Symbol;Acc:3544]	A_72_P165196	8.91238e-05	1	0.000785779		RNASE4	RNASE4	ribonuclease, RNase A family, 4 [Source:HGNC Symbol;Acc:10047]	A_72_P302994	0.000154207	1	0.00120191
										RRP8	RRP8	ribosomal RNA processing 8, methyltransferase, homolog (yeast) [Source:HGNC Symbol;Acc:29030]	A_72_P220537	5.76267e-06	0.227314	9.28569e-05		SEPX1	SEPX1	selenoprotein X, 1 [Source:HGNC Symbol;Acc:14133]	A_72_P165206	0.00167098	1	0.00752437		TYW3	TYW3	tRNA-yW synthesizing protein 3 homolog (S. cerevisiae) [Source:HGNC Symbol;Acc:24757]	A_72_P303184	1.20625e-05	0.475818	0.000165157
										SUN1	SUN1	Sad1 and UNC84 domain containing 1 [Source:HGNC Symbol;Acc:18587]	A_72_P222167	0.000204533	1	0.00149685		CAPN10	CAPN10	calpain 10 [Source:HGNC Symbol;Acc:1477]	A_72_P165216	0.00107218	1	0.00535152		NEMF	NEMF	nuclear export mediator factor [Source:HGNC Symbol;Acc:10663]	A_72_P303739	0.000417811	1	0.00261478
										ACSF2	ACSF2	acyl-CoA synthetase family member 2 [Source:HGNC Symbol;Acc:26101]	A_72_P222577	0.000164511	1	0.00126522		SLC5A11	SLC5A11	solute carrier family 5 (sodium/glucose cotransporter), member 11 [Source:HGNC Symbol;Acc:23091]	A_72_P165286	7.96759e-05	1	0.00072467		NUFIP1	NUFIP1	nuclear fragile X mental retardation protein interacting protein 1 [Source:HGNC Symbol;Acc:8057]	A_72_P304299	0.000849862	1	0.00449018
										TUBGCP4	TUBGCP4	tubulin, gamma complex associated protein 4 [Source:HGNC Symbol;Acc:16691]	A_72_P223127	0.000711049	1	0.00393436		TNFRSF1A	TNFRSF1A	tumor necrosis factor receptor superfamily, member 1A [Source:HGNC Symbol;Acc:11916]	A_72_P165291	1.69804e-05	0.669807	0.000213928		SLC19A1	SLC19A1	solute carrier family 19 (folate transporter), member 1 [Source:HGNC Symbol;Acc:10937]	A_72_P304709	0.000528074	1	0.00312675
										QDPR	QDPR	quinoid dihydropteridine reductase [Source:HGNC Symbol;Acc:9752]	A_72_P223202	7.43926e-05	1	0.000688202		TPM4	TPM4	tropomyosin 4 [Source:HGNC Symbol;Acc:12013]	A_72_P165361	0.000193144	1	0.00143079		RCOR3	RCOR3	REST corepressor 3 [Source:HGNC Symbol;Acc:25594]	A_72_P304724	0.00108221	1	0.0053907
										STMN1	STMN1	stathmin 1 [Source:HGNC Symbol;Acc:6510]	A_72_P223227	3.52844e-10	1.39183e-05	4.11783e-08		FMO1	FMO1	flavin containing monooxygenase 1 [Source:HGNC Symbol;Acc:3769]	A_72_P165386	1.80402e-06	0.0711612	3.73746e-05		ABT1	ABT1	activator of basal transcription 1 [Source:HGNC Symbol;Acc:17369]	A_72_P305459	0.000358167	1	0.00231963
										CCL4	CCL4	chemokine (C-C motif) ligand 4 [Source:HGNC Symbol;Acc:10630]	A_72_P223332	7.86486e-05	1	0.000719141		ITGAV	ITGAV	integrin, alpha V (vitronectin receptor, alpha polypeptide, antigen CD51) [Source:HGNC Symbol;Acc:6150]	A_72_P165441	0.00150916	1	0.00696749		TMEM181	TMEM181	transmembrane protein 181 [Source:HGNC Symbol;Acc:20958]	A_72_P305509	8.48981e-05	1	0.000758525
										RAB27A	RAB27A	RAB27A, member RAS oncogene family [Source:HGNC Symbol;Acc:9766]	A_72_P223377	7.22716e-06	0.285083	0.000110412		SUMO4	SUMO4	SMT3 suppressor of mif two 3 homolog 4 (S. cerevisiae) [Source:HGNC Symbol;Acc:21181]	A_72_P165456	5.9275e-05	1	0.000575052		FBN1	FBN1	fibrillin 1 [Source:HGNC Symbol;Acc:3603]	A_72_P305894	0.000110359	1	0.00092681
										MGAT1	MGAT1	mannosyl (alpha-1,3-)-glycoprotein beta-1,2-N-acetylglucosaminyltransferase [Source:HGNC Symbol;Acc:7044]	A_72_P223482	0.000105143	1	0.000893978		XIRP2	XIRP2	xin actin-binding repeat containing 2 [Source:HGNC Symbol;Acc:14303]	A_72_P165471	0.000140993	1	0.0011222		unknown	unknown		A_72_P306543	6.48414e-06	0.255773	0.000101578
										APOBEC3F	APOBEC3F	apolipoprotein B mRNA editing enzyme, catalytic polypeptide-like 3F [Source:HGNC Symbol;Acc:17356]	A_72_P223747	6.54004e-10	2.57978e-05	6.63183e-08		CA11	CA11	carbonic anhydrase XI [Source:HGNC Symbol;Acc:1370]	A_72_P165586	0.002322	1	0.00969452		SPO11	SPO11	SPO11 meiotic protein covalently bound to DSB homolog (S. cerevisiae) [Source:HGNC Symbol;Acc:11250]	A_72_P306718	6.81873e-06	0.268972	0.000105645
										FTH1	FTH1	ferritin, heavy polypeptide 1 [Source:HGNC Symbol;Acc:3976]	A_72_P223812	0.000110579	1	0.000928265		ARL4A	ARL4A	ADP-ribosylation factor-like 4A [Source:HGNC Symbol;Acc:695]	A_72_P165711	0.000973961	1	0.00498075		unknown	unknown		A_72_P307313	0.00135526	1	0.00641101
										CCL26	CCL26	chemokine (C-C motif) ligand 26 [Source:HGNC Symbol;Acc:10625]	A_72_P223827	3.48825e-08	0.00137597	1.69038e-06		PPP1R14B	PPP1R14B	protein phosphatase 1, regulatory (inhibitor) subunit 14B [Source:HGNC Symbol;Acc:9057]	A_72_P165746	0.000287926	1	0.00195273		unknown	unknown		A_72_P307878	3.65876e-05	1	0.000394434
										TIMP1	TIMP1	TIMP metallopeptidase inhibitor 1 [Source:HGNC Symbol;Acc:11820]	A_72_P223927	1.52969e-07	0.00603401	5.3304e-06		F12	F12	coagulation factor XII (Hageman factor) [Source:HGNC Symbol;Acc:3530]	A_72_P165791	1.86251e-06	0.0734686	3.83248e-05		CREB3L2	CREB3L2	cAMP responsive element binding protein 3-like 2 [Source:HGNC Symbol;Acc:23720]	A_72_P308848	1.18044e-05	0.465637	0.000162186
										MAN1A1	MAN1A1	mannosidase, alpha, class 1A, member 1 [Source:HGNC Symbol;Acc:6821]	A_72_P223947	0.00127808	1	0.00613544		CALCB	CALCB	calcitonin-related polypeptide beta [Source:HGNC Symbol;Acc:1438]	A_72_P165836	0.000943628	1	0.00486621		WIPF2	WIPF2	WAS/WASL interacting protein family, member 2 [Source:HGNC Symbol;Acc:30923]	A_72_P308858	4.77874e-05	1	0.000488348
										SCARB2	SCARB2	scavenger receptor class B, member 2 [Source:HGNC Symbol;Acc:1665]	A_72_P224092	1.07623e-09	4.24531e-05	9.8939e-08		DAAM1	DAAM1	dishevelled associated activator of morphogenesis 1 [Source:HGNC Symbol;Acc:18142]	A_72_P165856	0.00238781	1	0.00991993		MFF	MFF	mitochondrial fission factor [Source:HGNC Symbol;Acc:24858]	A_72_P308868	1.80044e-05	0.7102	0.000224747
										SEC61A1	SEC61A1	Sec61 alpha 1 subunit (S. cerevisiae) [Source:HGNC Symbol;Acc:18276]	A_72_P224207	0.00140955	1	0.0066121		SLC2A1	SLC2A1	solute carrier family 2 (facilitated glucose transporter), member 1 [Source:HGNC Symbol;Acc:11005]	A_72_P165936	0.000879257	1	0.00460784		unknown	unknown		A_72_P310108	0.000913302	1	0.0047509
										CPEB4	CPEB4	cytoplasmic polyadenylation element binding protein 4 [Source:HGNC Symbol;Acc:21747]	A_72_P224837	3.84164e-09	0.000151537	2.86243e-07		COQ3	COQ3	coenzyme Q3 homolog, methyltransferase (S. cerevisiae) [Source:HGNC Symbol;Acc:18175]	A_72_P166236	1.57627e-05	0.621774	0.000202664		unknown	unknown		A_72_P310258	0.00141607	1	0.00663524
										COIL	COIL	coilin [Source:HGNC Symbol;Acc:2184]	A_72_P224872	1.08967e-08	0.000429831	6.47336e-07		unknown	unknown		A_72_P166366	0.00101473	1	0.0051409		unknown	unknown		A_72_P310373	0.00220205	1	0.00929602
										MTMR12	MTMR12	myotubularin related protein 12 [Source:HGNC Symbol;Acc:18191]	A_72_P225107	9.0981e-05	1	0.000798762		VPS16	VPS16	vacuolar protein sorting 16 homolog (S. cerevisiae) [Source:HGNC Symbol;Acc:14584]	A_72_P166446	0.000338406	1	0.0022174		NHEJ1	NHEJ1	nonhomologous end-joining factor 1 [Source:HGNC Symbol;Acc:25737]	A_72_P310543	0.00030891	1	0.0020667
										LIMK2	LIMK2	LIM domain kinase 2 [Source:HGNC Symbol;Acc:6614]	A_72_P226012	1.30887e-07	0.00516295	4.71502e-06		FOXRED1	FOXRED1	FAD-dependent oxidoreductase domain containing 1 [Source:HGNC Symbol;Acc:26927]	A_72_P166531	7.97488e-06	0.314577	0.000119264		FAM199X	FAM199X	family with sequence similarity 199, X-linked [Source:HGNC Symbol;Acc:25195]	A_72_P310763	1.14009e-06	0.0449722	2.57291e-05
										PFKFB2	PFKFB2	6-phosphofructo-2-kinase/fructose-2,6-biphosphatase 2 [Source:HGNC Symbol;Acc:8873]	A_72_P226022	3.83592e-08	0.00151312	1.82084e-06		STXBP2	STXBP2	syntaxin binding protein 2 [Source:HGNC Symbol;Acc:11445]	A_72_P166746	0.00187679	1	0.00823307		CIZ1	CIZ1	CDKN1A interacting zinc finger protein 1 [Source:HGNC Symbol;Acc:16744]	A_72_P312663	0.000666973	1	0.0037382
										CBX3	CBX3	chromobox homolog 3 [Source:HGNC Symbol;Acc:1553]	A_72_P226057	5.3727e-05	1	0.000533967		BAZ2B	BAZ2B	bromodomain adjacent to zinc finger domain, 2B [Source:HGNC Symbol;Acc:963]	A_72_P167666	0.000243193	1	0.00171242		DCDC2C	DCDC2C	doublecortin domain containing 2C [Source:HGNC Symbol;Acc:32696]	A_72_P313068	0.00104053	1	0.00523265
										DARS	DARS	aspartyl-tRNA synthetase [Source:HGNC Symbol;Acc:2678]	A_72_P226362	0.00208906	1	0.00892217		unknown	unknown		A_72_P167756	0.000863564	1	0.00454492		unknown	unknown		A_72_P313263	4.82565e-05	1	0.00049174
										TSPYL1	TSPYL1	TSPY-like 1 [Source:HGNC Symbol;Acc:12382]	A_72_P226387	6.29155e-07	0.0248176	1.61362e-05		unknown	unknown		A_72_P168096	0.000274762	1	0.00188327		LSG1	LSG1	large subunit GTPase 1 homolog (S. cerevisiae) [Source:HGNC Symbol;Acc:25652]	A_72_P314533	9.16256e-06	0.361426	0.00013322
										MCL1	MCL1	myeloid cell leukemia sequence 1 (BCL2-related) [Source:HGNC Symbol;Acc:6943]	A_72_P226568	0.000184612	1	0.00138261		PCDH1	PCDH1	protocadherin 1 [Source:HGNC Symbol;Acc:8655]	A_72_P168291	0.00148399	1	0.00688004		ABCB7	ABCB7	ATP-binding cassette, sub-family B (MDR/TAP), member 7 [Source:HGNC Symbol;Acc:48]	A_72_P314603	6.77978e-08	0.00267435	2.82692e-06
										unknown	unknown		A_72_P226852	2.07343e-06	0.0817884	4.16014e-05		unknown	unknown		A_72_P168331	0.000164001	1	0.00126203		CRISPLD1	CRISPLD1	cysteine-rich secretory protein LCCL domain containing 1 [Source:HGNC Symbol;Acc:18206]	A_72_P314638	0.00170527	1	0.00764214
										ARF3	ARF3	ADP-ribosylation factor 3 [Source:HGNC Symbol;Acc:654]	A_72_P227142	6.9315e-06	0.27342	0.000107014		C6orf27	C6orf27	chromosome 6 open reading frame 27 [Source:HGNC Symbol;Acc:13939]	A_72_P168456	2.58536e-07	0.0101982	7.99234e-06		CEMIP	KIAA1199	KIAA1199 [Source:HGNC Symbol;Acc:29213]	A_72_P314703	0.000135731	1	0.00108816
										MARCH6	MARCH6	membrane-associated ring finger (C3HC4) 6 [Source:HGNC Symbol;Acc:30550]	A_72_P227562	1.93993e-05	0.765224	0.000237919		unknown	unknown		A_72_P168606	0.00145532	1	0.00677525		BDP1	BDP1	B double prime 1, subunit of RNA polymerase III transcription initiation factor IIIB [Source:HGNC Symbol;Acc:13652]	A_72_P314993	0.00194785	1	0.00847385
										TBP10	PSMC5	proteasome (prosome, macropain) 26S subunit, ATPase, 5 [Source:HGNC Symbol;Acc:9552]	A_72_P228082	6.85828e-05	1	0.000645198		PBK	PBK	PDZ binding kinase [Source:HGNC Symbol;Acc:18282]	A_72_P168926	0.000101945	1	0.000870796		PLEKHA8	PLEKHA8	pleckstrin homology domain containing, family A (phosphoinositide binding specific) member 8 [Source:HGNC Symbol;Acc:30037]	A_72_P315713	3.90154e-09	0.0001539	2.89831e-07
											VAMP4	vesicle-associated membrane protein 4 [Source:HGNC Symbol;Acc:12645]	A_72_P228437	0.0021474	1	0.00912389		UBA2	UBA2	ubiquitin-like modifier activating enzyme 2 [Source:HGNC Symbol;Acc:30661]	A_72_P169076	2.22663e-05	0.878318	0.000264953		METTL16	METTL16	methyltransferase like 16 [Source:HGNC Symbol;Acc:28484]	A_72_P316043	6.37812e-12	2.51591e-07	1.45429e-09
										MAP3K5	MAP3K5	mitogen-activated protein kinase kinase kinase 5 [Source:HGNC Symbol;Acc:6857]	A_72_P228472	5.47754e-05	1	0.000542622		unknown	unknown		A_72_P169886	2.57091e-05	1	0.000297745		CS	CS	citrate synthase [Source:HGNC Symbol;Acc:2422]	A_72_P316093	4.76273e-10	1.87871e-05	5.1898e-08
										unknown	unknown		A_72_P228577	0.000389145	1	0.00247504		PTPN6	PTPN6	protein tyrosine phosphatase, non-receptor type 6 [Source:HGNC Symbol;Acc:9658]	A_72_P169986	0.000124621	1	0.00101861		GCK	GCK	glucokinase (hexokinase 4) [Source:HGNC Symbol;Acc:4195]	A_72_P316418	0.0002309	1	0.00164703
										SMPD3	SMPD3	sphingomyelin phosphodiesterase 3, neutral membrane (neutral sphingomyelinase II) [Source:HGNC Symbol;Acc:14240]	A_72_P228687	0.000718227	1	0.00396288		unknown	unknown		A_72_P169996	0.00153645	1	0.00706126		AGL	AGL	amylo-alpha-1, 6-glucosidase, 4-alpha-glucanotransferase [Source:HGNC Symbol;Acc:321]	A_72_P316483	1.04265e-08	0.000411286	6.25798e-07
										MACF1	MACF1	microtubule-actin crosslinking factor 1 [Source:HGNC Symbol;Acc:13664]	A_72_P228772	1.06581e-14	4.20421e-10	6.56908e-12		GNB2L1	GNB2L1	guanine nucleotide binding protein (G protein), beta polypeptide 2-like 1 [Source:HGNC Symbol;Acc:4399]	A_72_P170066	0.0020353	1	0.00875416		ZNF511	ZNF511	zinc finger protein 511 [Source:HGNC Symbol;Acc:28445]	A_72_P316593	0.00115015	1	0.00565764
										TRIP11	TRIP11	thyroid hormone receptor interactor 11 [Source:HGNC Symbol;Acc:12305]	A_72_P228897	5.04414e-10	1.98971e-05	5.43637e-08		MYO1A	MYO1A	myosin IA [Source:HGNC Symbol;Acc:7595]	A_72_P170211	6.00402e-07	0.0236835	1.55915e-05		MGPD	GPD2	glycerol-3-phosphate dehydrogenase 2 (mitochondrial) [Source:HGNC Symbol;Acc:4456]	A_72_P317098	3.73205e-05	1	0.000399931
										G2E3	G2E3	G2/M-phase specific E3 ubiquitin protein ligase [Source:HGNC Symbol;Acc:20338]	A_72_P229527	0.00140157	1	0.00658092		ITGA6	ITGA6	integrin, alpha 6 [Source:HGNC Symbol;Acc:6142]	A_72_P170281	0.000212575	1	0.00154607		SLC19A3	SLC19A3	solute carrier family 19, member 3 [Source:HGNC Symbol;Acc:16266]	A_72_P317738	3.18792e-08	0.00125751	1.56406e-06
										TEAD4	TEAD4	TEA domain family member 4 [Source:HGNC Symbol;Acc:11717]	A_72_P229782	0.000239308	1	0.00169201		RNF217	RNF217	ring finger protein 217 [Source:HGNC Symbol;Acc:21487]	A_72_P170426	0.00044072	1	0.00271762		TUFM	TUFM	Tu translation elongation factor, mitochondrial [Source:HGNC Symbol;Acc:12420]	A_72_P318828	1.49862e-05	0.591145	0.000194764
										KANSL1	NSL1	NSL1, MIND kinetochore complex component, homolog (S. cerevisiae) [Source:HGNC Symbol;Acc:24548]	A_72_P230187	0.000325924	1	0.00214918		APBA2	APBA2	amyloid beta (A4) precursor protein-binding, family A, member 2 [Source:HGNC Symbol;Acc:579]	A_72_P170626	1.09924e-07	0.00433608	4.10049e-06		ZNF655	ZNF655	zinc finger protein 655 [Source:HGNC Symbol;Acc:30899]	A_72_P318893	0.000667524	1	0.00373978
										SPOCK3	SPOCK3	sparc/osteonectin, cwcv and kazal-like domains proteoglycan (testican) 3 [Source:HGNC Symbol;Acc:13565]	A_72_P230672	0.00160635	1	0.00729582		ITPR2	ITPR2	inositol 1,4,5-trisphosphate receptor, type 2 [Source:HGNC Symbol;Acc:6181]	A_72_P170706	1.15572e-05	0.455885	0.000159815		FOXN3	FOXN3	forkhead box N3 [Source:HGNC Symbol;Acc:1928]	A_72_P319383	1.00453e-06	0.0396248	2.34051e-05
										ZCCHC10	ZCCHC10	zinc finger, CCHC domain containing 10 [Source:HGNC Symbol;Acc:25954]	A_72_P231698	6.07448e-05	1	0.000586736		IGBP1	IGBP1	immunoglobulin (CD79A) binding protein 1 [Source:HGNC Symbol;Acc:5461]	A_72_P170716	0.000115913	1	0.000962189		Eif5	Eif5	eukaryotic translation initiation factor 5 [Source:HGNC Symbol;Acc:3299]	A_72_P319628	0.000718313	1	0.00396288
										FANCC	FANCC	Fanconi anemia, complementation group C [Source:HGNC Symbol;Acc:3584]	A_72_P231972	2.64259e-05	1	0.000304883		ADCY9	ADCY9	adenylate cyclase 9 [Source:HGNC Symbol;Acc:240]	A_72_P170771	4.19022e-06	0.165287	7.259e-05		BFAR	BFAR	bifunctional apoptosis regulator [Source:HGNC Symbol;Acc:17613]	A_72_P319698	7.4893e-06	0.295423	0.000113276
										unknown	unknown		A_72_P232157	0.000312485	1	0.00208403		unknown	unknown		A_72_P171006	0.00064894	1	0.00366315		PIGB	PIGB	phosphatidylinositol glycan anchor biosynthesis, class B [Source:HGNC Symbol;Acc:8959]	A_72_P320103	4.33195e-06	0.170878	7.45216e-05
										BPIFB2	BPIFB2	BPI fold containing family B, member 2 [Source:HGNC Symbol;Acc:16177]	A_72_P232222	8.52897e-09	0.000336434	5.35129e-07		IL33	IL33	interleukin 33 [Source:HGNC Symbol;Acc:16028]	A_72_P171186	0.00214632	1	0.00912029		IL10RA	IL10RA	interleukin 10 receptor, alpha [Source:HGNC Symbol;Acc:5964]	A_72_P320368	0.000499926	1	0.00299606
										GNA14	GNA14	guanine nucleotide binding protein (G protein), alpha 14 [Source:HGNC Symbol;Acc:4382]	A_72_P232242	1.15821e-05	0.456869	0.000159867		unknown	unknown		A_72_P171266	8.69187e-05	1	0.000771706		TNFAIP3	TNFAIP3	tumor necrosis factor, alpha-induced protein 3 [Source:HGNC Symbol;Acc:11896]	A_72_P320813	0.000972333	1	0.00497531
										MSMO1	SC4MOL	sterol-C4-methyl oxidase-like [Source:HGNC Symbol;Acc:10545]	A_72_P232327	0.000376725	1	0.00241474		CLTC	CLTC	clathrin, heavy chain (Hc) [Source:HGNC Symbol;Acc:2092]	A_72_P171386	0.00230542	1	0.00963852		CH242-363D24.1	Tnfrsf26	tumor necrosis factor receptor superfamily, member 26	A_72_P320838	5.1682e-12	2.03865e-07	1.23388e-09
										DEFB1	DEFB1	defensin beta 1 [Source:MGI Symbol;Acc:MGI:1096878]	A_72_P232382	2.46311e-05	0.971599	0.000287796		VPS13A	VPS13A	vacuolar protein sorting 13 homolog A (S. cerevisiae) [Source:HGNC Symbol;Acc:1908]	A_72_P171656	7.56926e-06	0.298577	0.000114266		DIAPH2	DIAPH2	diaphanous homolog 2 (Drosophila) [Source:HGNC Symbol;Acc:2877]	A_72_P323413	0.000190965	1	0.00141728
										CXCL12	CXCL12	chemokine (C-X-C motif) ligand 12 [Source:HGNC Symbol;Acc:10672]	A_72_P232477	1.63353e-08	0.00064436	9.0755e-07		H4	FGFR1	fibroblast growth factor receptor 1 [Source:HGNC Symbol;Acc:3688]	A_72_P171721	0.00201812	1	0.00870115		DIS3	DIS3	DIS3 mitotic control homolog (S. cerevisiae) [Source:HGNC Symbol;Acc:20604]	A_72_P323573	0.000419283	1	0.00262182
										unknown	unknown		A_72_P233163	1.0452e-09	4.12289e-05	9.68612e-08		CYTH4	CYTH4	cytohesin 4 [Source:HGNC Symbol;Acc:9505]	A_72_P172381	0.000943173	1	0.00486523		PLEKHA1	PLEKHA1	pleckstrin homology domain containing, family A (phosphoinositide binding specific) member 1 [Source:HGNC Symbol;Acc:14335]	A_72_P323758	0.000169615	1	0.00129513
										PGM1	PGM1	phosphoglucomutase 1 [Source:HGNC Symbol;Acc:8905]	A_72_P233607	1.10896e-08	0.000437441	6.55774e-07		unknown	unknown		A_72_P172476	0.000763058	1	0.00414025		unknown	unknown		A_72_P323868	3.72344e-05	1	0.000399116
										PHF3	PHF3	PHD finger protein 3 [Source:HGNC Symbol;Acc:8921]	A_72_P233662	0.000200416	1	0.00147465		HTATSF1	HTATSF1	HIV-1 Tat specific factor 1 [Source:HGNC Symbol;Acc:5276]	A_72_P172886	3.76873e-06	0.148661	6.66343e-05		unknown	unknown		A_72_P324098	0.000463109	1	0.00282827
										SLC7A10	SLC7A10	solute carrier family 7 (neutral amino acid transporter light chain, asc system), member 10 [Source:HGNC Symbol;Acc:11058]	A_72_P233687	4.82489e-07	0.0190322	1.32107e-05		MIC2	CD99	CD99 molecule [Source:HGNC Symbol;Acc:7082]	A_72_P172941	0.00215853	1	0.00916528		HUS1	HUS1	HUS1 checkpoint homolog (S. pombe) [Source:HGNC Symbol;Acc:5309]	A_72_P324178	0.000129399	1	0.00104896
										PUS1	PUS1	pseudouridylate synthase 1 [Source:HGNC Symbol;Acc:15508]	A_72_P233827	0.000857329	1	0.00452357		TUBA1	TUBA4A	tubulin, alpha 4a [Source:HGNC Symbol;Acc:12407]	A_72_P173226	1.99551e-05	0.787148	0.000242947		NPAS2	NPAS2	neuronal PAS domain protein 2 [Source:HGNC Symbol;Acc:7895]	A_72_P324303	0.00194622	1	0.00846892
										EEPD1	EEPD1	endonuclease/exonuclease/phosphatase family domain containing 1 [Source:HGNC Symbol;Acc:22223]	A_72_P233917	1.5766e-06	0.0621908	3.36166e-05		GPHN	GPHN	gephyrin [Source:HGNC Symbol;Acc:15465]	A_72_P173736	0.000848791	1	0.00448572		CDC14B	CDC14B	CDC14 cell division cycle 14 homolog B (S. cerevisiae) [Source:HGNC Symbol;Acc:1719]	A_72_P324628	0.000137534	1	0.00109932
										unknown	unknown		A_72_P233947	0.000431649	1	0.00268055		SERPINA1	SERPINA1	serpin peptidase inhibitor, clade A (alpha-1 antiproteinase, antitrypsin), member 1 [Source:HGNC Symbol;Acc:8941]	A_72_P173811	0.000328136	1	0.00216196		SLC23A1	SLC23A1	solute carrier family 23 (nucleobase transporters), member 1 [Source:HGNC Symbol;Acc:10974]	A_72_P326933	0.00169935	1	0.00762033
										unknown	unknown		A_72_P234227	0.00125061	1	0.00603519		ZFP91	ZFP91	zinc finger protein 91 homolog (mouse) [Source:HGNC Symbol;Acc:14983]	A_72_P174256	0.00178282	1	0.00790349		SCO1	SCO1	SCO cytochrome oxidase deficient homolog 1 (yeast) [Source:HGNC Symbol;Acc:10603]	A_72_P327248	0.00107474	1	0.00536093
										TM9SF2	TM9SF2	transmembrane 9 superfamily member 2 [Source:HGNC Symbol;Acc:11865]	A_72_P234367	0.00129152	1	0.0061887		TF12	ZNF92	zinc finger protein 92 [Source:HGNC Symbol;Acc:13168]	A_72_P174386	9.61174e-06	0.379145	0.000138273		FAM165B	FAM165B	family with sequence similarity 165, member B [Source:HGNC Symbol;Acc:1293]	A_72_P327453	8.78458e-07	0.0346517	2.11033e-05
										unknown	unknown		A_72_P235112	3.19745e-07	0.0126127	9.43774e-06		ATP2B1	ATP2B1	ATPase, Ca++ transporting, plasma membrane 1 [Source:HGNC Symbol;Acc:814]	A_72_P174481	0.000137341	1	0.00109822		CLTC	CLTC	clathrin, heavy chain (Hc) [Source:HGNC Symbol;Acc:2092]	A_72_P327978	4.40845e-05	1	0.000458707
										unknown	unknown		A_72_P235217	0.000219604	1	0.00158653		MSANTD2	C11orf61	chromosome 11 open reading frame 61 [Source:HGNC Symbol;Acc:26266]	A_72_P174606	4.16041e-05	1	0.000438098		KLHDC10	KLHDC10	kelch domain containing 10 [Source:HGNC Symbol;Acc:22194]	A_72_P328488	0.00128359	1	0.00615665
										SYNPO2	SYNPO2	synaptopodin 2 [Source:HGNC Symbol;Acc:17732]	A_72_P235222	8.92462e-07	0.035204	2.14136e-05		unknown	unknown		A_72_P175101	0.00046127	1	0.0028184		TRA2B	TRA2B	transformer 2 beta homolog (Drosophila) [Source:HGNC Symbol;Acc:10781]	A_72_P328513	0.000712562	1	0.00393941
										COPS3	COPS3	COP9 constitutive photomorphogenic homolog subunit 3 (Arabidopsis) [Source:HGNC Symbol;Acc:2239]	A_72_P235297	0.000471524	1	0.00286812		unknown	unknown		A_72_P175506	7.06608e-06	0.278729	0.000108624		CU407238.7	CU407238.7		A_72_P328658	0.000219874	1	0.00158751
										Tmem57	Tmem57	transmembrane protein 57 [Source:HGNC Symbol;Acc:25572]	A_72_P235327	6.02645e-07	0.023772	1.56206e-05		KCNJ3	KCNJ3	potassium inwardly-rectifying channel, subfamily J, member 3 [Source:HGNC Symbol;Acc:6264]	A_72_P175771	0.000175912	1	0.00133289		TSR1	TSR1	TSR1, 20S rRNA accumulation, homolog (S. cerevisiae) [Source:HGNC Symbol;Acc:25542]	A_72_P328943	0.000389494	1	0.00247645
										KAT2B	KAT2B	K(lysine) acetyltransferase 2B [Source:HGNC Symbol;Acc:8638]	A_72_P235462	4.23277e-10	1.66966e-05	4.72992e-08		TNP2	TNP2	transition protein 2 (during histone to protamine replacement) [Source:HGNC Symbol;Acc:11952]	A_72_P176066	0.000322442	1	0.002133		ATP13A3	ATP13A3	ATPase type 13A3 [Source:HGNC Symbol;Acc:24113]	A_72_P329143	0.000276847	1	0.00189428
										PSMG1	PSMG1	proteasome (prosome, macropain) assembly chaperone 1 [Source:HGNC Symbol;Acc:3043]	A_72_P235502	0.000697708	1	0.00387576		SUCLA2	SUCLA2	succinate-CoA ligase, ADP-forming, beta subunit [Source:HGNC Symbol;Acc:11448]	A_72_P176116	0.00194744	1	0.00847328		C2CD3	C2CD3	C2 calcium-dependent domain containing 3 [Source:HGNC Symbol;Acc:24564]	A_72_P330048	2.42919e-09	9.58219e-05	1.93971e-07
										unknown	unknown		A_72_P235587	0.000928299	1	0.00481115		SLC5A1	SLC5A1	solute carrier family 5 (sodium/glucose cotransporter), member 1 [Source:HGNC Symbol;Acc:11036]	A_72_P176146	0.000470336	1	0.00286221		DKC1	DKC1	dyskeratosis congenita 1, dyskerin [Source:HGNC Symbol;Acc:2890]	A_72_P330064	0.000526861	1	0.00312285
										PTGFRN	PTGFRN	prostaglandin F2 receptor negative regulator [Source:HGNC Symbol;Acc:9601]	A_72_P235687	0.00180379	1	0.0079687		ATP5B	ATP5B	ATP synthase, H+ transporting, mitochondrial F1 complex, beta polypeptide [Source:HGNC Symbol;Acc:830]	A_72_P176211	7.8088e-05	1	0.000714843		MOSPD2	MOSPD2	motile sperm domain containing 2 [Source:HGNC Symbol;Acc:28381]	A_72_P330413	2.98761e-07	0.0117849	8.91447e-06
										MESDC2	MESDC2	mesoderm development candidate 2 [Source:HGNC Symbol;Acc:13520]	A_72_P235772	0.000116949	1	0.000969559		INS	INS	insulin [Source:HGNC Symbol;Acc:6081]	A_72_P176366	0.00131441	1	0.00626903		unknown	unknown		A_72_P330433	1.25216e-06	0.0493926	2.77554e-05
										GPRC5C	GPRC5C	G protein-coupled receptor, family C, group 5, member C [Source:HGNC Symbol;Acc:13309]	A_72_P236167	2.1531e-05	0.849312	0.000258542		FABP1	FABP1	fatty acid binding protein 1, liver [Source:HGNC Symbol;Acc:3555]	A_72_P176371	4.95926e-12	1.95623e-07	1.19488e-09		GCAT	GCAT	glycine C-acetyltransferase [Source:HGNC Symbol;Acc:4188]	A_72_P330603	4.67638e-06	0.184465	7.86965e-05
										unknown	unknown		A_72_P236227	0.000912491	1	0.00474794		ANPEP	ANPEP	alanyl (membrane) aminopeptidase [Source:HGNC Symbol;Acc:500]	A_72_P177411	0.000409392	1	0.00257312		ACKR3	CXCR7	chemokine (C-X-C motif) receptor 7 [Source:HGNC Symbol;Acc:23692]	A_72_P331103	0.00166821	1	0.0075136
										ARL10	ARL10	ADP-ribosylation factor-like 10 [Source:HGNC Symbol;Acc:22042]	A_72_P236432	2.22045e-16	8.75877e-12	2.30494e-13		ANXA2	ANXA2	annexin A2 [Source:HGNC Symbol;Acc:537]	A_72_P177456	1.19538e-07	0.00471528	4.38631e-06		LRRC37A	LRRC37A	leucine rich repeat containing 37A [Source:HGNC Symbol;Acc:29069]	A_72_P331378	0.000138081	1	0.00110303
										ELAVL1	ELAVL1	ELAV (embryonic lethal, abnormal vision, Drosophila)-like 1 (Hu antigen R) [Source:HGNC Symbol;Acc:3312]	A_72_P236957	0.000708897	1	0.00392686		F3	F3	coagulation factor III (thromboplastin, tissue factor) [Source:HGNC Symbol;Acc:3541]	A_72_P177461	0.000282829	1	0.00192552		unknown	unknown		A_72_P332423	0.000304367	1	0.00204323
										unknown	unknown		A_72_P238052	0.00192323	1	0.00838829		SLC31A1	SLC31A1	solute carrier family 31 (copper transporters), member 1 [Source:HGNC Symbol;Acc:11016]	A_72_P177471	0.000554325	1	0.00325006		unknown	unknown		A_72_P332533	4.02295e-10	1.58689e-05	4.53398e-08
										unknown	unknown		A_72_P239307	1.04532e-07	0.00412338	3.92703e-06		RABGGTB	RABGGTB	Rab geranylgeranyltransferase, beta subunit [Source:HGNC Symbol;Acc:9796]	A_72_P177476	6.32164e-05	1	0.000605398		unknown	unknown		A_72_P332728	0.00114559	1	0.00563804
										INSM1	INSM1	insulinoma-associated 1 [Source:HGNC Symbol;Acc:6090]	A_72_P239487	0.000805381	1	0.00430942		CYP51A1	CYP51A1	cytochrome P450, family 51, subfamily A, polypeptide 1 [Source:HGNC Symbol;Acc:2649]	A_72_P177531	3.12949e-06	0.123446	5.76849e-05		PEX6	PEX6	peroxisomal biogenesis factor 6 [Source:HGNC Symbol;Acc:8859]	A_72_P333733	0.00140755	1	0.0066035
										POLR3E	POLR3E	polymerase (RNA) III (DNA directed) polypeptide E (80kD) [Source:HGNC Symbol;Acc:30347]	A_72_P240117	3.17166e-07	0.0125109	9.38554e-06		LYZ	LYZ	lysozyme [Source:HGNC Symbol;Acc:6740]	A_72_P177571	3.6383e-05	1	0.000392765		DLEC1	DLEC1	deleted in lung and esophageal cancer 1 [Source:HGNC Symbol;Acc:2899]	A_72_P333958	0.000789252	1	0.00424674
										RPL10A	RPL10A	ribosomal protein L10a [Source:HGNC Symbol;Acc:10299]	A_72_P240262	9.8087e-06	0.386914	0.000140492		ATP5G1	ATP5G1	ATP synthase, H+ transporting, mitochondrial Fo complex, subunit C1 (subunit 9) [Source:HGNC Symbol;Acc:841]	A_72_P177586	1.1044e-08	0.000435643	6.54162e-07		unknown	unknown		A_72_P334623	0.00044709	1	0.00274788
										unknown	unknown		A_72_P240447	0.00110686	1	0.00549261		GALM	GALM	galactose mutarotase (aldose 1-epimerase) [Source:HGNC Symbol;Acc:24063]	A_72_P177631	6.35727e-06	0.250769	0.000100147		AKR1E2	AKR1E2	aldo-keto reductase family 1, member E2 [Source:HGNC Symbol;Acc:23437]	A_72_P334948	9.22322e-06	0.363819	0.000133905
										CCDC6	CCDC6	coiled-coil domain containing 6 [Source:HGNC Symbol;Acc:18782]	A_72_P241517	0.000213468	1	0.00155143		ARL1	ARL1	ADP-ribosylation factor-like 1 [Source:HGNC Symbol;Acc:692]	A_72_P177646	0.00199878	1	0.00864257		AFF4	AFF4	AF4/FMR2 family, member 4 [Source:HGNC Symbol;Acc:17869]	A_72_P335588	8.4621e-06	0.333796	0.000125252
										PITPNC1	PITPNC1	phosphatidylinositol transfer protein, cytoplasmic 1 [Source:HGNC Symbol;Acc:21045]	A_72_P241722	1.1074e-07	0.00436826	4.12489e-06		APOC3	APOC3	apolipoprotein C-III [Source:HGNC Symbol;Acc:610]	A_72_P177696	1.42798e-06	0.0563281	3.10006e-05		RINT1	RINT1	RAD50 interactor 1 [Source:HGNC Symbol;Acc:21876]	A_72_P335608	0.000351595	1	0.00228485
										unknown	unknown		A_72_P242107	1.26399e-06	0.0498593	2.7948e-05		AK4	AK4	adenylate kinase 4 [Source:HGNC Symbol;Acc:363]	A_72_P177716	0.000242236	1	0.00170843		edrf1	C10orf137	chromosome 10 open reading frame 137 [Source:HGNC Symbol;Acc:24640]	A_72_P335998	5.72312e-06	0.225754	9.23331e-05
										FERMT1	FERMT1	fermitin family member 1 [Source:HGNC Symbol;Acc:15889]	A_72_P242197	9.93706e-07	0.0391977	2.32089e-05		SNRPA	SNRPA	small nuclear ribonucleoprotein polypeptide A [Source:HGNC Symbol;Acc:11151]	A_72_P177766	0.0012633	1	0.00608452		KIF2A	KIF2A	kinesin heavy chain member 2A [Source:HGNC Symbol;Acc:6318]	A_72_P336088	0.000156651	1	0.00121615
										unknown	unknown		A_72_P242407	8.39475e-08	0.00331139	3.35161e-06		PLA2G1B	PLA2G1B	phospholipase A2, group IB (pancreas) [Source:HGNC Symbol;Acc:9030]	A_72_P177841	0.000130065	1	0.00105242		MYO1D	MYO1D	myosin ID [Source:HGNC Symbol;Acc:7598]	A_72_P336473	0.00114017	1	0.00561768
										CABLES2	CABLES2	Cdk5 and Abl enzyme substrate 2 [Source:HGNC Symbol;Acc:16143]	A_72_P242477	3.70178e-06	0.14602	6.57454e-05		TNFSF10	TNFSF10	tumor necrosis factor (ligand) superfamily, member 10 [Source:HGNC Symbol;Acc:11925]	A_72_P177851	8.03977e-05	1	0.000729569		TCP11L2	TCP11L2	t-complex 11 (mouse)-like 2 [Source:HGNC Symbol;Acc:28627]	A_72_P337608	0.00192822	1	0.0084054
										TAF11	TAF11	TAF11 RNA polymerase II, TATA box binding protein (TBP)-associated factor, 28kDa [Source:HGNC Symbol;Acc:11544]	A_72_P242502	0.000239564	1	0.00169291		SLC5A10	SLC5A10	solute carrier family 5 (sodium/glucose cotransporter), member 10 [Source:HGNC Symbol;Acc:23155]	A_72_P177876	3.52629e-05	1	0.000382769		unknown	unknown		A_72_P337658	2.63355e-05	1	0.00030393
										KCND2	KCND2	potassium voltage-gated channel, Shal-related subfamily, member 2 [Source:HGNC Symbol;Acc:6238]	A_72_P242627	1.07934e-06	0.0425757	2.47533e-05		HPRT1	HPRT1	hypoxanthine phosphoribosyltransferase 1 [Source:HGNC Symbol;Acc:5157]	A_72_P177881	0.000395737	1	0.00250536		DHX29	DHX29	DEAH (Asp-Glu-Ala-His) box polypeptide 29 [Source:HGNC Symbol;Acc:15815]	A_72_P337793	0.00154379	1	0.00708675
										USP8	USP8	ubiquitin specific peptidase 8 [Source:HGNC Symbol;Acc:12631]	A_72_P242632	0.000151884	1	0.00118803		KCNN3	KCNN3	potassium intermediate/small conductance calcium-activated channel, subfamily N, member 3 [Source:HGNC Symbol;Acc:6292]	A_72_P177926	0.000451996	1	0.00277027		unknown	unknown		A_72_P337958	0.00181319	1	0.00800393
										PPM1F	PPM1F	protein phosphatase, Mg2+/Mn2+ dependent, 1F [Source:HGNC Symbol;Acc:19388]	A_72_P242707	7.75101e-06	0.305746	0.000116519		PTGES	PTGES	prostaglandin E synthase [Source:HGNC Symbol;Acc:9599]	A_72_P177991	0.00118888	1	0.00580324		GTF3C1	GTF3C1	general transcription factor IIIC, polypeptide 1, alpha 220kDa [Source:HGNC Symbol;Acc:4664]	A_72_P338093	6.85377e-08	0.00270354	2.84284e-06
										C17orf98	C17orf98	chromosome 17 open reading frame 98 [Source:HGNC Symbol;Acc:34492]	A_72_P243192	2.3445e-10	9.24812e-06	2.96414e-08		DMBT1	DMBT1	deleted in malignant brain tumors 1 [Source:HGNC Symbol;Acc:2926]	A_72_P177996	2.06415e-07	0.00814223	6.69041e-06		TXLNA	TXLNA	taxilin alpha [Source:HGNC Symbol;Acc:30685]	A_72_P338103	2.49112e-12	9.82647e-08	7.0694e-10
										C20orf106	C20orf106	chromosome 20 open reading frame 106 [Source:HGNC Symbol;Acc:16100]	A_72_P243242	0.000108533	1	0.000914202		MS4A2	MS4A2	membrane-spanning 4-domains, subfamily A, member 2 (Fc fragment of IgE, high affinity I, receptor for; beta polypeptide) [Source:HGNC Symbol;Acc:7316]	A_72_P178066	1.4111e-06	0.0556621	3.07292e-05		unknown	unknown		A_72_P338208	1.61934e-10	6.38765e-06	2.17267e-08
										GOLPH3L	GOLPH3L	golgi phosphoprotein 3-like [Source:HGNC Symbol;Acc:24882]	A_72_P243407	0.000601406	1	0.00345364		IFNGR2	IFNGR2	interferon gamma receptor 2 (interferon gamma transducer 1) [Source:HGNC Symbol;Acc:5440]	A_72_P178081	5.74053e-05	1	0.000562167		unknown	unknown		A_72_P338613	6.11516e-05	1	0.000589632
										C6orf47	C6orf47	chromosome 6 open reading frame 47 [Source:HGNC Symbol;Acc:19076]	A_72_P243517	2.28464e-06	0.0901199	4.48358e-05		AQP8	AQP8	aquaporin 8 [Source:HGNC Symbol;Acc:642]	A_72_P178106	1.87642e-06	0.0740172	3.85506e-05		SLC6A8	SLC6A8	solute carrier family 6 (neurotransmitter transporter, creatine), member 8 [Source:HGNC Symbol;Acc:11055]	A_72_P338743	0.00196277	1	0.00852213
										NEDD9	NEDD9	neural precursor cell expressed, developmentally down-regulated 9 [Source:HGNC Symbol;Acc:7733]	A_72_P243527	1.1919e-06	0.0470155	2.66528e-05		DCN	DCN	decorin [Source:HGNC Symbol;Acc:2705]	A_72_P178111	4.72231e-06	0.186276	7.93678e-05		WHSC1L1	WHSC1L1	Wolf-Hirschhorn syndrome candidate 1-like 1 [Source:HGNC Symbol;Acc:12767]	A_72_P338838	0.00131448	1	0.00626903
										S100A10	S100A10	S100 calcium binding protein A10 [Source:HGNC Symbol;Acc:10487]	A_72_P244152	0.000489525	1	0.00295257		ADSSL1	ADSSL1	adenylosuccinate synthase like 1 [Source:HGNC Symbol;Acc:20093]	A_72_P178121	7.87698e-05	1	0.000719748		unknown	unknown		A_72_P339938	0.000377947	1	0.00241982
										unknown	unknown		A_72_P244252	0.00224471	1	0.00944197		VDAC2	VDAC2	voltage-dependent anion channel 2 [Source:HGNC Symbol;Acc:12672]	A_72_P178161	0.000123757	1	0.00101322		SLC3A2	SLC3A2	solute carrier family 3 (activators of dibasic and neutral amino acid transport), member 2 [Source:HGNC Symbol;Acc:11026]	A_72_P339943	0.000833736	1	0.00442215
										Dcn	Dcn	decorin [Source:HGNC Symbol;Acc:2705]	A_72_P244532	0.000562483	1	0.0032861		SPEN	SPEN	spen homolog, transcriptional regulator (Drosophila) [Source:HGNC Symbol;Acc:17575]	A_72_P178406	0.00230151	1	0.00962833		F10	F10	coagulation factor X [Source:HGNC Symbol;Acc:3528]	A_72_P340278	5.97508e-09	0.000235693	4.04741e-07
										ATP1A1	ATP1A1	ATPase, Na+/K+ transporting, alpha 1 polypeptide [Source:HGNC Symbol;Acc:799]	A_72_P244592	4.12206e-06	0.162599	7.18192e-05		CASQ1	CASQ1	calsequestrin 1 (fast-twitch, skeletal muscle) [Source:HGNC Symbol;Acc:1512]	A_72_P178481	0.000956806	1	0.00491754		unknown	unknown		A_72_P340293	0.00016584	1	0.00127178
										WDR54	WDR54	WD repeat domain 54 [Source:HGNC Symbol;Acc:25770]	A_72_P244967	1.05054e-05	0.414397	0.000148052		RB1	RB1	retinoblastoma 1 [Source:HGNC Symbol;Acc:9884]	A_72_P178876	0.000484765	1	0.00293058		unknown	unknown		A_72_P341013	0.0003198	1	0.00212036
										ALG14	ALG14	asparagine-linked glycosylation 14 homolog (S. cerevisiae) [Source:HGNC Symbol;Acc:28287]	A_72_P244972	8.75703e-05	1	0.000775724		unknown	unknown		A_72_P178926	0.00157168	1	0.00718135		LRRC3	LRRC3	leucine rich repeat containing 3 [Source:HGNC Symbol;Acc:14965]	A_72_P341698	0.00157252	1	0.00718325
										unknown	unknown		A_72_P244987	4.8059e-05	1	0.000490234		UBE2E2	UBE2E2	ubiquitin-conjugating enzyme E2E 2 [Source:HGNC Symbol;Acc:12478]	A_72_P178946	0.000962047	1	0.00493869		DNM1	DNM1	dynamin 1 [Source:HGNC Symbol;Acc:2972]	A_72_P341743	0.00206413	1	0.00884386
											CSRNP3	cysteine-serine-rich nuclear protein 3 [Source:HGNC Symbol;Acc:30729]	A_72_P245047	4.17844e-12	1.64823e-07	1.03014e-09		MARCKS	MARCKS	myristoylated alanine-rich protein kinase C substrate [Source:HGNC Symbol;Acc:6759]	A_72_P178976	0.000775982	1	0.00419307		VRK1	VRK1	vaccinia related kinase 1 [Source:HGNC Symbol;Acc:12718]	A_72_P342654	0.000699694	1	0.00388515
										unknown	unknown		A_72_P245192	0.000362689	1	0.00234343		PPP5C	PPP5C	protein phosphatase 5, catalytic subunit [Source:HGNC Symbol;Acc:9322]	A_72_P179241	0.00144699	1	0.00674602		KIAA2026	KIAA2026	KIAA2026 [Source:HGNC Symbol;Acc:23378]	A_72_P342658	0.00128986	1	0.00618297
										EIF3E	EIF3E	eukaryotic translation initiation factor 3, subunit E [Source:HGNC Symbol;Acc:3277]	A_72_P245442	8.05638e-06	0.317792	0.000120182		unknown	unknown		A_72_P179426	8.50437e-05	1	0.000759139		SETDB2	SETDB2	SET domain, bifurcated 2 [Source:HGNC Symbol;Acc:20263]	A_72_P342723	0.00105845	1	0.00529777
										FUCT1	SLC35C1	solute carrier family 35, member C1 [Source:HGNC Symbol;Acc:20197]	A_72_P245762	3.97435e-09	0.000156772	2.94685e-07		KLF11	KLF11	Kruppel-like factor 11 [Source:HGNC Symbol;Acc:11811]	A_72_P179546	1.71497e-07	0.00676488	5.83888e-06		WDR75	WDR75	WD repeat domain 75 [Source:HGNC Symbol;Acc:25725]	A_72_P343128	5.21215e-08	0.00205599	2.30531e-06
										ART3	ART3	ADP-ribosyltransferase 3 [Source:HGNC Symbol;Acc:725]	A_72_P245772	7.84897e-06	0.30961	0.000117678		LGALS9	LGALS9	lectin, galactoside-binding, soluble, 9 [Source:HGNC Symbol;Acc:6570]	A_72_P179706	0.00081285	1	0.00433938		IFNW5	IFNW5	interferon omega 5	A_72_P343168	1.95923e-11	7.72839e-07	3.65782e-09
										OLR1	OLR1	oxidized low density lipoprotein (lectin-like) receptor 1 [Source:HGNC Symbol;Acc:8133]	A_72_P245807	5.01764e-05	1	0.000507112		RDH11	RDH11	retinol dehydrogenase 11 (all-trans/9-cis/11-cis) [Source:HGNC Symbol;Acc:17964]	A_72_P179751	0.000376915	1	0.00241517		SPEF2	SPEF2	sperm flagellar 2 [Source:HGNC Symbol;Acc:26293]	A_72_P343228	0.00140406	1	0.00659043
										unknown	unknown		A_72_P245982	8.16065e-08	0.00321905	3.29146e-06		CHCHD10	CHCHD10	coiled-coil-helix-coiled-coil-helix domain containing 10 [Source:HGNC Symbol;Acc:15559]	A_72_P179836	0.000419334	1	0.00262182		IL6ST	IL6ST	interleukin 6 signal transducer (gp130, oncostatin M receptor) [Source:HGNC Symbol;Acc:6021]	A_72_P344298	0.000754747	1	0.00410645
										NPAS3	NPAS3	neuronal PAS domain protein 3 [Source:HGNC Symbol;Acc:19311]	A_72_P246387	0.000114909	1	0.000955861		unknown	unknown		A_72_P180161	1.4817e-08	0.000584473	8.34923e-07		unknown	unknown		A_72_P344468	3.55166e-05	1	0.000384886
										DAAM1	DAAM1	dishevelled associated activator of morphogenesis 1 [Source:HGNC Symbol;Acc:18142]	A_72_P246807	0.000216786	1	0.00157078		MUC5B	MUC5B	mucin 5B, oligomeric mucus/gel-forming [Source:HGNC Symbol;Acc:7516]	A_72_P180451	0.000930381	1	0.00481746		unknown	unknown	homocysteine-inducible, endoplasmic reticulum stress-inducible, ubiquitin-like domain member 1 [Source:HGNC Symbol;Acc:13744]	A_72_P344838	1.96145e-05	0.773712	0.000239911
										FAM124B	FAM124B	family with sequence similarity 124B [Source:HGNC Symbol;Acc:26224]	A_72_P246987	4.03613e-06	0.159209	7.05089e-05		LASS4	CERS4	ceramide synthase 4 [Source:HGNC Symbol;Acc:23747]	A_72_P180656	0.00201389	1	0.00868861		ATP8A1	ATP8A1	ATPase, aminophospholipid transporter (APLT), class I, type 8A, member 1 [Source:HGNC Symbol;Acc:13531]	A_72_P344983	0.00207359	1	0.00887529
										ARMCX6	ARMCX6	armadillo repeat containing, X-linked 6 [Source:HGNC Symbol;Acc:26094]	A_72_P247282	5.65996e-08	0.00223263	2.47414e-06		PIGR	PIGR	polymeric immunoglobulin receptor [Source:HGNC Symbol;Acc:8968]	A_72_P180751	1.98978e-05	0.78489	0.0002424		SETD3	SETD3	SET domain containing 3 [Source:HGNC Symbol;Acc:20493]	A_72_P345023	2.64935e-05	1	0.000305176
										SPTBN1	SPTBN1	spectrin, beta, non-erythrocytic 1 [Source:HGNC Symbol;Acc:11275]	A_72_P247502	0.000229979	1	0.00164194		SDF2L1	SDF2L1	stromal cell-derived factor 2-like 1 [Source:HGNC Symbol;Acc:10676]	A_72_P181126	8.57866e-06	0.338394	0.000126692		unknown	unknown		A_72_P345033	3.11281e-09	0.000122788	2.42664e-07
										unknown	unknown		A_72_P247552	0.000315884	1	0.00210088		MDH2	MDH2	malate dehydrogenase 2, NAD (mitochondrial) [Source:HGNC Symbol;Acc:6971]	A_72_P181146	0.00198072	1	0.00858494		unknown	unknown		A_72_P345048	8.83282e-06	0.34842	0.000129284
										unknown	unknown		A_72_P248042	0.00152571	1	0.00702253		HSD17B7	HSD17B7	hydroxysteroid (17-beta) dehydrogenase 7 [Source:HGNC Symbol;Acc:5215]	A_72_P181261	0.000385856	1	0.00245928		SLC35D2	SLC35D2	solute carrier family 35, member D2 [Source:HGNC Symbol;Acc:20799]	A_72_P345688	4.88363e-06	0.19264	8.15579e-05
										RBBP7	RBBP7	retinoblastoma binding protein 7 [Source:HGNC Symbol;Acc:9890]	A_72_P248067	4.41353e-06	0.174096	7.5566e-05		PSPH	PSPH	phosphoserine phosphatase [Source:HGNC Symbol;Acc:9577]	A_72_P181326	2.31825e-05	0.914456	0.000273298		TMEM33	TMEM33	transmembrane protein 33 [Source:HGNC Symbol;Acc:25541]	A_72_P346033	0.000443725	1	0.00273103
										unknown	unknown		A_72_P248637	1.84835e-05	0.7291	0.000229513		NMU	NMU	neuromedin U [Source:HGNC Symbol;Acc:7859]	A_72_P181441	2.07462e-05	0.818356	0.000251029		LTA4H	LTA4H	leukotriene A4 hydrolase [Source:HGNC Symbol;Acc:6710]	A_72_P346078	0.000828747	1	0.00440043
										TRIM44	TRIM44	tripartite motif containing 44 [Source:HGNC Symbol;Acc:19016]	A_72_P249122	0.00147469	1	0.00684925		GAPVD1	GAPVD1	GTPase activating protein and VPS9 domains 1 [Source:HGNC Symbol;Acc:23375]	A_72_P181536	0.00017988	1	0.00135592		AIRE	AIRE	autoimmune regulator [Source:HGNC Symbol;Acc:360]	A_72_P347013	6.69872e-08	0.00264238	2.80507e-06
										SESN2	SESN2	sestrin 2 [Source:HGNC Symbol;Acc:20746]	A_72_P250452	0.000138543	1	0.00110605		FAM13B	FAM13B	family with sequence similarity 13, member B [Source:HGNC Symbol;Acc:1335]	A_72_P182986	0.000321166	1	0.00212705		CSF3	CSF3	colony stimulating factor 3 (granulocyte) [Source:HGNC Symbol;Acc:2438]	A_72_P347383	0.000719046	1	0.0039647
										PKD2	PKD2	polycystic kidney disease 2 (autosomal dominant) [Source:HGNC Symbol;Acc:9009]	A_72_P250707	1.44285e-12	5.69145e-08	4.51702e-10		MRPL50	MRPL50	mitochondrial ribosomal protein L50 [Source:HGNC Symbol;Acc:16654]	A_72_P183681	0.00159841	1	0.00727064		PARD3	PARD3	par-3 partitioning defective 3 homolog (C. elegans) [Source:HGNC Symbol;Acc:16051]	A_72_P347573	4.68636e-05	1	0.000480247
										LACTB	LACTB	lactamase, beta [Source:HGNC Symbol;Acc:16468]	A_72_P250812	6.69042e-07	0.026391	1.69295e-05		ASGR2	ASGR2	asialoglycoprotein receptor 2 [Source:HGNC Symbol;Acc:743]	A_72_P183836	0.000957596	1	0.00492033		RAPGEF4	RAPGEF4	Rap guanine nucleotide exchange factor (GEF) 4 [Source:HGNC Symbol;Acc:16626]	A_72_P348073	7.77237e-05	1	0.000712224
										C18orf42	C18orf42	chromosome 18 open reading frame 42 [Source:HGNC Symbol;Acc:28285]	A_72_P250872	1.93825e-05	0.764561	0.000237811		ZNF260	ZNF260	zinc finger protein 260 [Source:HGNC Symbol;Acc:13499]	A_72_P184336	0.00183312	1	0.00807848		HIST1H3A	HIST1H3A	histone cluster 1, H3a [Source:HGNC Symbol;Acc:4766]	A_72_P348138	9.79642e-08	0.00386429	3.73723e-06
										HECTD3	HECTD3	HECT domain containing 3 [Source:HGNC Symbol;Acc:26117]	A_72_P251467	5.82402e-06	0.229734	9.36925e-05		SHARPIN	SHARPIN	SHANK-associated RH domain interactor [Source:HGNC Symbol;Acc:25321]	A_72_P184371	0.000151618	1	0.00118689		MYL12B	MYL12B	myosin, light chain 12B, regulatory [Source:HGNC Symbol;Acc:29827]	A_72_P349623	1.35176e-05	0.533215	0.000180262
										ZNF326	ZNF326	zinc finger protein 326 [Source:HGNC Symbol;Acc:14104]	A_72_P251557	0.000777232	1	0.00419659		DAB2	DAB2	disabled homolog 2, mitogen-responsive phosphoprotein (Drosophila) [Source:HGNC Symbol;Acc:2662]	A_72_P184386	2.9037e-05	1	0.000328287			ZMYND19	zinc finger, MYND-type containing 19 [Source:HGNC Symbol;Acc:21146]	A_72_P349898	0.000127861	1	0.00103943
										CFI	CFI	complement factor I [Source:HGNC Symbol;Acc:5394]	A_72_P251667	9.35978e-05	1	0.000814966		NTS	NTS	neurotensin [Source:HGNC Symbol;Acc:8038]	A_72_P184456	0.000981799	1	0.00500815		SHANK2	SHANK2	SH3 and multiple ankyrin repeat domains 2 [Source:HGNC Symbol;Acc:14295]	A_72_P350583	0.00110908	1	0.00550162
										FOLR1	FOLR1	folate receptor 1 (adult) [Source:HGNC Symbol;Acc:3791]	A_72_P251687	0.000270997	1	0.00186525		DTD1	DTD1	D-tyrosyl-tRNA deacylase 1 homolog (S. cerevisiae) [Source:HGNC Symbol;Acc:16219]	A_72_P184526	2.25141e-05	0.888092	0.000267176		RAD21	RAD21	RAD21 homolog (S. pombe) [Source:HGNC Symbol;Acc:9811]	A_72_P351128	3.7173e-05	1	0.00039884
										MTHFD1	MTHFD1	methylenetetrahydrofolate dehydrogenase (NADP+ dependent) 1, methenyltetrahydrofolate cyclohydrolase, formyltetrahydrofolate synthetase [Source:HGNC Symbol;Acc:7432]	A_72_P252292	9.96427e-06	0.393051	0.000141998		KLF10	KLF10	Kruppel-like factor 10 [Source:HGNC Symbol;Acc:11810]	A_72_P184666	1.82318e-06	0.0719173	3.7653e-05		NEK6	NEK6	NIMA (never in mitosis gene a)-related kinase 6 [Source:HGNC Symbol;Acc:7749]	A_72_P352088	0.00121228	1	0.00589055
										GNL2	GNL2	guanine nucleotide binding protein-like 2 (nucleolar) [Source:HGNC Symbol;Acc:29925]	A_72_P252342	3.07471e-05	1	0.000343875		CTSW	CTSW	cathepsin W [Source:HGNC Symbol;Acc:2546]	A_72_P184706	3.1622e-05	1	0.000350948		ABLIM3	ABLIM3	actin binding LIM protein family, member 3 [Source:HGNC Symbol;Acc:29132]	A_72_P352238	0.00045438	1	0.00278235
										KIAA1644	KIAA1644	KIAA1644 [Source:HGNC Symbol;Acc:29335]	A_72_P252492	2.94525e-08	0.00116178	1.47622e-06		Txndc16	Txndc16	thioredoxin domain containing 16 [Source:HGNC Symbol;Acc:19965]	A_72_P184731	0.00111217	1	0.00551348		CWC15	CWC15	CWC15 spliceosome-associated protein	A_72_P352853	9.34291e-05	1	0.000813915
										RNF207	RNF207	ring finger protein 207 [Source:HGNC Symbol;Acc:32947]	A_72_P252597	2.64649e-05	1	0.000305154		SEC62	SEC62	SEC62 homolog (S. cerevisiae) [Source:HGNC Symbol;Acc:11846]	A_72_P185261	0.000824689	1	0.00438502		unknown	unknown		A_72_P354118	0.000597115	1	0.0034355
										LPIN1	LPIN1	lipin 1 [Source:HGNC Symbol;Acc:13345]	A_72_P253192	0.000341907	1	0.00223477		PDX1	PDX1	pancreatic and duodenal homeobox 1 [Source:HGNC Symbol;Acc:6107]	A_72_P186566	0.000145183	1	0.00114653		EOGT	C3orf64	chromosome 3 open reading frame 64 [Source:HGNC Symbol;Acc:28526]	A_72_P354263	9.06249e-05	1	0.000796344
										unknown	unknown		A_72_P253412	2.57425e-05	1	0.000297957		HIST1H2BD	HIST1H2BD	histone cluster 1, H2bd [Source:HGNC Symbol;Acc:4747]	A_72_P187026	0.000335676	1	0.00220354		unknown	unknown		A_72_P354398	0.00167602	1	0.00753933
										unknown	unknown		A_72_P253417	9.77171e-05	1	0.000843035		SLC37A2	SLC37A2	solute carrier family 37 (glycerol-3-phosphate transporter), member 2 [Source:HGNC Symbol;Acc:20644]	A_72_P187171	0.00127546	1	0.00612661		CYTB	MT-CYB	mitochondrially encoded cytochrome b [Source:HGNC Symbol;Acc:7427]	A_72_P355338	3.92086e-12	1.54662e-07	9.97822e-10
[truncated: 3,368 more rows]
