# Supplementary material for: Comparing the intestinal transcriptome of Meishan and Large White piglets during late fetal development reveals genes involved in glucose and lipid metabolism and immunity as valuable clues of intestinal maturity
Source: BMC Genomics. 2017 Aug 22;18:647. doi: 10.1186/s12864-017-4001-2 (PMC5568345; doi:10.1186/s12864-017-4001-2)
Supplement: Supplementary file 6 — Complete list of enriched GOBPs of four sub-models. The top 10 enriched biological pathways in the additive model were protein metabolism (cellular protein metabolism, protein folding and protein phosphorylation), cell cycle (mitotic cell cycle, cell division and apoptosis), blood coagulation, gene expression and cell adhesion. The top 10 enriched biological pathways of DEPs in the gestational age model were predominantly associated with protein metabolism, cell division (mRNA and RNA metabolism, apoptosis and anti-apoptosis, translation), blood coagulation, endocrine development and immunity. The top 10 enriched biological pathways in the fetal genotype model were mainly involved in cell cycle (cell cycle, cell division, negative regulation of apoptosis and chromatin modification), carbohydrate metabolism, immunity (cytokine signaling, interferon-gamma signaling), protein transport (protein transport and transmembrane transport) and blood coagulation. (XLSX 130 kb) [file 12864_2017_4001_MOESM6_ESM.xlsx]

## Sheet: Sheet1
Additional file 6: Table S5. Complete list of enriched GOBPs of four sub-models
Complete list of enriched BP at day 110 in complete model by GeneCoDis								Complete list of enriched BP at day 90 in complete model								Complete list of enriched BPs in additive model								Complete list of enriched BPs in gestational age model								Complete list of enriched BPs in genotype model
Items	Function	List of genes	Number of genes in the input list with the annotation (size of reference 95)	Number of genes in the reference list with the annotation (size of reference 34208)	P-value			Items	Function	List of genes	Number of genes in the input list with the annotation (size of reference 49)	Number of genes in the reference list with the annotation (size of reference 34208)	P-value			Items	Function	List of genes	Number of genes in the input list with the annotation (size of reference 1747)	Number of genes in the reference list with the annotation (size of reference 34208)	P-value			Items	Function	List of genes	Number of genes in the input list with the annotation (size of reference 2402)	Number of genes in the reference list with the annotation (size of reference 34208)	P-value			Items	Function	List of genes	Number of genes in the input list with the annotation (size of reference 1236)	Number of genes in the reference list with the annotation (size of reference 34208)	P-value
					Unadjusted	FDR							Unadjusted	FDR							Unadjusted	FDR							Unadjusted	FDR							Unadjusted	FDR
GO:0006957	complement activation, alternative pathway (BP)	C5,C9,VSIG4	3	13	5.81554e-06	0.00015702		GO:0060395	SMAD protein signal transduction (BP)	AFP,BMP2,HNF4A	3	16	1.52645e-06	1.22116e-05		GO:0007165	signal transduction (BP)	SMC3,STMN1,TRHDE,FAM13B,PRKG2,MAP3K6,SP110,PITPNC1,DDR2,GEM,FGF13,FGF9,RERG,UNC5CL,PRKRIR,MRAS,GOLT1B,KIF13B,ARRB2,SHISA5,IRAK4,NPM1,TICAM2,IKBKAP,CAMK4,CD38,TNFAIP6,CCL26,TNFRSF1A,TXNRD1,CD2AP,VOPP1,CD70,DEPDC1,KHDRBS1,CDC42SE1,TXN,TMX1,HIF1A,BST2,ARHGAP15,MLLT4,GAS6,RASA1,PRKCD,ADCY3,MAP2K1,RGS14,PRKD1,RGS3,CDC42BPB,FGL2,CCL4,CD83,SYDE2,ASIP,BCAR3,CTNND2,LGALS1,ATF6B,PRKACB,PTPRK,AXL,RASSF9,NKI…	133	1176	5.85042e-18	1.84464e-14		GO:0007165	signal transduction (BP)	SMC3,STMN1,NCKIPSD,RASL11B,FAM13B,PRKAB1,RACGAP1,TNFRSF11A,FGF9,SIGIRR,UNC5CL,STK25,PTGES3,PPP2R5A,GDNF,INPP1,MRAS,MAPK1,GPSM2,PPP5C,TLR9,HNRNPK,ADORA1,ERBB3,ARHGAP28,NPM1,PDE4B,RRAGB,BAIAP2L2,NGF,NLRP12,TNFAIP6,PRKAR1A,RPS6KB1,ARHGAP18,TNFRSF1A,GDF15,PTCH1,ARRDC4,CDC42EP3,RTN1,TEK,TXNRD1,CD2AP,CBLB,PPP1R12B,KRAS,MAPK12,NGFR,AKAP12,PDIA3,CD70,DLC1,ANGPTL1,SNX27,PRKCZ,EXT1,IL1RAPL1,GRIK2,CD274,PDE…	188	1176	8.25463e-27	1.63235e-23		GO:0007049	cell cycle (BP)	NEK3,AHR,PIK3C3,PARD3,RALA,LIN9,CHFR,RINT1,NASP,C12orf32,VRK1,PRCC,HAUS7,SUV39H2,PPP6C,TET2,MIS18BP1,ANAPC16,SETDB2,BCCIP,CDKL1,PDPN,FOXN3,CDC5L,SIAH2,PLK3,ESCO1,CETN3,USP9X,SRC,NBN,NEK6,NEK11,CKS2,DYNLT1,EP300,MAPK7,PRNP,RCC1,AURKA,PPP1CB,NEK1,DYNLT3,ANAPC13	44	435	1.02842e-09	1.20171e-06
GO:0034641	cellular nitrogen compound metabolic process (BP)	ASS1,SAT1,DIO1,GPT,SMS,BCKDHB	6	200	2.08969e-05	0.000282108		GO:0006805	xenobiotic metabolic process (BP)	GSTA1,CYP11A1,HNF4A,ALDH2	4	136	4.40745e-05	0.000176298		GO:0044267	cellular protein metabolic process (BP)	TUBA1A,PMM1,RPN2,LMAN1,RPL12,RPL5,EDEM3,RPS28,B4GALT1,RPS13,TBCC,RPL7,RPL32,RPL15,MAN1A1,PABPC1,PIGL,UBA52,RPSA,PFDN4,TUBB2A,GAS6,EEF1A1,RPS4X,GNPNAT1,RPL31,ALG9,FUT8,GFPT1,EIF2S3,EIF3E,ALG10,PGAP1,CCT3,F10,EIF3F,EDEM2,RPL30,SEC23A,ALG1,CANX,RPLP0,RPS20,EIF4A2,MGAT1,EIF3H,TUBA1B,RPL17,ALG14,RPL4,MGAT5,RPL10A,RPS15A,SEC31A	54	284	4.85625e-17	7.65588e-14		GO:0044267	cellular protein metabolic process (BP)	TUBA1C,RPL10,TUBA1A,RPN2,LMAN1,SEC24C,B4GALT3,rps14,RPL3,EIF4G1,RPL36,PROS1,RPL5,RPL11,TUBB1,RPS28,B4GALT1,F7,TUBA4A,CCT2,RPL7,RPL32,TUBB2B,MGAT2,RPL37A,RPS15,RPL23,TUBB6,rpl28,PDIA3,rplp1,SEC24A,RPSA,TUBB2A,GAS6,EEF1A1,MAN1A2,MGAT4B,RPS4X,RPL18A,RPS18,TCP1,ALG9,EIF4A1,GFPT1,PIKFYVE,RPS2,PIGC,RPS11,STT3A,PIGT,MLEC,PREB,RPL35,EIF3E,GANAB,PIGU,VKORC1,RPL18,EDEM2,F9,CANX,TUBB3,RPLP0,RPN1,RPL6,EIF4A2…	79	284	6.06091e-27	2.39709e-23		GO:0005975	carbohydrate metabolic process (BP)	AAAS,AKR1B1,GPI,PKM2,SLC37A4,PHKA1,PARG,PPP1R2,ATHL1,SLC3A2,ALDH1B1,IDH2,GCK,NUP188,CS,GNPDA1,NUP160,NANP,SLC25A12,AIMP1,GPCPD1,PHKG1,PIGQ,ENO2,NUP205,PHKB,TALDO1,PPP1R3D,AGL,HK2,GALK1,PCK2,MGAT1,PPP1CB,GALK2	35	290	5.1962e-10	1.21435e-06
GO:0006094	gluconeogenesis (BP)	PPARGC1A,PCK1,GPT	3	42	0.000220193	0.00198173		GO:0055085	transmembrane transport (BP)	SLC16A8,KCNS3,AQP10,SLC26A11,SLC38A3,TF	6	630	0.000271875	0.000725		GO:0000278	mitotic cell cycle (BP)	SMC3,TUBA1A,CENPM,PRIM1,DSN1,CENPP,RFC3,BUB1,PSMC5,ERCC6L,CCDC99,YWHAE,RFC4,CDKN1A,ORC4,PSMC1,MCM6,RAD21,ANAPC5,CDKN2B,MAD2L1,RB1,UBA52,E2F3,MCM8,CCNB1,TUBGCP4,CENPF,CEP63,ZWILCH,CDK2,CDC25A,CENPE,NUP133,CENPH,PCNA,ACTR1A,RPA1,NUP160,SDCCAG8,STAG2,BUB3,CENPA,WEE1,RFC2,NUP43,AURKA,RPA2,ORC6,PSMD9,DCTN2,MCM3,NSL1,CKS1B	54	304	1.02902e-15	1.0815e-12		GO:0016071	mRNA metabolic process (BP)	RPL10,Hnrnpd,rps14,RPL3,EIF4G1,RPL36,PSME2,RPL5,RPL11,RPS28,PSMC5,DCP1B,RPL7,RPL32,RPL37A,ELAVL1,RPS15,PAN3,EIF4A3,RPL23,rpl28,rplp1,CEBPG,RPSA,PSMB10,SET,PSMC6,RPS4X,RPL18A,HSPA8,RPS18,CNOT6,EIF4A1,PSME4,UBC,TNFSF13,RPS2,SMG6,RPS11,RPL35,RPL18,CNOT6L,XPO1,SMG7,PRKCA,RPLP0,RPL6,MAPKAPK2,EXOSC2,EIF4A2,PARN,UPF1,PSMD2,RPL8,RPL17,RPS3,RPS3A,RPL29,RPL23A,RPS6,RPL10A	61	223	1.0209e-20	1.34589e-17		GO:0044419	interspecies interaction between organisms (BP)	CREB1,SND1,SATB1,CXCR7,EIF2AK2,RALA,PPIA,PRMT6,KARS,EFNB3,RCOR1,CCDC86,HLA-A,WWP2,KPNA2,PSMB10,PLCG1,PDCL3,PAAF1,HSPA8,CX3CR1,BTRC,CPSF4,SRC,PSMB4,HLA-C,DYNLT1,CREB3,EP300,TBP,PAK2,HLA-B,FBLN1,PACS1,TSPAN7,ITGB1	36	328	3.95276e-09	3.0792e-06
GO:0007165,GO:0008286	signal transduction (BP),insulin receptor signaling pathway (BP)	MTOR,MAP2K1,IGF1R	3	47	0.000307903	0.00207834		GO:0055085,GO:0006811	transmembrane transport (BP),ion transport (BP)	KCNS3,SLC26A11,SLC38A3,TF	4	303	0.00093426	0.00186852		GO:0007596	blood coagulation (BP)	JAM3,PRKG2,LMAN1,SOD1,SCUBE1,ZFPM2,MAPK3,F2R,ARRB2,RAB27A,OLR1,GP1BB,SLC7A8,LCP2,PTK2,RCOR1,APP,DTNBP1,CALM2,HBB,HSPA5,GAS6,KIF11,PRKCD,SH2B3,H3F3A,SLC7A10,CD36,FIGF,ITGAV,CDK2,F13B,PABPC4,ACTN2,HABP4,ORAI1,PRKACB,MYB,GUCY1B3,HNF4A,RAF1,CENPE,GRB14,IRF1,ACTG1,KIF4A,JAM2,LRRC16A,HGF,F10,PRCP,TGFB2,PIK3CB,GUCY1A3,GNAS,ANGPT1,KCNMB4,LAMP2,WEE1,TIMP1,CXADR,EFEMP2,GNG2,PROCR,PIK3R2,TF,PDGFA,GNA14	68	457	2.46073e-15	1.93967e-12		GO:0016070	RNA metabolic process (BP)	RPL10,Hnrnpd,rps14,RPL3,EIF4G1,RPL36,PSME2,RPL5,RPL11,RPS28,PSMC5,DCP1B,RPL7,RPL32,RPL37A,ELAVL1,RPS15,PAN3,EIF4A3,RPL23,rpl28,rplp1,RPSA,PSMB10,SET,PSMC6,RPS4X,RPL18A,HSPA8,RPS18,CNOT6,EIF4A1,PSME4,UBC,TNFSF13,RPS2,SMG6,RPS11,DDX20,RPL35,RPL18,CNOT6L,XPO1,SMG7,PRKCA,RPLP0,RPL6,MAPKAPK2,EXOSC2,EIF4A2,CLNS1A,PARN,UPF1,PSMD2,RPL8,RPL17,RPS3,RPS3A,RPL29,RPL23A,RPS6,RPL10A	62	257	4.71017e-18	3.10479e-15		GO:0019221	cytokine-mediated signaling pathway (BP)	HLA-G,IFIT2,HLA-DRB1,HLA-DRB5,HLA-A,IL13RA2,HLA-F,IRF2,CCL2,HLA-E,CSF3,NCAM1,PTPN1,IFNA17,GBP2,HLA-C,IFI27,JAK2,HLA-DOB,HLA-B,IL6ST,STAT1,KIT,HLA-DOA,IFITM1	25	181	9.98679e-09	5.83478e-06
GO:0032868	response to insulin stimulus (BP)	MTOR,KHK,PCK1	3	62	0.00069685	0.00376299		GO:0007596	blood coagulation (BP)	SLC16A8,ANXA8,HNF4A,TF	4	457	0.00414419	0.0066307		GO:0010467	gene expression (BP)	TAF11,TAF9,PAPOLA,MED14,RPL12,DARS2,RPL5,RPS28,DARS,RPS13,KARS,RPL7,RPL32,RORC,ZNF227,DNAJC8,RPL15,RBMX,PABPC1,NHP2L1,GTF2A2,UBA52,HNRNPA0,CSTF3,SRSF2,RPSA,EEF1A1,RBM5,RPS4X,TCEA1,SF3B1,RPL31,SRSF11,AARS,MED6,EIF2S3,HNF4A,MED23,MED1,KAT2B,EIF3E,RORA,NR1H2,SLBP,EIF3F,THRB,RPL30,HNF4G,RPLP0,RPS20,EIF4A2,EIF3H,RPL17,ESRRA,HNRNPA1,RPL4,RPL10A,RPS15A,RARB	59	408	5.99658e-13	3.78145e-10		GO:0006915	apoptotic process (BP)	PTPRH,ACTC1,BLCAP,UBE4B,FKBP8,PTRH2,PSME2,PAK6,PPM1F,GADD45A,BCL2L11,PSMC5,SHF,KRT20,DAP3,NGFRAP1,NGF,CDK1,BCL2,SLC5A11,PTK2,PUF60,SULF1,IFT57,ECE1,NME3,NGFR,RTN3,MCL1,HMGB2,KIF1B,DNAJB13,HIPK1,MAGED1,BIRC6,DNAJA3,PSMB10,NME6,PSMC6,ITM2B,CSRNP2,PLEKHF1,ZBTB16,DNM1L,YARS,ELMO1,PSME4,UBC,RIPK1,PHLDA2,XIAP,PDE1B,STK24,BOK,FXR1,TNFSF10,CDH1,ZC3H8,MELK,AKTIP,TAX1BP1,SH3GLB1,UBQLN1,FGD4,SAP30BP,BID,ECT…	104	594	4.31909e-18	3.4164e-15		GO:0015031	protein transport (BP)	CHMP4B,COG5,HOOK2,RAB35,RAB20,SYS1,RINT1,NASP,ATG7,SCFD1,PLEKHA8,VPS39,TOMM40L,SNX4,AHCTF1,MYH9,TMEM48,CHMP7,NUP188,AAGAB,CCDC91,NUP160,VPS26B,ATG4A,VPS53,COG2,DOPEY1,PGAP2,NUP205,SNX16,STXBP5,SEC61A2,RAB3IP,TRAM1,RAB8B,LSG1,NXT2,TIMM22,EXOC2,SNX10	40	413	1.97978e-08	7.71123e-06
GO:0051384	response to glucocorticoid stimulus (BP)	ASS1,MAP2K1,BCKDHB	3	84	0.00167996	0.0075598		GO:0008285	negative regulation of cell proliferation (BP)	LEPREL1,BMP2,HNF4A	3	341	0.0128973	0.0171964		GO:0044419	interspecies interaction between organisms (BP)	SP1,STAT2,SP110,TRIM25,IVNS1ABP,MAPK3,HCFC1,BUB1,NPM1,KARS,YWHAE,MDM2,RCOR1,HLA-A,KPNA2,RB1,CD46,GTF2A2,CD1D,IPO5,VAPB,TOP1,GNB2L1,DERL1,ITGAV,BNIP3L,KAT2B,KCTD5,SCARB1,SLC25A6,ITGB6,VIM,CENPA,HLA-C,KPNA1,SPEN,MPDZ,MAVS,HLA-B,FBLN1,CCR3,CXADR,RPLP0,PSIP1,EIF4A2,KDR,WWP1,MAP3K5,SYNCRIP,VDAC1,HNRNPA1	51	328	1.37644e-12	7.2332e-10		GO:0007596	blood coagulation (BP)	SELP,FYN,SLC8A3,LMAN1,SOD1,RACGAP1,ZFPM2,VEGFA,F2R,PROS1,MAPK1,KIF23,THBS1,F7,TUBA4A,GATA6,RAB27A,ATP2A2,SERPINA1,SLC7A8,VEGFB,ANXA8,PRKAR1A,AP3B1,F12,PTK2,TEK,KRAS,RCOR1,C4BPB,CAV1,ATP2A3,PRKCZ,CALM2,GAS6,ATP2A1,MERTK,RAD51B,H3F3A,SLC7A10,PTGIR,FIGF,ITGAV,CDK2,APOB,HPS4,MYB,MMRN1,GUCY1B3,PLSCR4,PDE3A,ITPR2,HDAC1,PDE1B,PSAP,FN1,CALU,ACTG1,RAD51C,TGFB3,JAM2,LRRC16A,CD48,FCER1G,SRGN,PLAU,ITGA6,GUCY…	88	457	3.83225e-18	3.78914e-15		GO:0051301	cell division (BP)	TUBA1C,NEK3,ANAPC7,CHFR,VRK1,CCNG2,HAUS7,RAD21,ANAPC5,MIS18BP1,SMC1A,SKA2,ANAPC16,SETDB2,PTTG1,KIF2A,ZWILCH,CCNE1,CDK10,CLASP1,ANAPC1,CETN3,USP9X,CENPJ,CKS2,DYNLT1,RCC1,AURKA,PPP1CB,NEK1,DYNLT3,ANAPC13	32	286	1.79999e-08	8.41314e-06
GO:0007584	response to nutrient (BP)	ASS1,MTOR,BCKDHB	3	89	0.00198233	0.00764612		GO:0045893	positive regulation of transcription, DNA-dependent (BP)	BMP2,DAB2,HNF4A	3	468	0.0294738	0.0336844		GO:0007155	cell adhesion (BP)	JAM3,THBS4,DDR2,CLSTN3,CTNNAL1,HPSE,B4GALT1,CD44,HAPLN1,ROBO2,ADAM15,OLR1,GP1BB,SVEP1,COL22A1,TNFAIP6,TMEM8A,SCARB2,CDH10,CDH2,CDHR5,PCDH20,APP,FERMT1,ADAM12,RPSA,ADAM9,MLLT4,TINAG,SPON2,CCR1,PERP,CD36,ITGAV,PCDHB4,CCL4,SPP1,ACTN2,CTNND2,PTPRK,CNTNAP4,COL18A1,FERMT2,SCARB1,EPHA4,ITGB6,CTNND1,CD34,ADAM23,PIK3CB,COL11A1,PDZD2,CCR3,CXADR,PCDHGA2,CXCL12,PSTPIP1,TPBG,ALCAM,CLCA2,LSAMP,PTPRU,CD96,TYRO3…	68	556	2.86554e-11	1.29072e-08		GO:0031018	endocrine pancreas development (BP)	RPL10,rps14,RPL3,RPL36,RPL5,RPL11,RPS28,ONECUT2,RPL7,RPL32,SOX4,RPL37A,RPS15,RPL23,rpl28,rplp1,RPSA,RPS4X,RPL18A,RPS18,RPS2,RPS11,RPL35,RFX3,RPL18,RPLP0,ANXA1,RPL6,RPL8,RPL17,IL6,PDX1,RPS3,RPS3A,INS,RPL29,RPL23A,RPS6,RPL10A,PKLR	40	121	3.19782e-17	1.58092e-14		GO:0007165	signal transduction (BP)	ASAP1,TRHDE,DTNA,BCR,ASB2,CREB1,PPARG,RERG,GRB7,RALA,FGF12,PRDM4,PPP4R1,NET1,SH2D2A,ARAP1,CNTNAP5,CCL15,RANBP1,TRAF6,PTCH1,STAM,TEK,TG,ARHGAP26,HSP90AA1,IL13RA2,HBS1L,C5AR1,CDC42SE1,RIN3,SEMA5A,CCL2,TMX1,YWHAZ,RASA1,ITLN2,PLCG1,SPHK1,PDPN,ESR1,ADORA3,TGFBRAP1,YARS,ATP2C1,NR3C1,CNTNAP2,SMOC2,PLXNC1,RASGRP1,BTRC,TPTE,S100A10,NR1H4,TANK,CRADD,SRC,NEK6,AIMP1,CABYR,TRAF3,ARHGAP10,WIF1,JAK2,MAPK7,PAK2,…	79	1176	1.09823e-07	3.66651e-05
GO:0055114	oxidation-reduction process (BP)	CYP4F2,CYP3A4,DIO1,ACOX2	4	233	0.0041154	0.0138895		GO:0006508	proteolysis (BP)	PAMR1,TPSD1,CPE	3	543	0.0427989	0.0427989		GO:0006457	protein folding (BP)	FKBP3,TUBA1A,LMAN1,PPIH,EDEM3,TBCC,RUVBL2,AHSP,DNAJC8,PFDN4,TUBB2A,CCT6B,PDRG1,DNAJA2,C19orf2,AARS,MKKS,DNAJA4,HSPA9,DNAJB12,CCT3,SLMAP,BAG3,BAG4,EDEM2,CANX,DNAJC3,HSP90AB1,DNAJC18,TUBA1B,MESDC2,DNAJC10,DNAJC14,FKBP4	34	182	4.8261e-11	1.90209e-08		GO:0006414	translational elongation (BP)	RPL10,rps14,RPL3,RPL36,RPL5,RPL11,RPS28,RPL7,RPL32,RPL37A,RPS15,RPL23,rpl28,TUFM,rplp1,RPSA,EEF1A1,RPS4X,RPL18A,RPS18,RPS2,RPS11,RPL35,EEFSEC,RPL18,RPLP0,RPL6,RPL8,RPL17,RPS3,RPS3A,RPL29,RPL23A,RPS6,RPL10A	35	93	2.80835e-17	1.58672e-14		GO:0060333	interferon-gamma-mediated signaling pathway (BP)	HLA-G,HLA-DRB1,HLA-DRB5,HLA-A,HLA-F,IRF2,HLA-E,NCAM1,PTPN1,GBP2,HLA-C,JAK2,HLA-DOB,HLA-B,HLA-DOA	15	82	2.21025e-07	6.45671e-05
GO:0006629	lipid metabolic process (BP)	CYP3A4,BTNL3,APOD,PCK1	4	241	0.00463607	0.0139082										GO:0051301	cell division (BP)	SMC3,TUBA1A,DSN1,HMGA2,CCNG1,BUB1,HELLS,ERCC6L,CCDC99,CD2AP,RAD21,ANAPC5,MAD2L1,ARPP19,RB1,USP37,KIF11,TIPIN,CCNB1,RGS14,CENPF,CEP63,ZWILCH,CDK2,CDC25A,CDK10,HAUS3,CENPE,CENPH,TIMELESS,Usp9x,STAG2,BUB3,TPX2,WEE1,NUP43,AURKA,SMC2,TUBA1B,NSL1,NEK1,NEDD9,CDCA5,CKS1B	44	286	6.66985e-11	2.33667e-08		GO:0044419	interspecies interaction between organisms (BP)	ANPEP,KRT19,FYN,PVRL2,STAT2,FKBP8,SMARCB1,EIF4G1,SIRT1,MAPK1,SLC25A4,NEDD4L,HNRNPK,NPM1,Uckl1,EFNB3,MDM2,RCOR1,CCDC86,HLA-A,CAV1,RTN3,RB1,CD1D,IPO5,NACA,FBXW7,MFGE8,PSMB10,PDZD8,HPX,TOP1,HSPA8,GNB2L1,ITGAV,UBN1,BNIP3L,ICAM1,BTRC,CFLAR,HDAC1,TCEB1,HTATIP2,ACOT8,DMBT1,ITGB6,CUL1,CEBPA,HLA-C,SPEN,IDE,MPDZ,ACE2,XPO1,CREB3,HLA-B,RPLP0,LTBR,EIF4A2,FDPS,IRF7,TAF1,STAT3,TFRC,MAP3K5,SYNCRIP,VDAC1,PACS1,DD…	70	328	3.96632e-17	1.74298e-14		GO:0007596	blood coagulation (BP)	RAPGEF4,F2RL2,SCUBE1,GRB7,SHC1,DOCK9,PPIA,SIN3A,GP1BB,CLU,TEK,RCOR1,APP,ATP2A3,IRF2,YWHAZ,MERTK,PLCG1,KIF2A,CD36,PIK3CG,SLC3A2,MYB,RASGRP1,HNF4A,CAPZB,PTPN1,SRC,IFNA17,PPIL2,ITGA6,F10,DGKQ,JAK2,LAMP2,KIF3C,KIF3A,PIK3R5,ENTPD1,ITGB1	40	457	2.99324e-07	7.77246e-05
GO:0006935	chemotaxis (BP)	C5,PF4,MAP2K1	3	126	0.00527749	0.0142492										GO:0006468	protein phosphorylation (BP)	PRKG2,MAP3K6,STK38L,GOLGA5,MAPK3,EIF2A,BUB1,TLK1,IRAK4,IKBKAP,CAMK4,PRKD3,PTK2,EEF2K,CLK2,STK39,PRKRA,APP,MKNK2,NEK7,TAOK3,PRKCD,PRKD1,PKDCC,WNK1,CDK2,CDC42BPB,DCLK1,PAK1,ROS1,PRKACB,PDK3,PDK1,RAF1,DYRK2,MORC3,FGFRL1,IRAK3,RNASEL,PIM1,PRPF4B,TEC,TGFB2,CAMK1,TESK2,AURKA,RPS6KB2,RPS6KA5,MEX3B,NEK1,BMPR1A,CCL11	52	398	5.95332e-10	1.87708e-07		GO:0019083	viral transcription (BP)	RPL10,rps14,RPL3,RPL36,RPL5,RPL11,RPS28,RPL7,RPL32,RPL37A,RPS15,RPL23,rpl28,rplp1,RPSA,RPS4X,RPL18A,RPS18,RPS2,RPS11,RPL35,RPL18,RPLP0,RPL6,RPL8,RPL17,RPS3,RPS3A,RPL29,RPL23A,RPS6,RPL10A	32	82	1.84611e-16	7.30137e-14		GO:0043066	negative regulation of apoptotic process (BP)	GRK5,CXCR7,FXN,SIN3A,BTC,PTEN,ATG7,SGMS1,CLU,TEK,USP47,SMAD6,SPHK1,CX3CR1,NME2,PIK3CG,Braf,MAPK8,SIAH2,NOC2L,PLK3,APC,ITGA6,SOD2,MAPK7,XRCC5,PRDX3,CLN3	28	272	7.62636e-07	0.000178228
GO:0008380	RNA splicing (BP)	CCAR1,RNPC3,PPARGC1A,JMJD6	4	267	0.00663068	0.014919										GO:0006915	apoptotic process (BP)	ZMAT3,PSEN1,BLCAP,BAD,NCSTN,MEF2A,PPM1F,GZMA,BUB1,BCL2L11,TCTN3,PSMC5,SHF,SHISA5,YWHAE,BCL2,PTK2,PSMC1,IFT57,RAD21,PPP3R1,MCL1,HMGB2,MKNK2,UBA52,PRKCD,RASGRF2,BRCA1,FAM82A2,RBM25,PHLDA1,PERP,PAK1,ELMO1,LGALS1,XIAP,RAF1,DYRK2,RFFL,PPP1R13B,UBQLN1,SLC25A6,NMT1,DPF2,LY86,FZD5,VIM,KPNA1,ARHGAP10,TPX2,BCL2L15,TP53INP1,HAND2,CSNK2A2,CD14,SGPP1,CASP4,CYCS,PSMD9,CHIA,PDCD4,VDAC1,TRAF7,EGLN3,RTN4,COMP,HMG…	67	594	1.26691e-09	3.3288e-07		GO:0006916	anti-apoptosis (BP)	SOD1,VEGFA,GDNF,THBS1,F7,PRLR,NPM1,NGF,HDAC3,CDK1,BCL2,VEGFB,DDAH2,CBX4,TBX3,NGFR,BAG1,MCL1,PRKCZ,BIRC6,NME6,CITED2,GPX1,HMOX1,APOE,UBC,ACAA2,XIAP,CFLAR,HDAC1,HSPA9,HTATIP2,MALT1,TAX1BP1,SH3GLB1,BCL2L2,SPHK2,BAG3,ANGPT1,SOCS2,PRDX2,MYD88,ANXA1,DHCR24,F3,CEBPB,IGF1,MYO18A,IL1B,HSP90B1,ZC3HC1	51	200	3.59978e-16	1.29428e-13		GO:0055085	transmembrane transport (BP)	AAAS,C6orf192,SLC23A1,SLC35D2,SLC37A4,SLC16A7,SLC22A4,SLC30A2,ABCB7,SLC4A7,SLC6A3,ABCG2,KCNQ5,SLC37A3,SLC9A4,ATP2A3,C19orf28,SLC25A19,TOMM40L,TRPC1,ATP2C1,ATP7A,SLC3A2,MFSD9,ATP8A1,TPTE,GCK,NUP188,ABCC9,ABCD4,KCNAB1,RHBG,NUP160,SLC25A12,SLC38A3,NUP205,GABRB2,SLC12A1,HK2,SLC16A4,SLC6A1,SLC46A3,CYBRD1,ATP10D,SLC1A1,TAP1,KCNA5,ABCB8	48	630	1.21898e-06	0.000258977
GO:0008380,GO:0006397	RNA splicing (BP),mRNA processing (BP)	RNPC3,PPARGC1A,JMJD6	3	141	0.00719667	0.0149469										GO:0000236	mitotic prometaphase (BP)	SMC3,CENPM,DSN1,CENPP,BUB1,ERCC6L,CCDC99,RAD21,MAD2L1,CCNB1,CENPF,ZWILCH,CENPE,NUP133,CENPH,NUP160,STAG2,BUB3,CENPA,NUP43,NSL1	21	85	1.23244e-09	3.53263e-07		GO:0019058	viral infectious cycle (BP)	RPL10,rps14,RPL3,RPL36,RPL5,RPL11,RPS28,RPL7,RPL32,RPL37A,RPS15,RPL23,rpl28,rplp1,RPSA,RPS4X,RPL18A,RPS18,RPS2,RPS11,RPL35,RPL18,XPO1,RPLP0,RPL6,RPL8,RPL17,RPS3,RPS3A,RPL29,RPL23A,RPS6,RPL10A	33	91	8.16962e-16	2.69257e-13		GO:0016568	chromatin modification (BP)	SMYD2,SATB1,KDM6A,WHSC1L1,PHF2,PRMT6,VPS72,TRRAP,RCOR1,SETDB2,HDAC8,DPY30,NSD1,NR3C1,KDM4C,KDM5B,USP3,JAK2,Hmgn5,EYA3,SETD3,KDM2B,EYA2,WHSC1	24	224	2.28045e-06	0.000444118
GO:0006805	xenobiotic metabolic process (BP)	CYP4F2,CYP3A4,CYP17A1	3	136	0.00651723	0.0159968										GO:0000087	M phase of mitotic cell cycle (BP)	SMC3,CENPM,DSN1,CENPP,BUB1,ERCC6L,CCDC99,RAD21,MAD2L1,CENPF,ZWILCH,CDC25A,DLGAP5,CENPE,NUP133,CENPH,NUP160,STAG2,BUB3,CENPA,NUP43,NSL1	22	95	1.87975e-09	4.23347e-07		GO:0006415	translational termination (BP)	RPL10,rps14,RPL3,RPL36,RPL5,RPL11,RPS28,RPL7,RPL32,RPL37A,RPS15,RPL23,rpl28,rplp1,RPSA,RPS4X,RPL18A,RPS18,RPS2,RPS11,RPL35,RPL18,RPLP0,RPL6,RPL8,RPL17,RPS3,RPS3A,RPL29,RPL23A,RPS6,RPL10A	32	87	1.38565e-15	4.21558e-13		GO:0060337	type I interferon-mediated signaling pathway (BP)	HLA-G,IFIT2,HLA-A,HLA-F,IRF2,HLA-E,PTPN1,IFNA17,GBP2,HLA-C,IFI27,HLA-B,IFITM1	13	75	2.65289e-06	0.000476908
GO:0006950	response to stress (BP)	C5,HSPB8,HSPA8	3	155	0.0093163	0.0179672										GO:0007067	mitosis (BP)	SMC3,HMGA2,CCNG1,HELLS,CD2AP,NOLC1,MAD2L1,ARPP19,KLHL9,USP37,TUBB2A,KIF11,TIPIN,KLHL21,MAP2K1,RGS14,CEP63,CDK2,CDC25A,HAUS3,TIMELESS,AKAP8,Usp9x,HGF,TPX2,WEE1,AURKA,SMC2,DCTN2,NEK1,NEDD9,CDCA5	32	187	1.77332e-09	4.30099e-07		GO:0045893	positive regulation of transcription, DNA-dependent (BP)	EDF1,RUNX1,Hnrnpd,XRCC6,MED14,EHF,ZFPM2,F2R,JHDM1D,MAPK1,TP53BP1,PPARGC1A,PSMC5,KAT6A,TADA3,LRP5,FZD4,SOX4,KAT8,ZNF496,TBX3,CDKN1C,SALL1,BMP4,HMGB2,RB1,TNNI2,DAB2,FOXE1,PSRC1,SMARCA1,E2F3,TAF1L,SMARCA4,CITED2,SKAP1,SOX2,ZBTB16,USP21,CDK2,MYB,LYL1,RNF10,AGT,BTRC,PATZ1,KLF7,HDAC1,IRF6,PPM1A,SMAD2,CDH1,RFXAP,CDKN2A,RNF14,SMARCA5,TGFB3,RFX3,NR5A2,BAMBI,ZNF711,ID2,BCL3,SPEN,TGFBR1,CREB3,HAND2,LGR4,NCO…	84	468	1.64397e-15	4.64421e-13		GO:0006355	regulation of transcription, DNA-dependent (BP)	ZNF79,ZNF644,AHR,SMYD2,ZNF34,ZNF292,GTF2H3,SND1,TEAD4,WHSC1L1,CUX2,PHF2,BTG1,PRDM4,BDP1,LPIN1,ZNF7,VPS72,TAF13,SF1,ZNF25,TRRAP,ZNF618,SUV39H2,ZNF256,ZNF280D,RCOR3,MSRB2,ASXL2,ZFX,IRF2,PTTG1,HDAC8,ATXN3,PAX7,ATRX,DPY30,ZFP64,HIF1AN,ESR1,TGFBRAP1,OVOL1,NME2,NR3C1,ARID4B,SFSWAP,MYB,ZNF211,AFF4,NPAS2,CDC5L,NFATC1,Znf593,NFIA,NR1H4,TMPO,NOTCH2,PHF11,ZKSCAN1,TBPL1,KDM4C,ZNF398,ZFY,FRYL,KDM5B,C17orf81,G…	94	1609	3.46907e-06	0.000579087
GO:0007411	axon guidance (BP)	EXT1,MAP2K1,LGI1,NRXN1	4	307	0.0106927	0.0192469										GO:0006810	transport (BP)	TMED10,NDUFB9,RBP5,PITPNC1,DBI,ATP5B,AFP,ATCAY,THOC2,OSBP2,PACSIN2,AP4B1,TRPV2,SLC7A8,SLC29A1,MCART1,EIF4A3,CYB5A,SLC9A6,TXNRD1,ABCB7,ABCG2,SEC14L1,CACNA1E,KIF16B,TXN,TM9SF2,SLC28A1,QKI,HBB,TMX1,NNAT,UQCRB,SLC25A19,DDX39B,CD36,RSC1A1,CYB561,ABCA13,GOT2,CLCN3,SORL1,SLC25A36,CLIC5,OSBPL10,ABCA1,SCARB1,CLCN4,CPT2,PLTP,ATP5J,CLCA1,ABCG8,SLC35A3,NUTF2,HERC1,LRPPRC,ACBD5,SLC25A14,PHOCN,ACBD3,ANKH,CLCA2…	67	604	2.51394e-09	5.28431e-07		GO:0006810	transport (BP)	PAFAH1B1,SLC25A39,TMED10,NDUFB9,CACNB1,SLC35C2,STARD4,ABCB11,GJB1,SLC4A4,ATP5B,ARL4C,FEZ1,DYNC1I1,APOM,SLC25A4,SORT1,OSBP2,OSBPL1A,AP4B1,SLC7A4,SLC25A44,ATP2A2,MMGT1,LAPTM4B,SLC7A8,SCP2,TMED5,EIF4A3,CYB5A,SLC9A6,TXNRD1,GLRX,SEC14L1,SLC35A5,SLC25A37,ATP5G1,UQCRC1,ATP2A3,SLC19A1,AQP8,GRIK2,RALBP1,AP2M1,TTR,GRIA4,SLC25A15,HPX,BAG6,THOC5,SLC25A38,NDUFS8,SLC25A16,SLC20A1,ATP5G2,APOB,FAM21C,SORL1,GJA5,…	97	604	1.6902e-14	4.45649e-12		GO:0007067	mitosis (BP)	NEK3,ANAPC7,CHFR,VRK1,CCNG2,HAUS7,MIS18BP1,SKA2,ANAPC16,SETDB2,PTTG1,CLTC,ANAPC1,CETN3,USP9X,NEK6,DYNLT1,AURKA,NEK1,DYNLT3,ANAPC13	21	187	4.592e-06	0.000715433
GO:0007165	signal transduction (BP)	PRKG2,MTOR,EXT1,MAP2K1,FGL2,IGF1R,PDE11A,RASAL2	8	1176	0.0166728	0.0281354										GO:0006954	inflammatory response (BP)	SCUBE1,F2R,OLR1,TICAM2,CAMK4,TNFAIP6,CCL26,TNFRSF1A,CD163,IL17B,HNRNPA0,CCR1,CCL4,SPP1,PROK2,AXL,TLR6,NFATC3,AOX1,CHST2,REG3G,CXCL2,ITGB6,LY86,REG3A,ATRN,CXCR2,CXCL9,IL17D,CCL23,CCR3,ANXA1,CD14,RPS6KA5,IL6,BDKRB1,NFE2L1,CCL11	38	259	5.03277e-09	9.9177e-07		GO:0043066	negative regulation of apoptotic process (BP)	NOG,SIRT1,NES,VEGFA,BARD1,SORT1,CD44,THBS1,ADORA1,GATA6,WFS1,BTC,FGFR1,BCL2,SOX4,RRM2B,CDKN1A,RPS6KB1,PTK2,TEK,MDM2,BMP4,OSR1,DNAJA3,GAS6,CXCL13,PRDX5,ADA,ITGAV,BNIP3L,POR,PDE3A,CFLAR,HDAC1,ARAF,APC,NUAK2,IGBP1,MTDH,ITGA6,BCL3,TGFBR1,ANGPT1,SNAI2,GSK3B,HAND2,TIMP1,ANXA1,CXCL12,IHH,TMBIM6,CAT,IL6,SERPINE1,ATM,INS,CASP3,RPS6	58	272	2.01516e-14	4.98123e-12		GO:0000278	mitotic cell cycle (BP)	FGFR1OP,ANAPC7,CEP78,CHFR,PSMC1,MCM6,RAD21,HSP90AA1,ANAPC5,SMC1A,SKA2,PTTG1,PSMB10,AHCTF1,KIF2A,ZWILCH,CCNE1,BTRC,PCM1,CLASP1,ANAPC1,NUP160,PSMB4,CENPJ,USP3,POLD3,AURKA,CEP152	28	304	6.67114e-06	0.000974404
GO:0007596,GO:0030168	blood coagulation (BP),platelet activation (BP)	PRKG2,PF4,PDE11A	3	218	0.0230154	0.0345231										GO:0031018	endocrine pancreas development (BP)	RPL12,RPL5,RPS28,RPS13,RPL7,RPL32,RPL15,UBA52,RPSA,FOXO1,RPS4X,INSM1,RPL31,HNF4A,RPL30,HNF4G,RPLP0,ANXA1,RPS20,RPL17,IL6,RPL4,RPL10A,RPS15A	24	121	9.5528e-09	1.67333e-06		GO:0006457	protein folding (BP)	FKBP3,TUBA1C,TUBA1A,LMAN1,FKBP8,TUBB1,PDIA6,TUBA4A,CCT2,DNAJC21,TUBB2B,TUBB6,PDIA5,PDIA3,LRPAP1,DNAJB13,AHSA1,DNAJA3,TUBB2A,DNAJC1,HSPA8,TCP1,ST13,HSPA9,MLEC,GANAB,SACS,SLMAP,BAG3,HSPBP1,EDEM2,PPIL4,CANX,FKBP5,DNAJB11,TUBB3,DNAJC3,DNAJC16,HSP90AB1,TUBA1B,NFYC,HSP90B1,LMAN2L,ERO1LB,DNAJC2	45	182	6.47042e-14	1.50532e-11		GO:0006629	lipid metabolic process (BP)	PPARG,PTEN,TMEM68,SGMS1,CLU,LCAT,PTGS1,BTNL3,ACSL4,SERINC1,CD36,ECH1,ACAT2,ABCA1,MBTPS1,GPCPD1,PLCL1,ACADSB,PAFAH2,LPIN3,MGST3,CPNE3,PPP1CB,FABP4	24	241	8.08982e-06	0.00111211
GO:0006955	immune response (BP)	TCF12,PF4,IGHA1,IGF1R	4	382	0.0220192	0.0349717										GO:0045893	positive regulation of transcription, DNA-dependent (BP)	SP1,PCID2,MED14,ZFPM2,HMGA2,MAPK3,F2R,JHDM1D,PSMC5,FGF10,LRP5,FZD7,CAMK4,CD38,TBX3,NOLC1,SALL1,HMGB2,RB1,DAB2,FZD1,DVL2,E2F3,TBX21,TMX1,HIF1A,FOXO1,BRCA1,CDK2,CNBP,ETS2,MYB,AGT,HNF4A,SP3,MED1,IRF6,RFXAP,PIAS1,CDKN2A,ELF1,ZNF711,SPEN,NPAS3,MDK,HNF4G,HAND2,LGR4,NCOA4,MYBL1,MLLT11,NDP,PSMD9,IL6,THRAP3	55	468	9.1228e-09	1.69201e-06		GO:0045892	negative regulation of transcription, DNA-dependent (BP)	XRCC6,SIRT1,ZFPM2,YWHAQ,RING1,ZHX3,HDAC9,PSMC5,GATA6,KAT6A,SMAD7,HDAC3,CBX4,MDM2,RCOR1,CBX2,KAT8,TBX3,ZBTB7A,CDKN1C,SALL1,BMP4,HMGB2,RB1,DAB2,FOXE1,SMARCA4,SET,CITED2,VDR,TRPS1,MBD2,UBA3,ZBTB16,HSPA8,EZH2,KLF11,MYB,UIMC1,BTRC,PATZ1,HDAC1,HIC2,FOXP1,SMAD2,ZC3H8,RFX3,SNX6,ID2,BCL3,SPEN,ATP8B1,HAND1,SCMH1,ARID4A,LGR4,BASP1,PBXIP1,PLCB1,ELF3,CEBPB,RPS6KA5,GREM1,ING4,DKK3,FABP4,TCF7L1,TBPL2,COMMD7,DMA…	72	401	1.66851e-13	3.66608e-11		GO:0006916	anti-apoptosis (BP)	ALOX12,HBXIP,TRAF6,CLU,CCL2,TMX1,YWHAZ,PAX7,SPHK1,NR3C1,BFAR,Braf,TNFAIP3,NOTCH2,BCL2L2,PGAP2,SOD2,PRNP,PAFAH2,ANXA4,COMP	21	200	1.30784e-05	0.00160865
																GO:0000075	cell cycle checkpoint (BP)	RFC3,PSMC5,RFC4,CDKN1A,ORC4,PSMC1,MDM2,MCM6,ANAPC5,MAD2L1,RB1,UBA52,MCM8,CCNB1,CDK2,CDC25A,RPA1,BUB3,WEE1,RFC2,RPA2,ORC6,PSMD9,MCM3,MRE11A	25	131	1.07772e-08	1.78845e-06		GO:0045944	positive regulation of transcription from RNA polymerase II promoter (BP)	TFEB,NOG,RUNX1,IL33,MAFB,XRCC6,SOX6,MED14,SMARCB1,SIRT1,ZFPM2,VEGFA,GDNF,TP53BP1,TLR9,PPARGC1A,HNRNPK,GATA6,NFE2L2,ONECUT2,LRP5,SPDEF,SOX4,TNFRSF1A,RBMX,SALL1,BAG1,IGF2,BMP4,HMGB2,RB1,FOXE1,OSR1,SMARCA4,ZBTB38,CITED2,VDR,CSRNP2,TEAD2,FGF1,KLF15,SKAP1,SOX2,MYB,RIPK1,NTF3,RNF10,NPAS2,HDAC1,GSK3A,FOXP1,SMAD2,ABLIM1,TGFB3,RFX3,BEX1,NR5A2,RORA,IGBP1,ITGA6,CEBPA,BCL3,CLOCK,CDON,HAND1,ARNTL,KLF13,TLR3,H…	91	578	3.54137e-13	7.37165e-11		GO:0007292	female gamete generation (BP)	GDF9,DIAPH2,SPO11,USP9X,TOB2,PARN	6	16	1.28886e-05	0.00167336
																GO:0030168	platelet activation (BP)	PRKG2,SOD1,MAPK3,F2R,ARRB2,GP1BB,LCP2,APP,CALM2,HSPA5,GAS6,PRKCD,CD36,FIGF,ACTN2,HABP4,ORAI1,GUCY1B3,AXL,RAF1,HGF,TGFB2,PIK3CB,GUCY1A3,GNAS,KCNMB4,LAMP2,TIMP1,GNG2,IL6,PIK3R2,TF,TYRO3,PDGFA,GNA14	35	234	1.21091e-08	1.909e-06		GO:0008285	negative regulation of cell proliferation (BP)	TMEM127,SMARCB1,NF2,RARRES1,F2R,SESN1,B4GALT1,KLF10,ADORA1,DLEC1,PTH1R,NPM1,SSTR5,SOX4,CDKN1A,GABBR1,CDKN1C,BMP4,CAV1,DLC1,PRKRA,GNRHR,DNAJA3,VDR,FABP7,MAP2K1,IGFBP6,RBM5,ZBTB16,SFRP4,CDKN3,PTGES,CTH,KLF11,AGT,IRF6,PDS5B,SMAD2,CDH13,ADM,TGFB3,FRK,PTGS2,CUL1,CEBPA,SLC9A3R1,TBRG1,GPNMB,KLF13,DHCR24,LDOC1,SERPINE2,DDR1,TES,CGREF1,IGF1,ING4,MUC2,IL6,PDX1,DLG5,IL1B,PPAP2A,ITGB1	64	341	4.71805e-13	9.32995e-11		GO:0044267	cellular protein metabolic process (BP)	TUBA1C,RPL12,RPS25,ALG11,SEC24A,GIGYF2,Eif5,ALG2,SPHK1,CCT5,PIGT,RPL35,EIF2B1,UAP1,PIGQ,F10,RPL21,PIGG,MGAT1,PIGB,ALG14,TBCE,RPS3A,ALG8,EIF2S1,EIF3D	26	284	1.56036e-05	0.00173645
																GO:0006281	DNA repair (BP)	SMC3,UVRAG,EEPD1,RFC3,OBFC2A,NPM1,RUVBL2,RFC4,NSMCE1,SMG1,UBA52,XRCC2,ATRX,TAOK3,BRCA1,TCEA1,NONO,CDK2,RAD50,RAD51AP1,MSH2,PCNA,TOP2A,RPA1,RAD23B,RAD18,UBE2T,PRPF19,ZFYVE26,RFC2,SMC2,RPA2,TDG,FANCC,SMUG1,ERCC6,MSH6,APEX1,FBXO6	39	285	2.27896e-08	3.42169e-06		GO:0006468	protein phosphorylation (BP)	FYN,STK38L,STK25,ADAM10,TLK1,ERBB3,FGFR1,CDK1,PRKD3,RPS6KB1,PTK2,TEK,PDK4,MAP3K1,PRKRA,PRKCZ,NEK7,TAOK3,CSNK2A1,MERTK,WNK1,CDK2,DCLK1,PBK,TWF1,CCND3,ROS1,PICK1,TNK1,MYLK,PDK3,STK24,GSK3A,PTPRA,ST3GAL1,MARK3,ARAF,TLK2,IRAK3,PXK,RNASEL,PTPRE,FRK,NUAK2,PRPF4B,CCL5,TEC,CCL8,STK38,NLK,JAK1,CSNK1A1,TGFBR1,MAP2K2,MAP4K1,GSK3B,STK17B,TESK2,CAMK2D,PRKCA,CSNK1E,TRIB1,MAPKAPK2,PRKD2,RPS6KA5,CDK4,ROCK2,BMPR1…	70	398	1.00286e-12	1.88872e-10		GO:0008033	tRNA processing (BP)	LSM6,KARS,CCDC76,PUS7,LCMT2,TRUB1,TYW3,TRDMT1,RPP30,FDXACB1,RPP40	11	64	1.6812e-05	0.00178589
																GO:0019058	viral infectious cycle (BP)	RPL12,RPL5,RPS28,RPS13,RPL7,RPL32,RPL15,UBA52,RPSA,RPS4X,RPL31,SLC25A6,KPNA1,RPL30,RPLP0,RPS20,RPL17,RPL4,RPL10A,RPS15A	20	91	2.62188e-08	3.75763e-06		GO:0000122	negative regulation of transcription from RNA polymerase II promoter (BP)	NOG,SOX6,rps14,SIRT1,ZFPM2,PKIA,HDAC9,KLF10,GATA6,SMAD7,AURKB,SPDEF,FGFR1,HDAC3,CBX4,PTCH1,MDM2,E2F6,RCOR1,CBX2,ZNF496,KDM6B,ZBTB7A,CDKN1C,SALL1,PRDM1,BMP4,CAV1,FOXE1,CBX8,C12orf52,OSR1,DNAJA3,ZBTB10,SMARCA4,CITED2,VDR,TRPS1,MBD2,KLF11,ZNF189,MYB,TXNIP,HDAC1,SLA2,DDX20,BHLHE41,PCNA,IGBP1,MTDH,ID2,DR1,CEBPA,CRY1,XPO1,SNAI2,PHF21A,HAND1,MDFI,LMCD1,PKIG,HBE1,IRF7,TLE4,STAT3,NR2F6,PDX1,SOX11,FOXF1,DM…	71	416	3.03513e-12	5.45634e-10		GO:0007155	cell adhesion (BP)	MOG,MCAM,SYMPK,MYBPC3,ITGB2,SSX2IP,GP1BB,CPXM2,CNTNAP5,SVEP1,NPTN,CDH15,APP,SEMA5A,CCL2,PARVG,EPHA3,CD36,CX3CR1,BYSL,NME2,CNTNAP2,PLXNC1,BVES,NCAM1,ITGB5,AOC3,SRC,NLGN3,AIMP1,NEO1,ADAM23,ITGA6,EMR2,LSAMP,CD96,ENTPD1,TGFBI,EFNB1,ITGB1,COMP	41	556	1.54599e-05	0.00180649
																GO:0008283	cell proliferation (BP)	BUB1,KLF10,CD70,KHDRBS1,DAB2,TXN,TMX1,BST2,NAB2,GAS6,PRKD1,CENPF,CDC25A,PROK2,ROS1,CYR61,RAF1,RBBP7,UHRF2,DLGAP5,TCF7L2,MTCP1,PCNA,UCHL1,PIM1,SERPINF1,HDGF,PDXK,LY86,REG3A,TGFB2,TPX2,USP8,PLCE1,NDP,DCTN2,GNG2,MRE11A,LRP2,MXD1,CKS1B	41	312	3.21472e-08	4.40696e-06		GO:0007568	aging (BP)	PTH1R,AURKB,RPS6KB1,PTGS1,VDR,ADA,APOE,AGT,KL,ADM,SERPINF1,TGFB3,HMGCR,CCL5,DCN,TGFBR1,SOCS2,CANX,TIMP1,CASP7,F3,GSN,IGFBP2,TFRC,CAT,IL6,P2RY2,IL1B,MADCAM1,RTN4,ADRBK1,MGEA5	32	114	6.86184e-12	1.17994e-09		GO:0008360	regulation of cell shape (BP)	FGD6,TBCCD1,ARAP1,MYL12B,CDC42SE1,CCL2,RASA1,MYH9,PDPN,BVES,RHOJ,ANXA7,CDC42SE2	13	90	2.08799e-05	0.00203318
																GO:0015031	protein transport (BP)	ZMAT3,PSEN1,CHMP4B,LMAN1,AFTPH,COG5,GOLT1B,ARRB2,RAB27A,HOOK2,ARF3,RAB40B,RAB11FIP5,ARF5,COX18,CHMP4C,MIA3,RAB27B,CCT6B,RAB3A,PKDCC,CENPF,SELENBP1,DERL1,FAM125B,VAMP3,RAB14,GOSR1,NUP133,SLC15A3,SNX7,NUP160,VPS26B,DOPEY1,NUP205,STXBP5,NUP43,RAB11FIP2,ATG4D,SNX30,NUP155,RAB22A,LSG1,SEC61A1,ATG16L2,CADPS2,DNAJC14,TRAM2,SEC31A	49	413	4.28989e-08	5.00964e-06		GO:0043065	positive regulation of apoptotic process (BP)	SOD1,ACE,SIRT1,BARD1,BCL2L11,GATA6,SPDEF,SOX4,MNDA,PDIA3,BMP4,MAP3K1,DNAJA3,RBM5,ZBTB16,SFRP4,CAPN10,GNB2L1,KLF11,TXNIP,AGT,DDX20,MELK,APC,PTGS2,ECT2,ITGA6,IDO1,TLR3,ANXA1,LTBR,MLLT11,ING4,MAP3K5,ATM,IL1B,MMP9,HOXA5,RPS6,ITGB1,HMGB1	41	178	9.69092e-12	1.59698e-09		GO:0045893	positive regulation of transcription, DNA-dependent (BP)	ILF2,AHR,PPARG,RFX6,TRIP4,YWHAH,DYRK1B,TFAM,CREB3L2,TMX1,SMAD4,PIAS2,MED13,NSD1,CCNE1,MYB,BTRC,HNF4A,TFB2M,NFATC1,MED4,ZNF398,SMAD9,CREB3,TBP,AIRE,FOXO3,NCOA6,Hmgn5,ANKRD49,KLF1,SETD3,NAA15,TOPORS,ZNF287,SMARCC2	36	468	2.06344e-05	0.00209664
																GO:0006414	translational elongation (BP)	RPL12,RPL5,RPS28,RPS13,RPL7,RPL32,RPL15,EEF2K,UBA52,RPSA,EEF1A1,RPS4X,RPL31,RPL30,RPLP0,RPS20,RPL17,RPL4,RPL10A,RPS15A	20	93	3.87024e-08	5.08453e-06		GO:0032496	response to lipopolysaccharide (BP)	SELP,FMO1,ACE,TNFRSF11A,F2R,MAPK1,SERPINA1,COMT,NGF,RPS6KB1,TNFRSF1A,TAC1,HNRNPA0,MGST1,APOB,GCH1,S100A14,IRAK3,ADM,PTGS2,DCN,IDO1,PRDX2,STAT1,MYD88,LBP,TRIB1,MAPKAPK2,F3,CD14,CEBPB,IL6,IL1B,MMP9,CASP8	35	136	1.1155e-11	1.76472e-09		GO:0006468	protein phosphorylation (BP)	SGK1,NEK3,BCR,CREB1,GTF2H3,EIF2AK2,PPP4R1,VRK1,PRKD3,TEK,ALPK1,DYRK1B,APP,CCL2,MERTK,CDKL1,WNK1,CCNE1,PIK3CG,Braf,HUS1,PLK3,SRC,NEK6,NEK11,FLT1,SMAD9,JAK2,MAST4,PAK2,AURKA,NEK1	32	398	2.47527e-05	0.00214248
																GO:0016071	mRNA metabolic process (BP)	RPL12,LSM6,RPL5,RPS28,PSMC5,RPS13,RPL7,RPL32,EXOSC1,ELAVL1,EIF4A3,RPL15,PSMC1,PABPC1,SMG1,UBA52,RPSA,SET,PRKCD,DCP2,EXOSC9,RPS4X,RPL31,ANP32A,RPL30,RPLP0,RPS20,EIF4A2,PSMD9,RPL17,RPL4,RPL10A,RPS15A	33	223	4.07095e-08	5.13428e-06		GO:0030168	platelet activation (BP)	SELP,FYN,SLC8A3,SOD1,VEGFA,F2R,PROS1,MAPK1,THBS1,TUBA4A,ATP2A2,SERPINA1,VEGFB,ATP2A3,PRKCZ,CALM2,TREML1,GAS6,ATP2A1,MERTK,PTGIR,FIGF,APOB,MMRN1,GUCY1B3,PDE3A,ITPR2,PDE1B,PSAP,FN1,CALU,TGFB3,FCER1G,SRGN,GUCY1A3,GNAS,PTPN6,FZD6,PRKCA,TIMP1,GNA11,PDE9A,IGF1,VAV3,IL6,SERPINE1,ATP2B1,GNA14	48	234	1.49262e-11	2.2705e-09		GO:0030030	cell projection organization (BP)	ASAP1,RPGR,DYNC2H1,CAPZB,PCM1,MYO7A,WDR19,AURKA,KIF3A,NEK1	10	55	2.43313e-05	0.00218701
																GO:0016070	RNA metabolic process (BP)	RPL12,LSM6,RPL5,RPS28,PSMC5,RPS13,RPL7,RPL32,EXOSC1,ELAVL1,EIF4A3,RPL15,PSMC1,EIF4G2,PABPC1,SMG1,UBA52,RPSA,SET,PRKCD,DCP2,EXOSC9,RPS4X,WDR77,RPL31,ANP32A,RPL30,RPLP0,RPS20,EIF4A2,PSMD9,BZW1,RPL17,RPL4,RPL10A,RPS15A	36	257	4.2685e-08	5.17638e-06		GO:0001525	angiogenesis (BP)	ANPEP,HOXA3,FGF9,SIRT1,VEGFA,EGFL7,COL8A2,ATP5B,ADAM15,FGFR1,SAT1,PTK2,TEK,SRPX2,MFGE8,HMOX1,ERAP1,FIGF,ITGAV,ANXA2,GJA5,THY1,FN1,MEOX2,PLAU,ANGPT1,HAND1,NRXN1,FZD6,HAND2,GREM1,NRCAM,VAV3,ADAM8,SERPINE1,CASP8,RTN4,TGFBI	38	160	2.06556e-11	3.02566e-09		GO:0006878	cellular copper ion homeostasis (BP)	APP,APLP2,ATP7A,SCO1,PRNP	5	11	2.3525e-05	0.00219912
																GO:0000084	S phase of mitotic cell cycle (BP)	PRIM1,RFC3,PSMC5,RFC4,CDKN1A,ORC4,PSMC1,MCM6,RB1,UBA52,MCM8,CDK2,CDC25A,PCNA,RPA1,WEE1,RFC2,RPA2,ORC6,PSMD9,MCM3,CKS1B	22	112	4.69054e-08	5.28189e-06		GO:0001666	response to hypoxia (BP)	AGTRAP,ACE,VEGFA,THBS1,ADORA1,LCT,SERPINA1,BCL2,TNFRSF1A,MLH1,ECE1,CAV1,DPP4,CITED2,HMOX1,EGLN2,ADA,HMOX2,FIGF,ITPR2,SLC11A2,ADM,UCP2,UBQLN1,TGFB3,PAM,SDC2,PLAU,TGFBR1,ANGPT1,TFRC,CAT,ATM,IL1B,HSP90B1,MMP9,PLOD1,HIF3A,EGLN3,PKLR	40	175	2.22784e-11	3.14682e-09		GO:0000910	cytokinesis (BP)	PIK3C3,RALA,DSTN,RAB35,DIAPH2,RASA1,AHCTF1,MYH9,PLK3,NEK6	10	56	2.86677e-05	0.00231022
																GO:0043687	post-translational protein modification (BP)	PMM1,RPN2,LMAN1,EDEM3,B4GALT1,MAN1A1,PIGL,GAS6,GNPNAT1,ALG9,FUT8,GFPT1,ALG10,PGAP1,F10,EDEM2,SEC23A,ALG1,CANX,MGAT1,ALG14,MGAT5,SEC31A	23	123	6.11508e-08	6.42695e-06		GO:0010467	gene expression (BP)	RPL10,Hnrnpd,MED14,SF3A3,rps14,RPL3,EIF4G1,RPL36,RPL5,RPL11,RPS28,HNRNPK,SRSF3,RPL7,RPL32,SRSF4,RPL37A,RPS15,RPL23,NARS,rpl28,RBMX,rplp1,SRSF7,HNRNPA0,HNRNPR,SNRPA,SRSF2,RPSA,EEF1A1,VDR,RBM5,RPS4X,RPL18A,RPS18,SF3B1,YARS,SRSF11,EIF4A1,QARS,RPS2,RPS11,TCEB1,RPL35,EIF3E,NR5A2,RORA,RPL18,THRB,NUDT21,HNRNPM,SARS,RPLP0,RPL6,MARS,EIF4A2,TAF1,RPL8,RPL17,NR2F6,EIF3A,SRSF5,RPS3,RPS3A,RPL29,RPL23A,RPS6,RPL…	68	408	2.6031e-11	3.55009e-09		GO:0006091	generation of precursor metabolites and energy (BP)	PHKA1,PPP1R2,ECH1,ACO2,THTPA,GNPDA1,SCO1,PHKB,AVPR1A,COX4I2	10	56	2.86677e-05	0.00231022
																GO:0043066	negative regulation of apoptotic process (BP)	TAF9,PCID2,HMGA2,CCNG1,TRIM32,CD44,FGF10,G2E3,CD38,BCL2,CDKN1A,CLN8,PTK2,MDM2,MAD2L1,HSPA5,GAS6,ITGAV,TAF9B,BNIP3L,POR,CYR61,RAF1,MED1,PIM1,IGBP1,BMI1,ANGPT1,HAND2,TIMP1,ANXA1,CXCL12,KDR,HTR2B,ANGPTL4,CAT,IL6	37	272	6.04646e-08	6.57396e-06		GO:0015031	protein transport (BP)	RAB31,CHMP4B,LMAN1,VPS37B,NSF,APBA2,RAB27A,NASP,ARF3,TMED5,SEC22B,PEX1,MON2,EXOC6B,VPS28,TAMM41,SNX25,PLEKHA8,SNX27,NACA,ARF5,SNX22,COX18,CHMP4C,RAB27B,RAB24,SERP2,RAB13,SNX24,RAB11A,RAB34,SNX21,TNPO3,VPS13A,SFT2D2,RAB14,PREB,VPS54,LIN7A,AKTIP,RAB4B,NUP160,RAB38,DMBT1,SERP1,VPS53,ECT2,DOPEY1,GORASP1,RAB7A,MYO5B,SEC61A2,NECAP1,ATG4D,RAB6B,RAB22A,RAB8B,KCTD7,ARF1,HOOK1,SEC61A1,HSP90B1,LMAN2L,SNX10,…	68	413	4.53396e-11	5.78446e-09		GO:0016044	cellular membrane organization (BP)	CHMP4B,ATG7,STAM,COPA,SEC24A,AP2M1,HSPA8,CHMP7,GNPAT,CLTC,SRC,STAM2,CLN3	13	95	3.75412e-05	0.00283012
																GO:0018279	protein N-linked glycosylation via asparagine (BP)	PMM1,RPN2,LMAN1,EDEM3,B4GALT1,MAN1A1,GNPNAT1,ALG9,FUT8,GFPT1,ALG10,EDEM2,SEC23A,ALG1,CANX,MGAT1,ALG14,MGAT5,SEC31A	19	87	6.47679e-08	6.58752e-06		GO:0006412	translation (BP)	RPL10,rps14,RPL3,EIF4G1,RPL36,MRPL4,RPL5,RPL11,RPS28,RPL7,RPL32,RPL37A,RPS15,RPL23,rpl28,RPL10L,rplp1,MRPS18B,NACA,RPSA,MRPL45,MRPS6,EEF1A1,RPS4X,RPL18A,RPS18,EIF4A1,MRPL3,RPS2,RPS11,RPL35,EIF3E,RPL18,SARS,RPLP0,RPL6,EIF4A2,RPL8,RPL17,EIF3A,RPS3,RPS3A,SOX11,RPL29,RPL23A,RPS6,MRPS12,RPL10A	48	241	4.43425e-11	5.84582e-09		GO:0006928	cellular component movement (BP)	VNN2,ALOX12,DSTN,PYY,ENPP2,ARPC2,LSP1,CALD1,MYH9,CAPZB,PTGS2,JAK2,WASF1	13	95	3.75412e-05	0.00283012
																GO:0045944	positive regulation of transcription from RNA polymerase II promoter (BP)	TAF9,SP1,NCK1,MAFB,SOX6,MED14,MEF2A,TEAD4,ZFPM2,HMGA2,MAPK3,FGF10,IRAK4,NFE2L2,LRP5,TNFRSF1A,RBMX,SALL1,BAG1,IGF2,HMGB2,RB1,APP,GTF2A2,HIF1A,FOXO1,BRCA1,PRKD1,TCEA1,FZD8,CSRNP3,CNBP,ETS2,MED6,MYB,CYR61,NPAS2,HNF4A,NFATC3,MED1,KAT2B,ZMIZ1,TCF7L2,DCAF6,IRF1,ABLIM1,ELF1,RORA,NR1H2,IGBP1,FZD5,NCK2,PUS1,MAVS,HAND2,PSIP1,RPS6KA5,ESRRA,IL6,THRAP3,HMGB1	61	578	7.88096e-08	7.76521e-06		GO:0016032	viral reproduction (BP)	FYN,RPL10,PGBD1,XRCC6,rps14,RPL3,RPL36,PSME2,ZNF193,RPL5,RPL11,SLC25A4,RPS28,PSMC5,RPL7,RPL32,RPL37A,RPS15,AP1S2,RPL23,rpl28,ZNF496,rplp1,RPSA,AP2M1,PSMB10,PSMC6,RPS4X,RPL18A,RPS18,ZNF449,ELMO1,PSME4,UBC,BTRC,RPS2,RPS11,TCEB1,RPL35,NUP160,B2M,RPL18,XPO1,ZKSCAN4,RPLP0,RPL6,TAF1,PSMD2,RPL8,RPL17,ARF1,RPS3,RPS3A,PACS1,RPL29,RPL23A,RPS6,RPL10A	58	329	7.83109e-11	9.67874e-09		GO:0010467	gene expression (BP)	MED27,PAPOLA,GTF2H3,RPL12,PPARG,RPS25,KARS,TAF13,SMC1A,AIMP2,WARS2,Eif5,MED13,CPSF3,ESR1,YARS,NR3C1,CSTF2,HNF4A,NR6A1,NR1H4,RPL35,NOTCH2,MED4,NARS2,EIF2B1,AIMP1,TBP,RPL21,RPS3A,EIF2S1,EIF3D	32	408	4.00726e-05	0.00292655
																GO:0000082	G1/S transition of mitotic cell cycle (BP)	PRIM1,PSMC5,BCL2,CDKN1A,ORC4,PSMC1,MCM6,Ppp6c,RB1,UBA52,USP37,MCM8,CCNB1,CDK2,CDC25A,PCNA,RPA1,WEE1,RPA2,ORC6,PSMD9,MCM3,RHOU,CDCA5,CKS1B	25	145	8.80103e-08	7.92847e-06		GO:0005975	carbohydrate metabolic process (BP)	PGM2,B4GALT3,GPD1,B4GALNT1,B4GALT1,LCT,GALM,PGD,HAS3,MDH2,PDK4,IGF2,PHKA1,SLC2A1,CALM2,GUSB,MGAT4B,GK5,SLC5A1,DHDH,PDK3,PFKFB3,HYAL3,GSK3A,MLEC,AMY2B,IDH3A,KL,GANAB,PCK1,FUCA2,NUP160,PGAM1,PGM1,PFKP,PFKFB1,PHKB,GOT1,HPSE2,GSK3B,XYLB,HKDC1,GK,GNE,PPP1CC,HEXB,UGP2,INS,ALDH2,GAPDH,OVGP1,PKLR,MGAM	53	290	1.29576e-10	1.50727e-08		GO:0014889	muscle atrophy (BP)	FBXO32,NR3C1,TBCE	3	3	4.70604e-05	0.00333273
																GO:0007049	cell cycle (BP)	BLCAP,EID1,HMGA2,CCNG1,MAPK3,SMPD3,HELLS,TLK1,CDKN1A,CD2AP,Ppp6c,NOLC1,ARPP19,KHDRBS1,KLHL9,USP37,KIF11,TIPIN,KLHL21,BRCA1,RGS14,FOXN3,CDK2,RAD50,MTBP,TXNIP,HAUS3,DLGAP5,KAT2B,ESCO1,PIM1,TIMELESS,Usp9x,USP2,TPX2,CAMK1,ZFYVE26,BECN1,ANXA1,AURKA,SMC2,USP8,VASH1,RGS2,NEK1,DSCC1,NEDD9,CDCA5,CKS1B,ARL3	50	435	8.57331e-08	7.95049e-06		GO:0007411	axon guidance (BP)	FYN,LAMB1,CACNB1,CRMP1,GDNF,FEZ1,MAPK1,ROBO2,MYH10,FGFR1,CDK1,GFRA1,NUMB,PTK2,KRAS,SEMA6D,NGFR,EXT1,STIP1,AP2M1,CSNK2A1,MAP2K1,TRPC1,ITGAV,NTF3,EPHA7,KLF7,PTPRA,Plxna2,SEMA3E,ACTG1,ITGA9,CLTC,ABLIM1,NEO1,TRPC4,COL6A5,MAP2K2,SDCBP,UNC5B,GSK3B,NRXN1,TUBB3,TYROBP,HSP90AB1,SEMA7A,PITPNA,ALCAM,WASL,RPS6KA5,NRCAM,CAP2,Unc5c,ROCK2,ITGB1	55	307	1.28054e-10	1.5347e-08		GO:0050885	neuromuscular process controlling balance (BP)	BCR,APP,GIGYF2,APLP2,CLIC5,RAC3,NBN,CLN3	8	38	5.283e-05	0.00352753
																GO:0006412	translation (BP)	RPL12,RPL5,RPS28,DARS,RPS13,RPL7,RPL32,RPL15,TNIP1,EIF4G2,PABPC1,UBA52,MRPS18B,RPSA,EEF1A1,RPS4X,RPL31,PABPC4,EIF2S3,EIF3E,EIF3F,RPL30,MTIF3,IGF2BP3,RPLP0,RPS20,RPS6KB2,EIF4A2,EIF3H,RPL17,PSTK,RPL4,RPL10A,RPS15A	34	241	8.41173e-08	8.03703e-06		GO:0042493	response to drug (BP)	FYN,ACTC1,SOD1,ACAN,GCLM,NES,PPOX,THBS1,GATA6,LCT,ERBB3,COMT,NGF,HDAC3,CDK1,BCL2,CDKN1A,RPS6KB1,MLH1,CARD9,BAG1,IGF2,CAV1,MGST1,CCNB1,TOP1,CYP7B1,POR,TXNIP,PDE3A,ICAM1,PARK7,HADH,CDH1,LPL,MSH2,APC,PAM,PTGS2,CCL5,ATP1A1,GNAS,SRP54,XPO1,ANXA1,MAT2A,STAT3,CDK4,IGFBP2,VAV3,IL6,IL1B,MMP9,ITGB1	54	301	1.78195e-10	2.0136e-08		GO:0006006	glucose metabolic process (BP)	GPI,PKM2,SLC37A4,CPT1A,PHKA1,SLC25A12,AIMP1,PHKG1,ENO2,PHKB,AGL,HK2,PCK2	13	98	5.2321e-05	0.0035963
																GO:0045892	negative regulation of transcription, DNA-dependent (BP)	EID1,LRRFIP1,ZFPM2,HMGA2,YWHAQ,PSMC5,NOSTRIN,CD38,MDM2,RCOR1,ZNF256,TBX3,SALL1,DEPDC1,HMGB2,RB1,KHDRBS1,DAB2,FZD1,SET,TRPS1,BRCA1,CENPF,ZHX1,FOXN3,SMARCE1,MYB,PTPRK,SP3,HIC2,TCF7L2,ZNF217,LIMS1,TIMELESS,SNX6,NR1H2,SPEN,ZGPAT,CBX3,LGR4,DAP,PBXIP1,RPS6KA5,WWP1,MTERFD1,PDCD4,FABP4	47	401	1.15904e-07	1.01513e-05		GO:0007264	small GTPase mediated signal transduction (BP)	RAB31,RASL11B,FAM13B,RACGAP1,ARL4C,MRAS,MAPK1,YWHAQ,ARHGAP28,RAB27A,RASGRP3,NGF,CDK1,ARF3,ARHGAP18,KRAS,DLC1,ARF5,DNAJA3,RALBP1,ARHGAP11A,RAB27B,MAP2K1,RAB24,HMOX1,RAB13,RAB11A,RAB34,RASGEF1B,RHOF,SYDE1,RAB14,ARFIP2,ARL1,RAB4B,FGD4,RAB38,ECT2,RALB,RAB7A,MAP2K2,RAPGEF5,RAB6B,PLEKHG2,RASL12,RAB22A,RAB8B,ARF1,VAV3,ARHGAP6,FAM13A,RRAD,RHOU,ARL4A,ARAP2	55	312	2.39869e-10	2.63523e-08		GO:0044255	cellular lipid metabolic process (BP)	SULT2A1,ACADM,SIN3A,LPIN1,CPT1A,ECHS1,ACSL4,GPD2,GNPAT,ABCA1,ACSL1,TGS1,ELOVL7,AGPS,NCOA6	15	128	6.23888e-05	0.00405007
																GO:0035556	intracellular signal transduction (BP)	ASB3,PSEN1,STMN1,ADCY2,ASB13,MAPK3,TLK1,YWHAE,INADL,PRKD3,NSMCE1,DEPDC1,GCOM1,DVL2,RASA1,PRKCD,ADCY3,PRKD1,SH2B3,ASB9,CDC42BPB,DCLK1,GUCY1B3,PLCH1,RAF1,ASB4,GRB14,TMPRSS6,TEC,GUCY1A3,SDCBP,ANP32A,SHC4,SOCS2,STMN4,DEPDC1B,RALGPS1,PAG1,DLG5	39	303	1.20187e-07	1.02419e-05		GO:0006979	response to oxidative stress (BP)	GCLM,SEPP1,SIRT1,STK25,BCL2,RRM2B,TXNRD1,PTGS1,NQO1,MAP2K1,GPX1,HMOX1,TPM4,PRDX5,GPX4,NDUFS8,HMOX2,APOE,TXNIP,IDH1,NAPRT1,PTGS2,PPP1R15B,PRDX2,GATM,DHCR24,MMP9,MARK2,ADRBK1	29	110	3.40383e-10	3.54267e-08		GO:0016032	viral reproduction (BP)	AAAS,PGBD1,CALCOCO2,GTF2H3,RPL12,RPS25,PPIA,TAF13,RANBP1,PSMC1,AP2M1,PSMB10,BTRC,NUP188,RPL35,NUP160,ZKSCAN1,PSMB4,NUP205,TBP,PAK2,RCC1,RPL21,XRCC5,ZNF287,RPS3A,PACS1	27	329	7.32023e-05	0.00462362
																GO:0019083	viral transcription (BP)	RPL12,RPL5,RPS28,RPS13,RPL7,RPL32,RPL15,UBA52,RPSA,RPS4X,RPL31,RPL30,RPLP0,RPS20,RPL17,RPL4,RPL10A,RPS15A	18	82	1.31535e-07	1.03683e-05		GO:0051384	response to glucocorticoid stimulus (BP)	CTSL2,NGF,RPS6KB1,Ghr,KRAS,CAV1,ADAM9,MAP2K1,SFRP4,HNMT,ADM,SERPINF1,PAM,PTGS2,CCL5,PFKFB1,CEBPA,GOT1,ANXA1,BCKDHB,IGFBP2,IL6,SERPINE1,IL1B,HMGB1	25	84	3.38662e-10	3.62002e-08		GO:0001889	liver development (BP)	AHR,PKM2,PHF2,TGFBR3,ACADM,ATG7,CCNE1,HLX,SOD2,EP300,KLF1	11	75	7.71119e-05	0.00474238
																GO:0044255	cellular lipid metabolic process (BP)	ACAA1,SLC27A2,LPIN1,ACOX1,TXNRD1,AGPAT1,BDH1,GNPAT,AGT,IDH1,MED1,ABCA1,ACADVL,ACSL1,CPT2,PLTP,DECR1,NR1H2,MUT,ANGPTL4,ELOVL5,PLIN2,ACOX2	23	128	1.31063e-07	1.0596e-05		GO:0048011	nerve growth factor receptor signaling pathway (BP)	ADCY2,MAPK1,BCL2L11,SORT1,NGFRAP1,ZFYVE27,NGF,HDAC3,CDK1,PRKAR1A,MDM2,KRAS,MAPK12,NGFR,CALM2,MAGED1,AP2M1,IRS1,MAP2K1,UBC,ADCY9,ITPR2,HDAC1,PDE1B,GSK3A,CLTC,FGD4,ECT2,RALB,MAP2K2,PHLPP1,GSK3B,PRKCA,MYD88,MAPKAPK2,PLEKHG2,RPS6KA5,STAT3,VAV3,RTN4R,CASP3,RTN4,ADRBK1	43	215	3.88752e-10	3.94235e-08		GO:0042493	response to drug (BP)	CREB1,GRK5,PPARG,FXN,ACADM,CPT1A,SLC6A3,ABCG2,USP47,CCL2,YWHAZ,EI24,CCNE1,GNPAT,HNF4A,FABP3,ACSL1,APC,NBN,PTGS2,ENO2,SOD2,EP300,WFDC1,ITGB1	25	301	0.000110235	0.00628341
																GO:0008285	negative regulation of cell proliferation (BP)	EMP3,RERG,NF2,PRKRIR,F2R,BTG1,B4GALT1,OPRM1,KLF10,FGF10,SSTR1,NPM1,FTH1,CDKN1A,CDKN2B,PRKRA,MAP2K1,RBM5,WDR77,ADORA2B,MTBP,PTPRK,CDK10,AGT,HNF4A,RAF1,PTHLH,IRF6,KAT2B,COL18A1,FGFRL1,FABP3,S100A11,NCK2,TGFB2,CCL23,BECN1,PTPRU,IL6,TMEM115,DLG5,NDN	42	341	1.38304e-07	1.06359e-05		GO:0007275	multicellular organismal development (BP)	ANPEP,FYN,PAFAH1B1,EDF1,STMN1,HEMGN,JAG2,ZNF3,FHL1,DKK2,HOXA3,TNFRSF11A,EHF,SIRT1,RUFY3,NES,VEGFA,EGFL7,MRAS,SMPD3,SORT1,HECA,CLPTM1,ROBO2,NGFRAP1,DND1,LRP5,SPDEF,EFNB3,ELAVL1,NUMB,INSC,SEMA6D,TBX3,NGFR,ZBTB7A,NTNG1,IGF2,MCL1,GNRHR,DZIP1,NXN,TCTN1,ODF2,IFRD1,INA,DACH1,DBN1,CITED2,VDR,FGF1,HOXB6,FAM65B,RPS4X,SOX2,SFRP4,GPX4,GNB2L1,EVI5,FIGF,BICC1,EGFL6,DCLK1,PSME4,CCBE1,EPHA7,ZNF260,FAM3C,HOXC4,Pl…	119	945	4.01935e-10	3.97413e-08		GO:0031100	organ regeneration (BP)	PPARG,PKM2,TGFBR3,SHC1,LPIN1,CCL2,CCNE1,ANXA3,PPAT	9	53	0.000107831	0.00630003
																GO:0008152	metabolic process (BP)	BLMH,GRHPR,NAA20,SMPD3,PDHX,CD38,UGT2B4,MAN1A1,ESD,AGPAT1,UGT1A10,NAA50,AGPAT4,SAT2,GNPNAT1,AGPAT9,DBT,BDH1,GFPT1,METTL13,GNPAT,KAT2B,MBTPS1,CHST2,UCHL1,GSTM1,PGM1,PUS1,USP15,CPE,LAP3,COQ3,AS3MT,PPAT,TDG,TTL,SMUG1,GSTA4,UGP2,MGAT5	40	316	1.30914e-07	1.08625e-05		GO:0008284	positive regulation of cell proliferation (BP)	CDC20,GLP2R,HOXA3,TNFRSF11A,FGF9,SIRT1,ADAM10,VEGFA,F2R,MAPK1,UBE2A,EPCAM,PTH1R,LRP5,BTC,FGFR1,NGF,SOX4,PTK2,LIFR,MDM2,KRAS,TBX3,IGF2,DPP4,HIPK1,E2F3,BIRC6,MFGE8,FGF1,IRS1,RPS4X,FIGF,ITGAV,CDK2,TNFSF13,HDAC1,TBRG4,ADM,KDM4C,BAMBI,PDGFC,SPHK2,TGFBR1,PTPN6,TIMP1,AVPR1A,MAB21L1,GAB2,ODC1,IGF1,CLEC11A,CDK4,SSR1,FABP1,IL6,PDX1,INS,SOX11,ITGB1	60	361	4.21842e-10	4.06923e-08		GO:0015884	folic acid transport (BP)	SLC19A1,FOLR1,PDPN,SLC25A32	4	8	0.000105664	0.00633173
																GO:0006260	DNA replication (BP)	PRIM1,RFC3,RFC4,ORC4,MCM6,TMX1,MCM8,SET,BRCA1,CENPF,TOP1,CDK2,CDC25A,MCM3AP,RBBP7,MED1,PCNA,NAP1L1,TOP2A,RPA1,RBMS1,RFC2,RPA2,ORC6,MCM3	25	152	2.25611e-07	1.69369e-05		GO:0016192	vesicle-mediated transport (BP)	LMAN1,SEC24C,NSF,STXBP6,NCALD,OSBPL1A,AP4B1,AP3B1,ARF3,AP1S2,SEC22B,LRPAP1,RTN3,SEC24A,SEC23B,ARF5,AP2M1,STX7,RAB13,STXBP2,RAB11A,COPZ2,SFT2D2,RAB14,PREB,GGA2,CLTC,RAB4B,COPB2,MYO5B,CPNE6,RAB6B,GSN,TRAPPC2,ARF1,KDELR2,GOLGA4,YIF1A,SEC31A,ERGIC3	40	192	4.42485e-10	4.16673e-08		GO:0006457	protein folding (BP)	TUBA1C,DNAJC7,PPIA,HSP90AA1,DNAJC11,TRAP1,SPHK1,CCT5,HSPA8,FKBP9,DNAJC17,NKTR,DNAJC9,PPIL2,GRPEL1,TOR1A,TBCE,CLN3	18	182	0.000114941	0.00639565
																GO:0009615	response to virus (BP)	STMN1,STAT2,TRIM25,IVNS1ABP,HMGA2,IFNE,POLR3C,PRKRA,TBX21,POLR3E,DCLK1,CCL4,C19orf2,APOBEC3F,IFNAR1,IRAK3,XPR1,MAVS,BECN1,DNAJC3,CXCL12,ACTA2,RPS15A,CCL11	24	144	3.03823e-07	2.2278e-05		GO:0007049	cell cycle (BP)	PAFAH1B1,CDC20,BLCAP,TRNP1,JAG2,BOD1,RACGAP1,SMARCB1,CDCA3,MAPK1,SMPD3,TLK1,FANCI,AURKB,NASP,CDK1,CDKN1A,RPS6KB1,MCM2,MLH1,SENP5,CD2AP,E2F6,SEPT11,CDKN1C,HAUS1,PSRC1,TAF1L,CSNK2A1,CDKN3,EVI5,RAB11A,EGFL6,CDK2,OIP5,TXNIP,TERF2,HAUS3,PDS5B,MELK,NUSAP1,TLK2,CETN3,NCAPH,ECT2,RALB,CSNK1A1,H2afx,PRPF40A,TBRG1,ZFYVE26,SYCP1,ANXA1,LLGL2,CGREF1,ING4,TAF1,CDK4,UPF1,KIAA1009,KLHL13,CEP55,CIT,ZC3HC1,NEDD9,AN…	68	435	4.54222e-10	4.17778e-08		GO:0055114	oxidation-reduction process (BP)	FXN,CYP2C9,SQLE,ACADM,CYP2C19,MSRB2,LBR,CYP2C8,PTGS1,BLVRA,CYP2D6,UBA5,IVD,NOX4,KDM5B,SOD2,PIPOX,Akr1d1,COX4I2,IYD,ACAD10	21	233	0.000123266	0.00640161
																GO:0006415	translational termination (BP)	RPL12,RPL5,RPS28,RPS13,RPL7,RPL32,RPL15,UBA52,RPSA,RPS4X,RPL31,RPL30,RPLP0,RPS20,RPL17,RPL4,RPL10A,RPS15A	18	87	3.39096e-07	2.42993e-05		GO:0006355	regulation of transcription, DNA-dependent (BP)	PARP14,EDF1,TFEB,Hnrnpd,ZNF3,ZFP37,SOX6,ZBTB26,BRMS1L,ZNF791,PAK6,SRSF10,ELL2,CDYL,ZBTB37,TCEAL4,PHF10,KAT6A,NFE2L2,BDP1,BNC2,ZNF169,BTF3,PPP1R8,ZFP2,ZNF81,FGFR1,SCML4,SF1,SOX4,MEAF6,ZNF331,ZFP28,ZNF529,FOXK2,SCAI,PUF60,ASXL1,BHLHE22,IFT57,MNDA,MYBL2,KAT8,MTERFD3,ZNF684,SALL1,IGF2,HLTF,CBX8,ZNF277,TULP4,HIPK1,OSR1,DMD,E2F3,MAGED1,ZBTB10,TCF20,SMARCA4,ZNF572,ZNF532,DACH1,ATRX,PCGF5,BRD8,CITED2,CSN…	179	1609	4.97659e-10	4.47328e-08		GO:0006281	DNA repair (BP)	UVRAG,FANCA,GTF2H3,POLN,FANCL,SMC1A,PTTG1,ATRX,BCCIP,MSH3,CDC14B,DDB2,HUS1,NBN,USP3,POLD3,TOPBP1,FANCG,NCOA6,XRCC5,ACTL6A,SMUG1,SLX1A,EYA2	24	285	0.000121413	0.00644869
																GO:0055085	transmembrane transport (BP)	SLC39A9,ADCY2,SLC5A4,SLC30A7,PKD2,SLCO2B1,SLC35D1,AQP10,SFXN1,SLC24A4,SLC7A8,SLC29A1,SLC9A6,ABCB7,ABCG2,CACNA1E,SLC4A9,SLC28A1,ATP7B,SLC25A19,ADCY3,SLC37A2,SLC39A11,SLC5A1,SLC7A10,ATP7A,SLC26A11,CLCN3,PRKACB,CATSPER2,SLC25A36,TRPM7,SLC16A6,NUP133,SLC15A3,RYR2,CLCN4,CLCN6,NUP160,SLC12A8,SLC25A6,HIAT1,SLC35A3,NUP205,ATP1A1,SLC9A2,GNAS,HK2,NUP43,SLC39A7,NUP155,SLC27A1,CYBRD1,SLC35B3,VDAC1,SLC1A1,SLC…	62	630	7.10548e-07	4.87034e-05		GO:0001701	in utero embryonic development (BP)	NOG,RUNX1,JAG2,SOX6,ZFPM2,SLC30A1,ADAM10,VEGFA,UBE2A,BCL2L11,GATA6,BTF3,ZFAND5,MYH10,FGFR1,RDH10,TBX3,DAB2,CCNB1,ADA,APOB,TERF2,ETNK2,FOXP1,TPM1,SMAD2,MSH2,UBR3,TGFB3,CCNB2,TGFBR1,ANGPT1,MYO1E,HAND2,IHH,BMPR1A,FOXF1,ITGB1	38	179	6.79521e-10	5.8424e-08		GO:0050900	leukocyte migration (BP)	GRB7,SHC1,PPIA,TEK,MERTK,PLCG1,MYH9,SLC3A2,SRC,PPIL2,AIMP1,ITGA6,ITGB1	13	106	0.000118787	0.00645596
																GO:0006979	response to oxidative stress (BP)	PON2,PSEN1,GCLM,SEPP1,BCL2,TXNRD1,PTGS1,NQO1,MAP2K1,TPM4,RGS14,LRRK2,TXNIP,GPX7,IDH1,GPX8,NAPRT1,ATRN,PSIP1,ERCC6	20	110	6.96798e-07	4.88223e-05		GO:0001501	skeletal system development (BP)	NOG,RUNX1,JAG2,ACAN,LGALS3,KLF10,UFD1L,PTH1R,CLEC3B,LECT2,FGFR1,SOX4,TBX3,IGF2,EXT1,VDR,TRPS1,ZBTB16,ANXA2,GJA5,SH3PXD2B,SERP1,TGFBR1,EXTL1,GNA11,IGF1,POSTN,TRAPPC2,HEXB,SOX11,MMP9,BMP3	32	134	6.6523e-10	5.84663e-08		GO:0006915	apoptotic process (BP)	AHR,UBE4B,GSDMA,SATB1,TJP2,NET1,TIAL1,TRAF6,SGMS1,PSMC1,RAD21,KIF1B,AIMP2,DYNLL2,PSMB10,PDCL3,EPHA3,EI24,YARS,BFAR,MAPK8,PLK3,NBN,NEK6,PSMB4,GRAMD4,AIMP1,ARHGAP10,JAK2,EP300,MAPK7,PAK2,FOXO3,CSNK2A2,SGPP1,EBAG9,TOPORS,EYA2,COMP,HMGB1	40	594	0.000141459	0.00718675
																GO:0006629	lipid metabolic process (BP)	ATP5B,ADIPOR2,TPRA1,ACOX1,DEGS1,RBM12,HMGCS1,PTGS1,BTNL3,APOD,CD36,PRKACB,PLCH1,GM2A,ABCA1,MBTPS1,LPL,SCARB1,PLTP,ABCG8,GPCPD1,SERINC4,EHHADH,PAFAH2,ANXA1,ACSF2,AMN,SLC27A1,FABP4,LRP2,CHKA,ACP6	32	241	7.93181e-07	5.21021e-05		GO:0006281	DNA repair (BP)	SMC3,FAN1,XRCC6,SIRT1,POLK,GADD45A,BARD1,TP53BP1,UBE2A,FANCI,OBFC2A,NPM1,CDK1,RRM2B,RAD51,POLD1,ATRX,TAOK3,RAD51B,CDK2,POLG2,RPA3,PARP2,INTS3,UBC,CDC14B,RFC5,RAD51AP1,MSH2,PCNA,RAD51C,POLQ,RAD23B,MUS81,RAD18,ALKBH2,CRY1,INO80C,H2afx,SHPRH,ZFYVE26,CSNK1E,NCOA6,CHD1L,NSMCE2,UPF1,TDP1,ATM,APEX1,POLI	50	285	1.82629e-09	1.50479e-07		GO:0070989	oxidative demethylation (BP)	FTO,CYP2C9,CYP2C8,CYP2D6	4	9	0.000184742	0.00846554
																GO:0042493	response to drug (BP)	SOD1,GCLM,BLMH,LCT,CD38,BCL2,CDKN1A,HMGCS1,ABCG2,BAG1,IGF2,FZD1,CCNB1,CENPF,TOP1,BCAR3,LGALS1,BDH1,POR,BDNF,TXNIP,GNPAT,HNF4A,PARK7,LPL,CA4,MSH2,FABP3,ACSL1,TOP2A,ATP1A1,GNAS,ANXA1,HTR2B,PLIN2,IL6,PDGFA	37	301	7.87306e-07	5.28165e-05		GO:0006917	induction of apoptosis (BP)	MAPK1,BCL2L11,THBS1,KLF10,NME3,NGFR,CD70,DLC1,PRKRA,ITM2B,APOE,BNIP3L,RIPK1,AGT,STK24,GCH1,BOK,DDX20,TNFSF10,MUL1,HTATIP2,TNFRSF10A,TGFB3,SAP30BP,TRAF3,TGFBR1,TP53INP1,STK17B,NLRP1,CASP7,CEBPB,BCL10,MUC2,TIA1,RPS3,RPS3A,PLAGL2,CASP3	38	185	1.81856e-09	1.5303e-07		GO:0010452	histone H3-K36 methylation (BP)	SMYD2,NSD1,SETD3	3	4	0.000183152	0.00856054
																GO:0006355	regulation of transcription, DNA-dependent (BP)	TAF11,TAF9,SP1,PRRX2,ZNF664,SOX6,TSC22D3,MEF2A,SP110,TRIM25,TEAD4,BRMS1L,HMGA2,SRSF10,HCFC1,HELLS,BTG1,HSF2,ZNF182,ZNF518B,NFE2L2,LPIN1,BTF3,FZD7,RUVBL2,SCML4,THAP11,RELB,ZNF227,SCAI,VOPP1,IFT57,ZNF256,ZNF280D,SALL1,IGF2,KHDRBS3,PCGF1,GTF2A2,SAP30L,ZNF536,TXN,CCDC101,DMD,E2F3,TBX21,MCM8,HIF1A,TAF1B,NCOA5,RRP8,ATRX,ZNF461,EEF1A1,TRPS1,PDE8B,ZNF326,RBM39,INSM1,TEAD1,NONO,ZNF697,RSC1A1,SNAPC3,TAF9B,…	126	1609	1.21852e-06	7.84079e-05		GO:0030154	cell differentiation (BP)	ANPEP,PAFAH1B1,CDC20,EDF1,STMN1,HEMGN,JAG2,ZNF3,ZFP37,FHL1,RACGAP1,SMARCB1,LGALS3,SIRT1,RUFY3,SORT1,CLPTM1,ROBO2,EFNB3,INSC,CBX2,SEMA6D,NGFR,ZBTB7A,NTNG1,MCL1,DZIP1,NXN,ODF2,OSR1,INA,DBN1,FGF1,BAG6,THOC5,FAM65B,SFRP4,FIGF,EGFL6,DCLK1,PSME4,ROS1,BHLHE41,FXR1,SEMA3E,SH3PXD2B,HTATIP2,SLC26A8,RFX3,BEX1,FRK,CSRP2,GAP43,DMBT1,MYCBPAP,ECT2,GPM6B,CCHCR1,TNP2,LRRC8A,ANGPT1,PEG10,MDFI,GSK3B,PTPN6,HAND2,SEM…	75	520	2.42743e-09	1.95929e-07		GO:0001547	antral ovarian follicle growth (BP)	ESR1,CCNE1,FOXO3	3	4	0.000183152	0.00856054
																GO:0006916	anti-apoptosis (BP)	PSEN1,SOD1,HELLS,NPM1,BCL2,DDAH2,TBX3,BAG1,MCL1,UBA52,TMX1,HSPA5,FOXO1,PROK2,BDNF,XIAP,HSPA9,TCF7L2,SON,HGF,BAG3,BAG4,ANGPT1,SOCS2,PAFAH2,BECN1,ANXA1,COMP	28	200	1.31621e-06	8.30002e-05		GO:0030335	positive regulation of cell migration (BP)	LAMB1,ADAM10,VEGFA,F2R,MAPK1,THBS1,F7,ONECUT2,PTK2,FGF1,IRS1,MAP2K1,GNB2L1,ITGAV,MYLK,CDH13,APC,CCL5,TRIP6,CREB3,SNAI2,F3,ADAM8,INS,FOXF1,CXCL16,ITGB1	27	105	2.48665e-09	1.96694e-07		GO:0007176	regulation of epidermal growth factor-activated receptor activity (BP)	SHC1,APP,APLP2	3	4	0.000183152	0.00856054
																GO:0006271	DNA strand elongation involved in DNA replication (BP)	PRIM1,RFC3,RFC4,MCM6,MCM8,PCNA,RPA1,RFC2,RPA2,MCM3	10	30	1.37955e-06	8.52884e-05		GO:0055085	transmembrane transport (BP)	SLC25A39,ATP6V0A2,ADCY2,SLC8A3,SLC30A7,RBP4,ABCB11,SLC22A1,SLC4A4,SLC30A1,SLC25A4,SLC35D1,SFXN2,SFXN1,SLC25A44,SLC24A4,ATP2A2,SLC22A18,SLC7A8,SLC5A10,SLC22A4,SLC5A11,PRKAR1A,ATP2C2,SLC45A2,SLC9A6,SLC4A7,SLC25A42,SLC30A10,SLC2A1,ATP2A3,AQP8,ATP2A1,SLC37A2,HMOX1,MFSD2A,SLC5A1,SLC7A10,HMOX2,TRPC1,SLC24A2,SLC25A16,SLC20A1,SLC31A1,SLC2A13,ADCY9,ATP6V0A1,ITPR2,SLC28A2,SLC11A2,SLC26A8,HIATL1,VDAC3,SLC4A…	86	630	2.57463e-09	1.9966e-07		GO:0007507	heart development (BP)	RAPGEF4,PPARG,FGF12,SHC1,ACADM,PTEN,TEK,GAB1,CDKL1,NFATC1,CASQ2,SOD2,EP300,FBN1,NCOA6,MIB1	16	156	0.00017754	0.00882789
																GO:0001525	angiogenesis (BP)	JAM3,FGF9,ATP5B,ADAM15,FGF10,PTK2,PLXDC1,HIF1A,FIGF,ITGAV,ANXA2,PROK2,MED1,TMPRSS6,FZD5,TGFB2,ANGPT1,HAND2,PTPRB,NCL,KDR,ANGPTL6,RTN4,PDGFA	24	160	2.15107e-06	0.000130429		GO:0051092	positive regulation of NF-kappaB transcription factor activity (BP)	TNFRSF11A,TLR9,NPM1,KRAS,PRKCZ,UBC,RIPK1,AGT,ICAM1,IRAK3,MALT1,MTDH,TLR3,MYD88,RPS6KA5,GREM1,PLA2G1B,BCL10,CAT,IL6,ADAM8,INS,IL1B,NFKBIB,MAP3K13	25	92	2.78803e-09	2.12051e-07		GO:0006383	transcription from RNA polymerase III promoter (BP)	POLR3H,BDP1,GTF3C5,GTF3C1,POLR3D,TBP,TROVE2	7	35	0.00021879	0.0096474
																GO:0005975	carbohydrate metabolic process (BP)	GLB1,HPSE,B4GALT1,LCT,HAS3,IGF2,CALM2,GALT,SLC5A1,GOT2,PFKFB2,IDH2,PRKACB,PDK3,PDK1,AMY2B,NUP133,CHST2,FUCA2,GNPDA1,NUP160,GPCPD1,PGM1,NUP205,PHKB,TALDO1,AGL,HK2,NUP43,XYLB,NUP155,MGAT1,CHIA,UGP2,FUT2	35	290	2.35709e-06	0.000140225		GO:0007399	nervous system development (BP)	PAFAH1B1,CDC20,STMN1,NOG,SMARCB1,CRMP1,GJB1,APBA2,RUFY3,NEURL,VEGFA,GDNF,JHDM1D,FEZ1,PHF10,ADORA1,AVIL,GFRA1,EFNB3,NUMB,INSC,SEMA6D,NTNG1,PCDHAC2,CNTN3,INA,SMARCA4,PAFAH1B3,DBN1,ITM2B,MPPED2,FABP7,FGF1,PCDH1,DCLK1,APOB,NTF3,CCDC88A,DPF3,VPS13A,GSK3A,SEMA3E,GDPD5,BEX1,GAP43,ECT2,GPM6B,LY6H,GSK3B,RAPGEF5,MYLIP,CPNE6,SEMA7A,SDHA,SERPINE2,GREM1,IGF1,STAT3,ATXN10,APLP1,SOX11,BMPR1A,CIT	63	410	3.89346e-09	2.9054e-07		GO:0051384	response to glucocorticoid stimulus (BP)	SHC1,ACADM,LCAT,CCL2,ANXA3,GPR83,PTGS2,EP300,AGL,PCK2,HMGB1	11	84	0.00021765	0.0097817
																GO:0000085	G2 phase of mitotic cell cycle (BP)	KPNA2,APP,E2F3,CENPF,FOXN3,CDK2	6	10	3.09229e-06	0.000180555		GO:0006184	GTP catabolic process (BP)	ADCY2,RAB31,ARL4C,MRAS,RAB27A,GNAZ,ARF3,ARF5,ATL1,RAB27B,RAB13,GNB5,RAB11A,ATL2,ADCY9,RHOF,GCH1,RAB14,ARL1,RAB4B,EEFSEC,RAB38,RALB,RAB7A,GNAS,SRP54,GNA11,RAB6B,RAB22A,RAB8B,ARF1,RRAD,GNA14	33	151	4.07848e-09	2.98711e-07		GO:0006099	tricarboxylic acid cycle (BP)	SDHD,IDH2,ACO2,CS,SUCLG1,ACO1	6	26	0.000271767	0.0117615
																GO:0045087	innate immune response (BP)	MEF2A,TRIM25,MAPK3,MASP2,TRIM32,IRAK4,TICAM2,BCL2,CD46,APP,UBA52,TXN,BST2,SIKE1,MAP2K1,SPON2,POLR3E,TXNIP,DEFB1,APOBEC3F,AXL,TLR6,BPIFB3,TANK,MAPKAPK3,LY86,MAPK9,MAVS,HSP90AB1,PSTPIP1,CD14,RPS6KA5,CFI,MAP3K5,LCN2,HMGB1	36	309	3.86149e-06	0.000221369		GO:0007155	cell adhesion (BP)	SELP,LAMB1,PVRL2,OPCML,ACAN,EFS,DGCR2,FEZ1,CTNNAL1,B4GALT1,CD44,THBS1,ROBO2,ADAM15,DCBLD1,TRO,ATP2A2,MUC5B,HAPLN3,SVEP1,TNFAIP6,SCARB2,LGALS4,CD99,DPP4,PCDHAC2,CNTN3,FLRT2,RPSA,CDH16,MFGE8,ADAM9,CCR1,RAB13,PCDH1,FBLN7,TSPEAR,ADA,ITGAV,EGFL6,MMRN1,CNTN5,THBS3,ICAM1,FN1,FERMT2,CDH13,CDH1,ITGA9,FLRT3,ITGB6,NEO1,ITGA6,TRIP6,COL6A5,CTNNA2,IGFALS,PCDH18,CDON,PDZD2,GPNMB,NRXN1,NELL2,CXCL12,PSTPIP1,TPBG,…	78	556	4.15613e-09	2.98863e-07		GO:0006886	intracellular protein transport (BP)	RPGR,RAB3GAP2,YWHAH,STAM,COPA,SERAC1,MYRIP,KPNA2,SEC24A,AP2M1,STON2,TGFBRAP1,SYNRG,CLTC,COG2,STX18,STAM2,STX16	18	196	0.000290167	0.0123294
																GO:0007569	cell aging (BP)	SOD1,NPM1,BCL2,TBX3,ZMIZ1,MORC3,CDKN2A,LIMS1,PDCD4	9	27	4.69238e-06	0.000264198		GO:0006974	response to DNA damage stimulus (BP)	XRCC6,SIRT1,DTL,SESN1,BARD1,MAPK1,TLK1,OBFC2A,BCL2,CDKN1A,MNDA,FBXW7,TAOK3,C10orf90,INTS3,XIAP,UBR5,TLK2,RAD23B,RAD18,BCL3,H2afx,GNL1,CHD1L,MAPKAPK2,TAF1,VAV3,RPS3,ATM,CASP3	30	129	4.3928e-09	3.10241e-07		GO:0000122	negative regulation of transcription from RNA polymerase II promoter (BP)	AHR,SMYD2,SATB1,PPARG,VPS72,TRAF6,PTCH1,RCOR1,WWP2,IRF2,HDAC8,NSD1,CD36,FZD8,MYB,Znf593,DDX20,NR6A1,NR1H4,NOC2L,PLK3,EP300,PEX2,FOXO3,HEY2,BACH1,ZMYND8,KDM2B,WHSC1,HMGB1	30	416	0.000297773	0.0124267
																GO:0045216	cell-cell junction organization (BP)	NF2,INADL,MPP5,CDH10,CDH2,MLLT4,HNF4A,ACTG1,CLDN12,CTNND1,TGFB2,CXADR,CDH11	13	58	5.61652e-06	0.000310682		GO:0035556	intracellular signal transduction (BP)	STMN1,ADCY2,EFS,FKBP8,MAPK1,PLEK2,TLK1,SMAD7,PREX2,PLCB3,PLEKHM1,INADL,PRKD3,PRKAR1A,SPSB2,CBLB,GCOM1,PRKCZ,TULP4,PDZD8,SOCS4,DCLK1,IGFBP5,GUCY1B3,PIKFYVE,ADCY9,CNIH2,SMAD2,ARAF,SPSB4,TLK2,CISH,ECT2,TEC,JAK1,GUCY1A3,SDCBP,SHC4,SOCS2,GSK3B,RAPGEF5,PTPN6,PRKCA,TYROBP,PLCB1,PRKD2,VAV3,ROCK2,DLG5,CIT,STMN2	51	303	5.42361e-09	3.76322e-07		GO:0006955	immune response (BP)	ILF2,TGFBR3,HLA-G,ENPP2,MBP,CCL15,IFI44L,HLA-DRB1,PKHD1L1,HLA-DRB5,HLA-A,HLA-F,SMAD6,C5AR1,IGHD,IGHG1,IK,HLA-E,CCL14,CSF3,GBP2,HLA-C,HLA-DQB2,HLA-DOB,HLA-B,AIRE,CD96,HLA-DOA	28	382	0.000359576	0.0144884
																GO:0016032	viral reproduction (BP)	TAF11,TAF9,CALCOCO2,RPL12,RPL5,RPS28,PSMC5,RPS13,RPL7,RPL32,AP1S2,RPL15,PSMC1,GTF2A2,UBA52,RPSA,RPS4X,TCEA1,RPL31,ELMO1,ZKSCAN2,NUP133,NUP160,SLC25A6,NUP205,KPNA1,RPL30,NUP43,RPLP0,PSIP1,RPS20,NUP155,PSMD9,RPL17,RPL4,RPL10A,RPS15A	37	329	6.47485e-06	0.000351986		GO:0051301	cell division (BP)	SMC3,PAFAH1B1,CDC20,TUBA1C,TUBA1A,BOD1,CDC37L1,CDCA3,CNTRL,SKA1,CDK1,SENP5,CD2AP,CDK3,SEPT11,HAUS1,RB1,PSRC1,CCNB1,EVI5,CDK2,CCND3,OIP5,CDC16,HAUS3,PDS5B,NUF2,NUSAP1,MAD1L1,CETN3,CCNB2,NCAPH,ECT2,SGOL2,CSNK1A1,PRPF40A,SYCP1,Spc24,LLGL2,TUBA1B,CDK4,KIAA1009,PPP1CC,CEP55,CIT,ZC3HC1,NEDD9,ANAPC13,CKS1B	49	286	5.91686e-09	4.03469e-07		GO:0009791	post-embryonic development (BP)	SCUBE1,ACADM,INVS,ATG7,TET2,PLEKHA1,GIGYF2,SOD2,ACO1,TBCE	10	75	0.000359314	0.0147319
																GO:0008380	RNA splicing (BP)	RNPC3,PAPOLA,LSM6,IVNS1ABP,PPIH,SRRM2,THOC2,EIF4A3,DNAJC8,RBMX,PABPC1,NHP2L1,HNRNPA0,CSTF3,QKI,SRSF2,RP9,PRPF31,DDX39B,RBM39,RBM5,RBM25,NONO,SF3B1,SRSF11,PRPF38B,PRPF4B,PRPF19,RBM4B,SYNCRIP,HNRNPA1,BCAS2	32	267	7.24561e-06	0.000387211		GO:0000278	mitotic cell cycle (BP)	SMC3,PAFAH1B1,CDC20,TUBA1A,ORC3,CDC45,PSME2,CNTRL,KIF23,TUBA4A,PSMC5,SKA1,AURKB,CDK1,CDKN1A,ORC4,MCM2,SKP2,RB1,POLD1,ODF2,E2F3,PSMB10,PSMC6,CCNB1,CDK2,RPA3,PSME4,UBC,CDC16,BTRC,RFC5,NUF2,PCNA,MAD1L1,CCNB2,MCM4,NUP160,SDCCAG8,GORASP1,CUL1,SGOL2,XPO1,CSNK1E,Spc24,TFDP1,CDK4,PSMD2,YWHAG,PPP1CC,CKS1B	51	304	6.07827e-09	4.0745e-07		GO:0050790	regulation of catalytic activity (BP)	RAPGEF4,SGK1,WBP11,CCNE1,DOCK10,SOD2,RCC1,GAPVD1	8	50	0.000395342	0.0156596
																GO:0007275	multicellular organismal development (BP)	STMN1,HEMGN,PRRX2,FHL1,MEF2A,HMGA2,TLL1,MRAS,SMPD3,HELLS,ROBO2,LRP5,G2E3,FZD7,Dact1,RORC,ELAVL1,DONSON,ZNF227,ZNF256,SEMA6D,TBX3,GGNBP2,IGF2,DSPP,MCL1,DZIP1,DVL2,QKI,TBX21,NNAT,KIAA1279,BST2,IFRD1,TMEFF1,WLS,PKDCC,RPS4X,CENPF,ENC1,GNB2L1,FIGF,PHF3,DCLK1,CTNND2,CATSPER2,PTPLA,RBBP7,MED1,SEMA3E,CENPE,CHST2,WNT2B,MTL5,PIM1,TIMELESS,SERPINF1,EPHA4,CSRP2,ITGB6,KAZALD1,TNP2,REG3A,FZD5,c6orf170,CAMK1,AN…	80	945	7.41603e-06	0.000389712		GO:0007265	Ras protein signal transduction (BP)	MRAS,MAPK1,RASGRP3,NGF,CDK1,CDKN1A,KRAS,MAPK12,RB1,MAP2K1,RGL2,CDK2,IQGAP3,RALB,MAP2K2,SDCBP,BRAP,SHOC2,MAPKAPK2,DHCR24,IGF1	21	70	7.35905e-09	4.85084e-07		GO:0006351	transcription, DNA-dependent (BP)	ILF2,PAPOLA,GTF3C5,ESR1,IWS1,GTF3C1,CSRNP3,NR3C1,PTGER3,HOXD3,CREB3,TOPORS	12	105	0.000415666	0.0161902
																GO:0043524	negative regulation of neuron apoptosis (BP)	PSEN1,SOD1,GCLM,F2R,BCL2,XRCC2,SET,RASA1,AARS,BDNF,AXL,AGT,LGMN,MSH2,TYRO3	15	78	8.21963e-06	0.000424861		GO:0007067	mitosis (BP)	SMC3,PAFAH1B1,BOD1,CDCA3,KIF23,PPP5C,SKA1,CDK1,TUBB2B,CD2AP,CDK3,HAUS1,PSRC1,TUBB2A,MAP2K1,CDK2,PBK,OIP5,CDC16,HAUS3,PDS5B,NUF2,CLTC,CETN3,CCNB2,NCAPH,SUGT1,CSNK1A1,KIAA1009,PPP1R12A,KLHL13,CEP55,CIT,ZC3HC1,RPS6,NEDD9,ANAPC13	37	187	8.57655e-09	5.5607e-07		GO:0006805	xenobiotic metabolic process (BP)	SULT2A1,AHR,CYP2C9,CYP2C19,CYP2C8,PTGS1,CYP2C18,HNF4A,CYP2D6,PTGS2,TPMT,NCEH1,MGST3,GSTA2	14	136	0.000424288	0.0162551
																GO:0006974	response to DNA damage stimulus (BP)	ZMAT3,TAF9,PSEN1,MAPK3,TLK1,OBFC2A,BCL2,CDKN1A,FOXO1,TAOK3,BRCA1,XIAP,DYRK2,C12orf48,TIMELESS,TOP2A,RAD23B,RAD18,GNL1,MRE11A	20	129	8.89865e-06	0.000452539		GO:0016477	cell migration (BP)	LAMB1,FSCN1,THBS1,NANOS1,RASGEF1A,FGFR1,CDK1,NRD1,RPS6KB1,CTHRC1,FOXE1,SCYL3,CCDC88A,FN1,GSK3A,BAMBI,LRRC16A,ZRANB1,SNAI2,PRPF40A,WWC1,MYO18A,VAV3,HOXA5,PARP9,ITGB1	26	105	1.14972e-08	7.33408e-07		GO:0005976	polysaccharide metabolic process (BP)	PHKA1,CHST7,PHKB	3	5	0.000445525	0.0167934
																GO:0002576	platelet degranulation (BP)	SOD1,APP,CALM2,HSPA5,GAS6,CD36,FIGF,ACTN2,HABP4,HGF,TGFB2,LAMP2,TIMP1,TF,PDGFA	15	79	9.67052e-06	0.000483986		GO:0007010	cytoskeleton organization (BP)	PVRL2,NCKIPSD,FGD6,PAK6,AVIL,VILL,FTCD,DIAPH1,OBSL1,PDZD8,APOE,THY1,DES,TPM1,ABLIM1,FGD4,ZRANB1,PRPF40A,BRWD3,SGCG,CAP2,CNN2,SH3D19,LARP4,RHOU,NEDD9	26	106	1.42215e-08	8.92797e-07		GO:0051085	chaperone mediated protein folding requiring cofactor (BP)	TOR1B,HSPA8,TOR3A,TOR1A	4	11	0.000456549	0.0169358
																GO:0007264	small GTPase mediated signal transduction (BP)	FAM13B,GEM,RERG,MAPK3,ARL10,MRAS,YWHAQ,RAB27A,ARF3,RAB40B,ARHGDIG,ARF5,ARHGAP15,RAB27B,MAP2K1,RASGRF2,RAB3A,SYDE2,BCAR3,LRRK2,NKIRAS2,PDK1,RAF1,RAB14,ARHGAP9,ARHGAP10,RAB22A,DEPDC1B,RALGPS1,PIK3R2,FAM13A,RRAD,RHOU,ARAP2,ARL3	35	312	1.19973e-05	0.000591054		GO:0055114	oxidation-reduction process (BP)	FMO1,CYP4F2,ACAD11,GPD1,PPOX,COX6B1,DEGS2,PGD,TXNRD1,DEGS1,CYP51A1,PDIA5,CCS,P4HA3,UQCRC1,PTGS1,CYP27A1,FMO5,GPX4,DUS1L,POR,IDH1,PARK7,PDHA1,ACADVL,HTATIP2,PAH,MTHFD1,PAM,HMGCR,SEPX1,MOSC1,MTHFD1L,CYP2R1,SDHA,ETFA,GSTO1,IYD,APEX1,PLOD1,TBXAS1,ERO1LB	42	233	1.56447e-08	9.66794e-07		GO:0071479	cellular response to ionizing radiation (BP)	NET1,C12orf32,INTS7,HUS1,ITGB1	5	19	0.000465046	0.0169814
																GO:0048011	nerve growth factor receptor signaling pathway (BP)	PSEN1,ADCY2,BAD,NCSTN,MEF2A,MAPK3,BCL2L11,YWHAE,CAMK4,MDM2,UBA52,CALM2,FOXO1,PRKCD,ADCY3,MAP2K1,RASGRF2,PRKACB,RAF1,MAPKAPK3,PIK3CB,RPS6KB2,RPS6KA5,PIK3R2,SH3GL2,NDN,RTN4	27	215	1.57055e-05	0.000761836		GO:0000082	G1/S transition of mitotic cell cycle (BP)	ORC3,CDC45,PSME2,PSMC5,CDK1,BCL2,CDKN1A,RPS6KB1,ORC4,MCM2,CDK3,SKP2,RB1,PSMB10,PSMC6,CCNB1,CDKN3,CDK2,RPA3,UBC,IQGAP3,PCNA,MCM4,CUL1,CAMK2D,TFDP1,CDK4,PSMD2,RHOU,ITGB1,CKS1B	31	145	2.05698e-08	1.2516e-06		GO:0051056	regulation of small GTPase mediated signal transduction (BP)	RAPGEF4,BCR,RASGRP2,RAPGEF2,NET1,ARAP1,ARHGAP26,RASA1,RASGRP1,RAC3,RHOJ,ARHGAP10,ARHGAP29,RASAL2,INPP5B,GAPVD1	16	172	0.000534974	0.018943
																GO:0034394	protein localization at cell surface (BP)	FGF10,PTPRK,FGF7,ANK2,ANGPT1,PTPRU,MESDC2	7	18	1.7307e-05	0.000826803		GO:0042127	regulation of cell proliferation (BP)	JAG2,SIRT1,ERBB3,SAT1,PTK2,PTGS1,BAG6,MBD2,TXNIP,AGT,CCDC88A,PDS5B,AGTR1,NR5A2,BID,PLAU,ACE2,CREB3,MYD88,ANXA1,CDK4,CNN2,EGLN3,BMPR2,IL4R	25	101	2.20234e-08	1.31973e-06		GO:0007179	transforming growth factor beta receptor signaling pathway (BP)	CREB1,TGFBR3,GDF9,SMAD6,CCL2,SMAD4,TGFBRAP1,USP9X,SMAD9	9	65	0.000528308	0.0189947
																GO:0001934	positive regulation of protein phosphorylation (BP)	PSEN1,FGF13,CAB39,PTK2,IGF2,DAB2,FZD1,DVL2,FNDC1,GNB2L1,FZD8,LRRK2,CYR61,MAVS,LRRN3	15	84	2.08997e-05	0.000983532		GO:0043687	post-translational protein modification (BP)	RPN2,LMAN1,SEC24C,B4GALT3,PROS1,B4GALT1,F7,MGAT2,PDIA3,SEC24A,GAS6,MAN1A2,MGAT4B,ALG9,GFPT1,PIGC,STT3A,PIGT,MLEC,PREB,GANAB,PIGU,VKORC1,EDEM2,F9,CANX,RPN1,SEC31A	28	123	2.33842e-08	1.38036e-06		GO:0006692	prostanoid metabolic process (BP)	PTGS1,PTGS2,LTA4H,ALOX5	4	12	0.000665261	0.0225321
																GO:0070371	ERK1 and ERK2 cascade (BP)	FGF10,ITGAV,AGT,MED1,CCR3,HTR2B,CCL11	7	19	2.61929e-05	0.0012145		GO:0030336	negative regulation of cell migration (BP)	NOG,ACAN,NF2,EGFL7,SMAD7,BCL2,ABHD6,SCAI,SULF1,DLC1,CITED2,IGFBP5,THY1,STK24,TPM1,SLC9A3R1,MUC2,CNN2,SERPINE1	19	62	2.57348e-08	1.49678e-06		GO:0031175	neuron projection development (BP)	UBE4B,SHC1,MAP2,ATG7,APP,CNTNAP2,RAC3,APC,HMGB1	9	67	0.000662656	0.0227739
																GO:0006310	DNA recombination (BP)	MND1,RUVBL2,NSMCE1,RAD21,XRCC2,ATRX,BRCA1,NONO,RAD50,RAD51AP1,RPA1,SMC2,RPA2,APEX1,HMGB1	15	86	2.79301e-05	0.00127628		GO:0001822	kidney development (BP)	ACE,VEGFA,BCL2L11,SULF2,WFS1,RRM2B,SULF1,SALL1,BMP4,BAG6,OVOL1,AGT,AGTR1,APC,SERPINF1,DCN,TGFBR1,MYO1E,CA2,ODC1,SOX11	21	76	3.68455e-08	2.11194e-06		GO:0006935	chemotaxis (BP)	RALA,ENPP2,CCL15,XCR1,C5AR1,LSP1,CCL2,CX3CR1,CMTM3,PIK3CG,FLT1,AIMP1,CREB3	13	126	0.000657467	0.0229328
																GO:0006184	GTP catabolic process (BP)	ADCY2,GEM,RERG,MRAS,RAB27A,TBCC,GNAT2,ARF3,GFM1,GNL2,ARF5,RAB27B,ADCY3,RAB3A,NKIRAS2,EIF2S3,RAB14,GNAS,RAB22A,RRAD,GNA14	21	151	2.93964e-05	0.0013241		GO:0007566	embryo implantation (BP)	LAMB1,SOD1,PRLR,TRO,KLF9,PTGS2,PLAU,TGFBR1,SERPINE2,DDR1,IL1B,RPL29,BSG	13	30	3.75981e-08	2.12429e-06		GO:0008645	hexose transport (BP)	AAAS,SLC37A4,GCK,NUP188,NUP160,NUP205,HK2	7	42	0.000704527	0.0235211
																GO:0006913	nucleocytoplasmic transport (BP)	NPM1,CAMK4,SET,RGS14,NUP205,CAMK1,ANP32A,NUP155	8	26	3.10999e-05	0.00136192		GO:0016568	chromatin modification (BP)	JHDM1D,UBE2A,RING1,TLK1,HDAC9,KAT6A,HDAC3,MEAF6,CBX4,ASXL1,RCOR1,CBX2,KAT8,KDM6B,CABIN1,HLTF,CBX8,BRD8,BAG6,c17orf49,USP21,EZH2,UBN1,H2AFY2,SUV420H1,HAT1,UIMC1,DPF3,HDAC1,TLK2,KDM4C,L3MBTL2,PHF21A,EYA3,ING4,HMGN3,SETD7,HMG20A,DNAJC2,DMAP1	40	224	4.44853e-08	2.47802e-06		GO:0005977	glycogen metabolic process (BP)	PHKA1,PPP1R2,PHKB,PPP1R3D,PPP1CB	5	21	0.00076636	0.024534
																GO:0007050	cell cycle arrest (BP)	PKD2,SESN2,CDKN1A,CAB39,CDKN2B,EIF4G2,RB1,KHDRBS1,MAP2K1,MTBP,IRF6,KAT2B,TCF7L2,MSH2,CDKN2A,TGFB2,TP53INP1,VASH1,MACF1	19	129	3.09599e-05	0.00137488		GO:0006006	glucose metabolic process (BP)	PGM2,SORD,MDH2,PDK4,IGF2,PHKA1,CALM2,ALDH5A1,PDK3,PFKFB3,AKR1A1,PCK1,SERP1,PGAM1,PGM1,PFKP,PFKFB1,PHKB,GOT1,PDX1,UGP2,INS,GAPDH,PKLR	24	98	5.21955e-08	2.86713e-06		GO:0006357	regulation of transcription from RNA polymerase II promoter (BP)	MED27,AHR,TEAD4,CREG1,TIAL1,ABT1,RAD21,HNF4A,TFCP2,MED4,MYCN,TRAK1,TRAK2,ELP2,SOD2,Hmgn5,ACTL6A,SMARCC2,HMGB1	19	230	0.000747344	0.0245992
																GO:0042060	wound healing (BP)	FGF10,MIA3,RAF1,SCARB1,FGF7,SDC2,Dcn,TGFB2,C6orf89,TIMP1,CNN2,MACF1,PDGFA	13	68	3.46936e-05	0.00147823		GO:0006919	activation of cysteine-type endopeptidase activity involved in apoptotic process (BP)	F2R,BCL2L11,NLRP12,IFT57,DLC1,DNAJA3,AIFM1,RIPK1,BOK,TNFSF10,SLC11A2,MUL1,TNFRSF10A,TNFSF15,CASP1,NLRP1,F3,MAP3K5,RPS3,EGLN3	20	71	5.43211e-08	2.94301e-06		GO:0000226	microtubule cytoskeleton organization (BP)	HOOK2,ATXN3,CLASP1,CEP120,BBS4,TTL,RNF19A,TBCE	8	55	0.00076477	0.0248232
																GO:0006955	immune response (BP)	GEM,GZMA,OPRK1,IGSF6,FTH1,IKBKAP,CCL26,LCP2,HLA-A,CD70,HLA-F,IL17B,PRKRA,IGHA2,HLA-E,TINAG,CCL14,CCR1,EXOSC9,CCL4,DEFB1,TLR6,CXCL2,CTSW,GPR183,GBP2,HLA-C,CXCL9,HLA-B,CCL23,HLA-DQA1,CXCL12,CHIA,IL6,PROCR,CD96,BMPR1A,DPP8,CCL11	39	382	3.4634e-05	0.0014959		GO:0043524	negative regulation of neuron apoptosis (BP)	SOD1,GCLM,GDNF,F2R,PPARGC1A,ERBB3,WFS1,NGF,BCL2,VEGFB,KRAS,GRIK2,SET,HMOX1,NTF3,AGT,ADNP,LGMN,MSH2,TGFB3,ADAM8	21	78	6.04862e-08	3.23274e-06		GO:0051168	nuclear export (BP)	LSG1,NEMF,ATXN1	3	6	0.000867048	0.0270172
																GO:0010744	positive regulation of macrophage derived foam cell differentiation (BP)	CD36,AGT,AGTR1,LPL,MAPK9,PLA2G10	6	14	3.70278e-05	0.00153617		GO:0050900	leukocyte migration (BP)	SELP,FYN,PROS1,B4GALT1,SLC7A8,TEK,KRAS,CAV1,GAS6,MERTK,SLC7A10,ITGAV,APOB,ICAM1,FN1,JAM2,CD48,FCER1G,ITGA6,ANGPT1,PTPN6,SLC7A6,IL1B,BSG,ITGB1	25	106	6.18072e-08	3.2593e-06		GO:0016098	monoterpenoid metabolic process (BP)	CYP2C9,CYP2C19,CYP2D6	3	6	0.000867048	0.0270172
																GO:0031032	actomyosin structure organization (BP)	LIMCH1,CNN3,CDC42BPB,TRPM7,CNN2	5	9	3.66133e-05	0.00153922		GO:0007050	cell cycle arrest (BP)	PRKAB1,SESN1,GADD45A,BARD1,THBS1,CDKN1A,MAPK12,CDKN1C,RB1,MAP2K1,SOX2,CDKN3,IRF6,PPM1A,TBRG4,IFNW1,MSH2,CDKN2A,CUL1,TGFBR1,TP53INP1,TBRG1,UHMK1,DHCR24,PRKAG2,CGREF1,ING4,ATM	28	129	6.94388e-08	3.61356e-06		GO:0030522	intracellular receptor mediated signaling pathway (BP)	AHR,PPARG,NR6A1,NR1H4,PTGER3,FLT1	6	32	0.000889075	0.027339
																GO:0006397	mRNA processing (BP)	RNPC3,PAPOLA,LSM6,SCAF4,THOC2,CELF2,KHDRBS1,KHDRBS3,HNRNPA0,CSTF3,QKI,SRSF2,RBM39,RBM25,NONO,SRSF11,RNASEL,TSEN15,SON,ZC3H14,PRPF38B,SLBP,RBM4B,HNRNPA1,BCAS2	25	202	4.0735e-05	0.00166802		GO:0051260	protein homooligomerization (BP)	ACAT1,ALAD,RAD51,C1QTNF2,RBMX,PRND,CAV1,MUC20,SHARPIN,ATL1,C1QTNF7,HMOX1,LNX1,ATL2,ST13,SCUBE3,GCH1,COLEC12,ECT2,ANGPT1,SLC6A1,BCL10	22	86	8.04118e-08	4.13024e-06		GO:0008209	androgen metabolic process (BP)	PLEKHA1,ESR1,AKR1C4,Akr1d1	4	13	0.000933517	0.0279696
																GO:0045787	positive regulation of cell cycle (BP)	HCFC1,TRIM32,BCL2L11,MDM2,TBX3,TGFB2,C6orf89,RPS15A	8	27	4.22189e-05	0.00170662		GO:0002474	antigen processing and presentation of peptide antigen via MHC class I (BP)	SEC24C,PSME2,UBE2A,HLA-G,PSMC5,PDIA3,HLA-A,HLA-F,SEC24A,HLA-E,PSMB10,PSMC6,ERAP2,ERAP1,PSME4,UBC,B2M,HLA-C,NPEPPS,HLA-B,CANX,PSMD2,SEC31A	23	94	1.00076e-07	5.07437e-06		GO:0070542	response to fatty acid (BP)	INSIG2,GNPAT,FABP3,EP300	4	13	0.000933517	0.0279696
																GO:0000398	nuclear mRNA splicing, via spliceosome (BP)	PAPOLA,SRSF10,PPIH,SRRM2,EIF4A3,DNAJC8,RBMX,PABPC1,NHP2L1,HNRNPA0,CSTF3,SRSF2,PRPF31,DDX39B,RBM5,SF3B1,SRSF11,PRPF4B,PRPF19,TRA2B,SYNCRIP,HNRNPA1	22	167	4.47969e-05	0.00178791		GO:0051897	positive regulation of protein kinase B signaling cascade (BP)	THBS1,F7,VEGFB,PTK2,TEK,IGF2,IGFBP5,MTDH,TGFBR1,ANGPT1,F3,IGF1,IL6,ADAM8,INS	15	43	1.09514e-07	5.48263e-06		GO:0045907	positive regulation of vasoconstriction (BP)	SHC1,PTGS1,PTGS2,ALOX5,AVPR1A	5	22	0.000962444	0.0284713
																GO:0007507	heart development (BP)	PSEN1,PKD2,MEF2A,SALL1,PPP3R1,DVL2,PRKDC,PTCD2,MKKS,RAF1,NFATC3,TNNI3,SH3PXD2B,PCNA,CASQ2,TGFB2,HAND2,CXADR,FBN1,PLCE1,MRE11A	21	156	4.79814e-05	0.00186772		GO:0006811	ion transport (BP)	TCN1,ATP6V0A2,SLC8A3,CACNB1,RACGAP1,NIPA1,SLC4A4,ATP5B,KCNIP4,KCNJ2,SLC24A4,SLC22A18,SLC7A8,SLC5A10,ATP5D,SLC5A11,KCNE3,SLC9A6,SLC4A7,LRRC26,SLC25A37,ATP5G1,SLC25A28,GRIK2,GRIN3A,GRIA4,GRIA1,WNK1,SLC5A1,SLC7A10,TRPC1,SLC24A2,SLC20A1,ATP5G2,KCNJ3,CLIC6,SLC31A1,ATP6V0A1,ITPR2,FXYD6,SCARA5,SLC11A2,SLC26A8,SLC4A2,SCNN1A,SLC39A14,SLC38A9,ATP6V1B2,SLC26A7,CLCA1,CACNG8,KCNT2,KCNN3,TRPC4,SLC6A8,SLC9A2,SL…	73	549	1.16753e-07	5.77198e-06		GO:0042127	regulation of cell proliferation (BP)	SGK1,FANCA,TPD52L2,PTGS1,NR3C1,CREB3,JAG1,FOXO3,KIT,GNL3,TOPORS	11	101	0.00106874	0.0312206
																GO:0007265	Ras protein signal transduction (BP)	MAPK3,MRAS,CNKSR1,CDKN1A,RB1,MAP2K1,CDK2,RAF1,MAPKAPK3,SDCBP,USP8,PLCE1,DOK1	13	70	4.77406e-05	0.00188158		GO:0019221	cytokine-mediated signaling pathway (BP)	IFNGR2,STAT2,HLA-G,CD44,PTPN2,IFIT3,IFI30,LIFR,Ghr,KRAS,HLA-A,HLA-F,HLA-E,CCR1,IFI35,ICAM1,IRF6,IRAK3,RNASEL,B2M,JAK1,CEBPA,HLA-C,HLA-B,PTPN6,CAMK2D,STAT1,MYD88,EBI3,IRF7,STAT3,IL6,GBP1,IL1B	34	181	1.26955e-07	6.19887e-06		GO:0035335	peptidyl-tyrosine dephosphorylation (BP)	PTEN,CDC14B,TPTE,PTPN1,MTMR7,EYA3,EYA2,PTPRR	8	58	0.00109462	0.0315819
																GO:0042981	regulation of apoptotic process (BP)	BTG1,PSMC5,BCL2,TNFRSF1A,PSMC1,IFT57,MCL1,UBA52,BRCA1,KIAA1324,C19orf2,ACTN2,LGALS1,RAF1,CTSB,ARHGAP10,CASP4,PSMD9,IL6,TRAF7,DLG5,LCN2,CASP10,RTN4,CSTB	25	205	5.20675e-05	0.00200206		GO:0006200	ATP catabolic process (BP)	ACTC1,ATP5B,ACLY,PSMC5,ATP2A2,ATP5D,MLH1,KIF1B,RALBP1,ATP2A1,PSMC6,HSPA8,PICK1,MYH7,MSH2,SMARCA5,ABCG8,ATP1A1,ATP8B1,ATP5A1,CHD1L	21	82	1.54339e-07	7.44405e-06		GO:0016070	RNA metabolic process (BP)	LSM3,RPL12,LSM6,RPS25,DIS3,PSMC1,SMG8,UPF2,YWHAZ,Eif5,PSMB10,HSPA8,DDX20,RPL35,PSMB4,TGS1,RPL21,PARN,RPS3A,DCPS	20	257	0.00115251	0.0328465
																GO:0001501	skeletal system development (BP)	TEAD4,TLL1,KLF10,UFD1L,TBX3,IGF2,DSPP,TRPS1,ANXA2,ETS2,PTHLH,SH3PXD2B,FGFRL1,NPR3,EXTL1,FBN1,ANKH,COMP,CDH11	19	134	5.28651e-05	0.00200824		GO:0043627	response to estrogen stimulus (BP)	KRT19,MAPK1,F7,GATA6,LCT,BCL2,CAV1,MFGE8,CITED2,HMOX1,TGFB3,DMBT1,CCL5,TGFBR1,ANGPT1,CA2,SERPINE1,IL4R	18	63	1.96539e-07	9.36518e-06		GO:0002504	antigen processing and presentation of peptide or polysaccharide antigen via MHC class II (BP)	HLA-DRB1,HLA-DRB5,HLA-DQB2,HLA-DOB,HLA-DOA	5	23	0.00119347	0.0336041
																GO:0032201	telomere maintenance via semi-conservative replication (BP)	PRIM1,RFC3,RFC4,PCNA,RPA1,RFC2,RPA2	7	21	5.52314e-05	0.00207315		GO:0009790	embryo development (BP)	RBP4,RACGAP1,FZD4,FOXK2,PTK2,DNAJA3,BAG6,SFRP4,FOXP1,RAB14,TPM1,LRAT,SMARCA5,UBR3,TGFB3,NR5A2,FOXN2,HMGCR,TGFBR1,MDFI,LSR,GATM,ATP5A1,ELF3,P2RY2,MADCAM1,FOXF1	27	128	2.1893e-07	1.01867e-05		GO:0034381	plasma lipoprotein particle clearance (BP)	CD36,MSR1	2	2	0.0013045	0.0338734
																GO:0050731	positive regulation of peptidyl-tyrosine phosphorylation (BP)	THBS4,CD44,FGF10,GHR,IGF2,CD36,AGT,FCER1A,FGF7,HGF,ANGPT1,IL6	12	62	6.06799e-05	0.00225087		GO:0030036	actin cytoskeleton organization (BP)	PAFAH1B1,FSCN1,FGD6,NF2,MRAS,PLEK2,MYH10,KRAS,DLC1,DIAPH1,DAAM1,ELMO1,FERMT2,ARFIP2,FGD4,NUAK2,FMNL1,SDCBP,SLC9A3R1,TESK2,PFN2,FHL3,NPHP1,ROCK2,TMSB10,RHOU,XIRP2	27	128	2.1893e-07	1.01867e-05		GO:0019371	cyclooxygenase pathway (BP)	PTGS1,PTGS2	2	2	0.0013045	0.0338734
																GO:0006200	ATP catabolic process (BP)	ATP5B,RFC3,PSMC5,RUVBL2,PSMC1,ATP7B,HSPA5,ATP7A,MSH2,ATP5J,ABCG8,ATP1A1,MSH6,MACF1	14	82	6.53022e-05	0.00236664		GO:0051402	neuron apoptosis (BP)	ERBB3,BCL2,RB1,GRIK2,TNFRSF21,AIFM1,PIGT,BID,NLRP1,GAPDH	10	20	2.74717e-07	1.26338e-05		GO:0090166	Golgi disassembly (BP)	VRK1,PLK3	2	2	0.0013045	0.0338734
																GO:0055114	oxidation-reduction process (BP)	HCCS,ACAD11,GRHPR,ACOX1,PCYOX1L,TXNRD1,DEGS1,CYP51A1,PTGS1,TXN,UQCRB,POR,IDH1,PARK7,HSD3B7,ACADVL,UBA5,MTHFD1,IVD,SCD5,COIL,MTHFD1L,MOXD1,CYB5R2,ACOX2,APEX1,DNAJC10	27	233	6.52848e-05	0.00239352		GO:0006886	intracellular protein transport (BP)	TMED10,SEC24C,TLK1,SYTL4,AP4B1,NPM1,RAB3GAP2,AP3B1,AP1S2,MYRIP,SEC23IP,SEC24A,SEC23B,ASPSCR1,IPO5,GRIK2,MRPL45,AP2M1,STX7,EXPH5,VPS16,COPZ2,MLPH,GGA2,CLTC,PCNA,SNX8,SNX6,KPNA7,USO1,COPB2,XPO1,RIMS1,SCG5,KDELR2	35	196	3.01022e-07	1.36844e-05		GO:0051292	nuclear pore complex assembly (BP)	AHCTF1,TMEM48	2	2	0.0013045	0.0338734
																GO:0000086	G2/M transition of mitotic cell cycle (BP)	TUBA1A,YWHAE,CDKN1A,ANAPC5,CDKN2B,ARPP19,KHDRBS1,CCNB1,TUBGCP4,CEP63,CDK2,CDC25A,ACTR1A,FBXL15,SDCCAG8,WEE1,DCTN2	17	115	7.57578e-05	0.00262488		GO:0045766	positive regulation of angiogenesis (BP)	RUNX1,VEGFA,THBS1,GATA6,TNFRSF1A,TEK,HIPK1,FGF1,HMOX1,ERAP1,VASH2,MTDH,CCL5,F3,PRKD2,SERPINE1,IL1B,MMP9	18	65	3.30284e-07	1.4844e-05		GO:0010972	negative regulation of G2/M transition of mitotic cell cycle (BP)	FHL1,USP47	2	2	0.0013045	0.0338734
																GO:0048015	phosphatidylinositol-mediated signaling (BP)	BAD,RFC4,MDM2,HMGB2,FOXO1,PLCH1,PCNA,TOP2A,PIK3CB,AURKA,RPS6KB2,PIK3C2G,PIK3R2	13	73	7.52585e-05	0.00263656		GO:0006950	response to stress (BP)	ERRFI1,FAM129A,MAPK1,AVIL,NPM1,PDIA5,BAG1,RTN3,PRKRA,AHSA1,STIP1,HSPA8,HNMT,HSPA4,UCHL1,SERP1,HSPH1,MAP4K1,TP53INP1,AVPR1A,HSP90AB1,MAPKAPK2,RPS6KA5,CA2,CGREF1,IGFBP2,MAP3K5,NMU,HSP90B1,HSPA2	30	155	3.4895e-07	1.55067e-05		GO:0008202	steroid metabolic process (BP)	AKR1B1,SULT2A1,CYP2C9,CYP2C19,INSIG2,LCAT,AKR1C4,ABCA1,CYP2D6,MBTPS1	10	88	0.00128403	0.0353032
																GO:0000722	telomere maintenance via recombination (BP)	PRIM1,RFC3,RFC4,PCNA,RPA1,RFC2,RPA2	7	22	7.74381e-05	0.00265394		GO:0002576	platelet degranulation (BP)	SELP,SOD1,VEGFA,PROS1,THBS1,TUBA4A,SERPINA1,VEGFB,CALM2,GAS6,FIGF,MMRN1,PSAP,FN1,CALU,TGFB3,SRGN,TIMP1,IGF1,SERPINE1	20	79	3.70868e-07	1.62976e-05		GO:0007093	mitotic cell cycle checkpoint (BP)	CHFR,PRCC,TRRAP,ZWILCH	4	14	0.00126969	0.0353245
																GO:0043085	positive regulation of catalytic activity (BP)	PSEN1,SOD1,NCSTN,BCL2,TOM1L1,IGF2,PRKRA,PRKCD,ATP7A,AGT,HMGB1	11	54	7.49187e-05	0.00265414		GO:0043123	positive regulation of I-kappaB kinase/NF-kappaB cascade (BP)	TNFRSF11A,F2R,S100A4,PPP5C,TLR9,CARD9,SHARPIN,HMOX1,SLC20A1,UBC,RIPK1,TRIM13,CFLAR,TNFSF10,PPM1A,MUL1,MALT1,ECT2,MTDH,LITAF,CASP1,TLR3,MYD88,LTBR,LGALS9,BCL10,IL1B,TSPAN6	28	140	4.20982e-07	1.82965e-05		GO:0016197	endosome transport (BP)	CHMP4B,RAB35,STAM,DPY30,CHMP7,ABCA1,STAM2	7	47	0.00140451	0.0356776
																GO:0006935	chemotaxis (BP)	AMOT,CCL26,MAP2K1,CCR1,CCL4,PROK2,CYR61,DEFB1,PLP2,CXCL2,PIK3CB,CXCR2,CXCL9,CCL23,CCR3,CXCL12,PIK3C2G,CCL11	18	126	7.45329e-05	0.00267048		GO:0018279	protein N-linked glycosylation via asparagine (BP)	RPN2,LMAN1,SEC24C,B4GALT3,B4GALT1,STT3B,MGAT2,PDIA3,SEC24A,MAN1A2,MGAT4B,ALG9,GFPT1,STT3A,MLEC,PREB,GANAB,EDEM2,CANX,RPN1,SEC31A	21	87	4.53928e-07	1.9514e-05		GO:0007584	response to nutrient (BP)	PPARG,PKM2,ACADM,ACSL4,GNPAT,ACSL1,ALOX5,AGL,IL6ST,STC2	10	89	0.00140057	0.0359686
																GO:0016337	cell-cell adhesion (BP)	PSEN1,CD44,BCL2,CDH10,COL14A1,CSTA,JAM2,CTNND1,CD34,FNDC3A,PTPRU,DLG5,CDH11	13	74	8.70697e-05	0.00295194		GO:0009887	organ morphogenesis (BP)	FHL1,DGCR2,MAPK1,ONECUT2,BCL2,RDH10,PTCH1,TBX3,IGF2,VDR,PHLDA2,BHLHE41,ABLIM1,TGFB3,PDGFC,LY6H,DCN,CUL1,GREM1,FABP1,PDX1,E2F5,APLP1	23	102	4.86895e-07	2.07061e-05		GO:0006101	citrate metabolic process (BP)	ACO2,CS,ACO1	3	7	0.00147654	0.0363228
																GO:0007089	traversing start control point of mitotic cell cycle (BP)	MDM2,CDK2,MTBP,CDK10	4	6	9.35871e-05	0.00313915		GO:0016044	cellular membrane organization (BP)	CHMP4B,SEC24C,GJB1,VPS37B,BAIAP2L2,AP1S2,VPS28,SEC24A,FTL,AP2M1,CHMP4C,HSPA8,UBC,CCDC88A,PREB,CLTC,COPB2,CLINT1,DHCR24,ARF1,SH3D19,SEC31A	22	95	5.26578e-07	2.21555e-05		GO:0046847	filopodium assembly (BP)	ASAP1,FGD6,ARHGAP26,ITGA6,ARHGAP10	5	24	0.00146307	0.0363743
																GO:0007186	G-protein coupled receptor signaling pathway (BP)	F2R,TPRA1,OPRM1,OPRK1,GNAT2,PTH2R,GPR110,CALM2,LPHN2,ADORA2B,PROK2,DEFB1,AGT,AGTR1,ABCA1,PTGER3,ELTD1,GPR183,PIK3CB,XPR1,CXCR2,GNAS,GNG12,CXCL9,LANCL1,CCL23,LGR4,MRGPRF,GHRHR,CXCL12,HTR2B,GNG2,GPRC5C,GNA14,BDKRB1	35	345	9.65362e-05	0.00320398		GO:0006874	cellular calcium ion homeostasis (BP)	SLC30A1,PTH1R,ATP2A2,CAV1,GRIK2,VDR,CCR1,SLC24A2,APOE,TNNI3,ANXA7,CCL5,CALCB,CCL8,TRPM8,CXCL12,HEXB,ITGB1	18	67	5.42375e-07	2.25799e-05		GO:0032092	positive regulation of protein binding (BP)	CALD1,HSPA4,EP300,PACS1,CAPRIN2	5	24	0.00146307	0.0363743
																GO:0009791	post-embryonic development (BP)	PSEN1,SCUBE1,SOX6,SEPP1,BCL2L11,INVS,BCL2,IQCJ-SCHIP1,RAB3A,MORC3,GNAS,MUT,NDN	13	75	0.000100451	0.00329918		GO:0008283	cell proliferation (BP)	FSCN1,ZFP37,EHF,PTGES3,KLF10,PPP1R8,AURKB,MYH10,NASP,NRD1,CDK3,SKP2,CD70,GPC4,DAB2,CD274,GAS6,CITED2,EVI5,MTCP1NB,ROS1,CDC16,UBR5,BOK,BHLHE41,PDS5B,ZFP36L2,ANXA7,MTCP1,MELK,PCNA,UCHL1,RAB4B,SERPINF1,SPHK2,LY86,CUL1,GOLPH3,PTPN6,C6orf108,FRAT2,TFDP1,MS4A2,STAT3,RPL23A,TGFBI,CKS1B	47	312	6.29613e-07	2.59387e-05		GO:0015758	glucose transport (BP)	AAAS,SLC37A4,GCK,NUP188,SORBS1,NUP160,NUP205,HK2	8	61	0.0015292	0.0372265
																GO:0016567	protein ubiquitination (BP)	FBXO21,RNF182,DCAF4,TRIM32,ARRB2,RNF25,MDM2,ANAPC5,KLHL9,KLHL21,BRCA1,ASB9,UHRF2,DCAF6,FBXL15,DCAF17,HECTD3,WWP1,MARCH6,TRAF7	20	153	0.000108678	0.00353261		GO:0014070	response to organic cyclic compound (BP)	SELP,ACAT1,ACAN,CTSL2,F7,SERPINA1,COMT,CDK1,CDKN1A,RPS6KB1,AK4,ICAM1,MSH2,CTSB,VKORC1,PTGS2,TGFBR1,GUCY1A3,ANXA1,STAT3,IL6,IL1B,ADRBK1,PKLR	24	112	7.47803e-07	3.01792e-05		GO:0007173	epidermal growth factor receptor signaling pathway (BP)	GRB7,SHC1,STAM,GAB1,AP2M1,PLCG1,CLTC,SRC,STAM2	9	76	0.00165454	0.0398625
																GO:0006275	regulation of DNA replication (BP)	SMC3,CDK2,PCNA,ESCO1,DSCC1	5	11	0.000123157	0.00392236		GO:0006260	DNA replication (BP)	ORC3,SIRT1,CDC45,DTL,POLK,NASP,CDK1,RRM2B,ORC4,MCM2,POLD1,SET,TOP1,CDK2,POLG2,RPA3,STRA8,RFC5,DUT,PCNA,MCM4,POLQ,TBRG1,NCOA6,IGF1,ING4,UPF1,POLI,DNAJC2	29	152	7.41802e-07	3.02456e-05		GO:0043687	post-translational protein modification (BP)	ALG11,SEC24A,ALG2,PIGT,UAP1,PIGQ,F10,PIGG,MGAT1,PIGB,ALG14,ALG8	12	123	0.00169738	0.0404774
																GO:0030194	positive regulation of blood coagulation (BP)	APOH,F2R,HPSE,NFE2L2,CD36	5	11	0.000123157	0.00392236		GO:0030308	negative regulation of cell growth (BP)	FHL1,SIRT1,TRO,BCL2,CDKN1A,RB1,DAB2,PSRC1,SMARCA4,NME6,GNB2L1,C10orf90,CTH,ENPP1,TNK1,AGT,MUL1,SERPINE2,GREM1,CGREF1,RRAD,RTN4,BMPR2,DNAJC2	24	113	8.86715e-07	3.54238e-05		GO:0006396	RNA processing (BP)	WBP11,DKC1,TRUB1,SFSWAP,HNRNPH3,DDX20,RBMS1,NUFIP1,DHX8,ATXN1	10	92	0.00180272	0.0417124
																GO:0000187	activation of MAPK activity (BP)	SOD1,MAPK3,FGF10,GHR,C1QTNF2,UBA52,MAP2K1,ADORA2B,PROK2,MAPKAPK3,HGF,PIK3CB,PLCE1,MAP3K5	14	87	0.000126614	0.00399213		GO:0042981	regulation of apoptotic process (BP)	JAG2,SIRT1,PSME2,PSMC5,WFS1,BCL2,TNFRSF1A,CARD9,IFT57,MCL1,MAGED1,PSMB10,PSMC6,PSME4,UBC,CFLAR,HTATIP2,MALT1,CTSB,BCL2L2,TRAF3,BCL3,TGFBR1,UNC5B,CASP1,PRDX2,NLRP1,BCL10,PSMD2,IL6,DLG5,CASP3,CASP8,CASP10,RTN4	35	205	9.04595e-07	3.57767e-05		GO:0006520	cellular amino acid metabolic process (BP)	ATG7,PTS,SDS,SDSL,GCAT,GLUD1,CLN3	7	49	0.00180222	0.042118
																GO:0016192	vesicle-mediated transport (BP)	STX17,LMAN1,STXBP6,GOLT1B,AP4B1,ARF3,AP1S2,RBM12,VAMP4,ARF5,STX7,VAMP3,RAB14,GOSR1,GGA2,ACTR1A,AP3S2,SEC23A,TRAPPC4,GOLGA4,TRAPPC10,STX2,SEC31A	23	192	0.000133626	0.0040905		GO:0055086	nucleobase-containing small molecule metabolic process (BP)	ATIC,CMPK1,GMPS,AK1,RRM2B,TXNRD1,GLRX,NT5C,NT5E,GPX1,ADA,SLC28A2,DUT,ADSSL1,UPP2,PPAT,CAT,HPRT1,ADSS	19	77	1.10256e-06	4.31747e-05		GO:0001666	response to hypoxia (BP)	ACE,PKM2,TGFBR3,SHC1,EGLN1,GPR182,SCFD1,MT3,CCL2,SMAD4,FLT1,SOD2,SMAD9,EP300,KCNA5	15	175	0.00179698	0.0424197
																GO:0032287	peripheral nervous system myelin maintenance (BP)	SOD1,MPP5,NDRG1	3	3	0.00013298	0.00411066		GO:0007507	heart development (BP)	RBP4,HDAC9,ERBB3,SOX4,TEK,ECE1,SALL1,OSR1,CITED2,COX17,TNNI3,FOXP1,SH3PXD2B,PCNA,ADM,PAM,ID2,TGFBR1,HAND1,HAND2,GNA11,NCOA6,CASP7,PDLIM3,ATM,FOXF1,CASP3,CASP8,ADRBK1	29	156	1.29427e-06	5.01848e-05		GO:0007411	axon guidance (BP)	CREB1,ST8SIA4,HSP90AA1,MYL12B,SEMA5A,AP2M1,PLCG1,MYH9,TRPC1,ABLIM3,PLXNC1,NCAM1,SIAH2,CLTC,CLASP1,SRC,NEO1,PAK2,PRNP,CSNK2A2,EFNB1,ITGB1	22	307	0.0019399	0.0444465
																GO:0006089	lactate metabolic process (BP)	LDHB,HIF1A,PFKFB2	3	3	0.00013298	0.00411066		GO:0006508	proteolysis (BP)	ANPEP,NPEPL1,C2,USP12,ACAN,ACE,CTSC,DPP3,ADAM10,CTSL2,PROS1,XPNPEP2,F7,PSMC5,ADAM15,CTSD,HTRA1,NRD1,NAALADL1,FOLH1,F12,SENP5,PREP,ECE1,CTSF,ACY1,DPP4,UQCRC1,ADAM9,GAS6,UBA3,CAPN10,ERAP2,USP21,ERAP1,AGBL1,WFDC2,USP34,AGBL3,CFLAR,PARK7,DPEP1,LGMN,MALT1,UCHL1,CTSB,LONRF1,CTSW,ADAM11,ZRANB1,PLAU,IDE,ACE2,F9,USP15,NPEPPS,CASP1,CTSL1,CPE,ATG4D,LAP3,CASP7,IHH,TFRC,ADAM8,TMPRSS15,MMP9,CASP3,CASP8	69	543	1.36207e-06	5.23007e-05		GO:0008543	fibroblast growth factor receptor signaling pathway (BP)	CREB1,PIK3C3,FGF12,SHC1,PTEN,GAB1,PLCG1,SRC,FOXO3	9	78	0.00198668	0.0450765
																GO:0008543	fibroblast growth factor receptor signaling pathway (BP)	BAD,FGF9,FGF10,MDM2,KIF16B,FOXO1,RAB14,FGFRL1,FGF7,PIK3CB,RPS6KB2,DOK1,PIK3R2	13	78	0.000151779	0.00451471		GO:0009612	response to mechanical stimulus (BP)	ACAN,NGF,RPS6KB1,CAV1,CCNB1,TXNIP,CTSB,DCN,PSPH,F3,IGFBP2,IL6,MMP9,ACTA1	14	45	1.42623e-06	5.37214e-05		GO:0000077	DNA damage checkpoint (BP)	C12orf32,FOXN3,INTS7,HUS1,NBN	5	26	0.00213283	0.0474706
																GO:0000216	M/G1 transition of mitotic cell cycle (BP)	PRIM1,PSMC5,ORC4,PSMC1,MCM6,UBA52,MCM8,CDK2,RPA1,RPA2,ORC6,PSMD9,MCM3	13	78	0.000151779	0.00451471		GO:0034641	cellular nitrogen compound metabolic process (BP)	ACAT1,ALDH18A1,PSME2,PSMC5,CCBL2,SLC7A8,SAT1,GLS2,FTCD,OAT,CKMT2,NQO1,PSMB10,PSMC6,SLC25A15,SLC7A10,PSME4,DBT,GLS,KMO,PAH,GPT,SLC6A8,GOT1,CKMT1B,IDO1,SLC7A6,GATM,AMD1,ODC1,BCKDHB,PSMD2,IYD,SLC38A1	34	200	1.42214e-06	5.40825e-05		GO:0002474	antigen processing and presentation of peptide antigen via MHC class I (BP)	HLA-G,PSMC1,HLA-A,HLA-F,SEC24A,HLA-E,PSMB10,PSMB4,HLA-C,HLA-B	10	94	0.00211919	0.0476206
																GO:0001938	positive regulation of endothelial cell proliferation (BP)	THBS4,CCL26,HMGB2,HIF1A,PRKD1,CCR3,KDR,HTR2B,BMPR2,CCL11	10	49	0.000155414	0.00453722		GO:0008380	RNA splicing (BP)	RNPC3,Hnrnpd,SF3A3,LGALS3,PPARGC1A,HNRNPK,SREK1,SRSF3,PPP1R8,DHX35,SRSF4,SF1,EIF4A3,PUF60,RBMX,SRSF7,HNRNPA0,HNRNPR,SNRPA,SRSF2,THOC5,RBM39,RBM5,SF3B1,SRSF11,SFSWAP,SCAF11,HNRNPH3,DDX20,SRSF12,PRPF4B,TRA2A,PRPF40A,NUDT21,ZRSR2,HNRNPM,RBM4B,SYNCRIP,SRSF5,DDX46,BCAS2	41	267	1.93866e-06	7.23341e-05		GO:0045766	positive regulation of angiogenesis (BP)	BTG1,TEK,PLCG1,SPHK1,CX3CR1,ANXA3,FLT1,C6	8	65	0.00230957	0.049518
																GO:0008654	phospholipid biosynthetic process (BP)	PCYT1A,MBOAT2,ISYNA1,AGPAT1,AGPAT4,AGPAT9,GNPAT,FGF7,SERINC4,CHKA	10	49	0.000155414	0.00453722		GO:0051258	protein polymerization (BP)	TUBA1C,TUBA1A,TUBB1,TUBA4A,TUBB2B,TUBB6,TUBB2A,MSTO1,TUBE1,TUBB3,TUBA1B	11	29	2.1137e-06	7.81279e-05		GO:0046835	carbohydrate phosphorylation (BP)	HK2,GALK1,GALK2	3	8	0.00229906	0.0497491
																GO:0019221	cytokine-mediated signaling pathway (BP)	STAT2,BAD,CD44,IRAK4,GHR,HLA-A,HLA-F,HLA-E,PRKCD,CCR1,IFNAR1,IRF6,IRF1,PIAS1,IRAK3,PLP2,RNASEL,GBP2,HLA-C,HLA-B,EBI3,IL6	22	181	0.00014974	0.0045397		GO:0030194	positive regulation of blood coagulation (BP)	F2R,THBS1,F7,NFE2L2,F12,PRDX2,SERPINE1	7	11	2.14006e-06	7.83699e-05		GO:0042921	glucocorticoid receptor signaling pathway (BP)	YWHAH,NR3C1,NCOA6	3	8	0.00229906	0.0497491
																GO:0030433	ER-associated protein catabolic process (BP)	DERL3,HSPA5,DERL1,TRIM13,TMEM67,FBXO6,DNAJC10,ERLEC1	8	32	0.000159211	0.00460545		GO:0006954	inflammatory response (BP)	SELP,F2R,HRH1,THBS1,HDAC9,ADORA1,SERPINA1,NGF,TNFAIP6,TNFRSF1A,LY75,KDM6B,TAC1,PRKCZ,HNRNPA0,CCR1,LYZ,PRDX5,CCRL2,CXCL6,LTB4R,AOX1,PXK,CXCL2,PLAA,ITGB6,CCL5,CCL8,LY86,IDO1,ANXA1,MAPKAPK2,CD14,ELF3,MS4A2,CEBPB,RPS6KA5,IL6,ADAM8,IL1B	40	259	2.22235e-06	8.06366e-05
																GO:0006508	proteolysis (BP)	PSEN1,TRHDE,STAMBPL1,SPCS3,NCSTN,ACE,CTSC,TLL1,BLMH,MME,MASP2,PSMC5,ADAM15,OLR1,MST1,PSMC1,ADAM12,USP37,ADAM9,GAS6,MIPEP,TINAG,CAPN2,PARK7,LGMN,MBTPS1,TMPRSS6,UCHL1,CTSB,Usp9x,CTSW,USP2,TMPRSS2,HGF,ADAM23,F10,PRCP,USP15,CPE,ATG4D,LAP3,PRSS23,USP8,CFI,CASP4,FBXO6,USP40,DPP8	48	543	0.000175221	0.00502248		GO:0034612	response to tumor necrosis factor (BP)	TNFRSF11A,ADAM10,RPS6KB1,ADAM9,RIPK1,GCH1,IGBP1,MMP9,CASP3,CXCL16	10	24	2.24627e-06	8.07638e-05
																GO:0006364	rRNA processing (BP)	LSM6,RPL5,RPS28,RPL7,EXOSC1,EIF4A3,NOLC1,RRP8,EXOSC9,TSR2,NOP56,NAF1,NOP58,WDR36	14	90	0.00018346	0.00521125		GO:0000165	MAPK cascade (BP)	MAPK1,RASGRP3,FGFR1,CDK1,KRAS,TAOK3,MAP2K1,PPM1L,CCL5,MAP2K2,BRAP,MAPKAPK2,MAP3K5,INS,IL1B	15	53	2.31049e-06	8.23241e-05
																GO:0030010	establishment of cell polarity (BP)	JAM3,PTK2,MPP7,SDCCAG8,WEE1,RAB11FIP2	6	18	0.000191809	0.00535198		GO:0000084	S phase of mitotic cell cycle (BP)	ORC3,CDC45,PSME2,PSMC5,CDKN1A,ORC4,MCM2,SKP2,RB1,POLD1,PSMB10,PSMC6,CDK2,RPA3,PSME4,UBC,RFC5,PCNA,MCM4,CUL1,CDK4,PSMD2,CKS1B	23	112	2.7387e-06	9.67105e-05
																GO:0006730	one-carbon metabolic process (BP)	CA4,MTHFD1,MTHFD1L,AHCYL1,SHMT2,CA2,SHMT1	7	25	0.000190722	0.00536916		GO:0032355	response to estradiol stimulus (BP)	SERPINA1,Ghr,IGF2,VDR,SFRP4,TXNIP,RNF14,PAM,PTGS2,BID,SOCS2,SLC6A1,ANXA1,F3,IHH,STAT3,IGFBP2,IL1B,MMP9,CASP8	20	89	2.81277e-06	9.8447e-05
																GO:0030308	negative regulation of cell growth (BP)	FHL1,RERG,BTG1,BCL2,CDKN1A,RB1,DAB2,GNB2L1,AGT,HNF4A,RBBP7,TGFB2,RRAD,RTN4,BMPR2,BDKRB1	16	113	0.000203467	0.00553045		GO:0043433	negative regulation of sequence-specific DNA binding transcription factor activity (BP)	SIRT1,SIGIRR,SMAD7,WFS1,PTCH1,RB1,CEBPG,HMOX1,SFRP4,BTRC,ID2,HAND1,FZD6,HAND2,TRIB1	15	54	2.99207e-06	0.000103804
																GO:0045921	positive regulation of exocytosis (BP)	RAB27A,RAB27B,EXPH5,STXBP5,CADPS2	5	12	0.000202234	0.00554472		GO:0000186	activation of MAPKK activity (BP)	F2R,MAPK1,ADORA1,NGF,CDK1,KRAS,BMP4,ADAM9,MAP2K1,TGFBR1,MAP2K2,MAP3K5,MAP3K13	13	42	3.60668e-06	0.000124038
																GO:0048286	lung alveolus development (BP)	FGF10,FZD1,PKDCC,ATP7A,PTHLH,KDR,BMPR2,PDGFA	8	33	0.000200802	0.00555376		GO:0000075	cell cycle checkpoint (BP)	CDC20,ORC3,CDC45,PSME2,PSMC5,CDK1,CDKN1A,ORC4,MCM2,MDM2,RB1,PSMB10,PSMC6,CCNB1,CDK2,RPA3,PSME4,UBC,CDC16,RFC5,MAD1L1,CCNB2,MCM4,PSMD2,ATM	25	131	4.17039e-06	0.000142189
																GO:0043410	positive regulation of MAPK cascade (BP)	FGF9,F2R,FGF10,IGF2,CDH2,CD36,AGT,KDR,IL6,TRAF7,PDGFA	11	61	0.000235782	0.00630017		GO:0008152	metabolic process (BP)	ANPEP,AGPAT6,RIMKLB,SMPD3,CECR5,SCP2,Uckl1,SAT1,LPCAT1,AUP1,ACY1,NADKD1,MAN1A2,UGT1A3,ERAP1,POLG2,PARP2,DBT,GFPT1,AGPAT5,PDHA1,UCHL1,SMPDL3B,PGM1,USP15,GGPS1,C6orf108,SMPDL3A,CPE,LAP3,CYP26A1,NAT14,COQ3,AS3MT,PPAT,PPT2,ACO1,PLA2G1B,ODC1,GSTO1,UGP2,MMP9,POLI,CASP8,HPRT1	45	316	4.99715e-06	0.000168921
																GO:0009636	response to toxin (BP)	MAPK3,BLMH,AQP10,SLC7A8,BCL2,CDKN1A,NQO1,CCNB1,CCL4,BDH1,BPHL,ERCC6	12	71	0.00023534	0.00634212		GO:0045087	innate immune response (BP)	LGALS3,SIGIRR,MAPK1,TLR9,CDK1,BCL2,F12,CARD9,C4BPB,MAP3K1,IL1RAPL1,TREML1,MAP2K1,C7,MAPK10,UBC,C4BPA,RIPK1,TXNIP,APOBEC3F,BPIFB3,TAX1BP1,DMBT1,COLEC12,SUGT1,TRAF3,IL1R1,LY86,MAP2K2,CASP1,PGLYRP2,MYD88,LBP,HSP90AB1,MAPKAPK2,NLRP1,PSTPIP1,CD14,RPS6KA5,IRF7,BCL10,MAP3K5,NFKBIB,HMGB1	44	309	6.33975e-06	0.000212489
																GO:0007411	axon guidance (BP)	NCK1,MAPK3,ST8SIA4,ROBO2,PTK2,SEMA6D,MAP2K1,SPON2,SPTB,ITGAV,PAK1,BDNF,SCN1B,RAF1,SEMA3E,ACTG1,KIF4A,ABLIM1,ANK2,NCK2,SDCBP,MYL6,SPTBN1,HSP90AB1,CSNK2A2,ALCAM,WASL,RPS6KA5,PLA2G10,EVL,SH3GL2	31	307	0.000254706	0.00674863		GO:0048538	thymus development (BP)	SOD1,HOXA3,BCL2L11,BCL2,FOXE1,CITED2,APC,CCNB2,TGFBR1,PRDX2,HAND2	11	32	6.47454e-06	0.00021339
																GO:0006366	transcription from RNA polymerase II promoter (BP)	TAF11,TRIP11,TAF9,PAPOLA,MEF2A,HCFC1,ARRB2,HSF2,PSMC5,NFE2L2,BTF3,CEBPD,RBMX,GTF2A2,DVL2,CSTF3,SRSF2,TRPS1,TCEA1,SNAPC3,SRSF11,DEK,NFATC3,IRF1,COPS2,ETV1,SLBP,ERCC6,BMPR2,NFE2L1	30	294	0.000265391	0.00697316		GO:0022904	respiratory electron transport chain (BP)	NDUFB9,ATP5B,PPARGC1A,COX6B1,ATP5D,ATP5G1,UQCRC1,COX6A1,NDUFS8,ALDH5A1,NDUFA4,UCP2,CYC1,COX7A2L,ATP5A1,SDHA,ETFA,CYCS,NDUFA5	19	86	6.44912e-06	0.000214339
																GO:0008629	induction of apoptosis by intracellular signals (BP)	BAD,BCL2L11,BCL2,CDKN1A,PPP3R1,XIAP,NMT1,CYCS,MSH6	9	43	0.000269589	0.00702492		GO:0014068	positive regulation of phosphatidylinositol 3-kinase cascade (BP)	F2R,ERBB3,FGFR1,PTK2,TEK,AGT,CCL5,ANGPT1,PTPN6,IGF1,CAT,INS	12	38	6.75731e-06	0.000220869
																GO:0007267	cell-cell signaling (BP)	TRHDE,FGF13,FGF9,MME,KLF10,FGF10,SSTR1,TNFAIP6,CCL26,CD70,IL17B,FZD1,TXN,BST2,MLLT4,CCR1,CCL4,ASIP,AGT,PTHLH,DLGAP5,TGFB2,CXCL9,CCL23,NDP,PDGFA	26	242	0.000298821	0.0077228		GO:0042632	cholesterol homeostasis (BP)	SIRT1,APOM,LRP5,CAV1,MALL,APOB,APOE,ABCA1,NR5A2,ABCG8,MYLIP,NPC2,APOC3,FABP4	14	51	7.40741e-06	0.000240134
																GO:0007010	cytoskeleton organization (BP)	FMNL2,DIAPH1,SGCB,CDC42BPB,PAK1,RAF1,ABLIM1,ARHGAP10,PLCE1,CNN2,SH3D19,VIL1,RHOU,NEDD9,CCL11	15	106	0.000319714	0.00800047		GO:0007420	brain development (BP)	PAFAH1B1,ACAT1,SEPP1,NES,ROBO2,MYH10,FZD4,BCL2,PTCH1,EXT1,SMARCA1,SHARPIN,RAB3GAP1,BAG6,SFRP4,COX17,HNMT,NTF3,EPHA7,BOK,BID,SPHK2,BAG3,PCDH18,NCOA6,AFF2,Unc5c,ATM,TCF7L1,BMPR2	30	179	7.71596e-06	0.000248103
																GO:0050900	leukocyte migration (BP)	JAM3,B4GALT1,OLR1,SLC7A8,MSN,GAS6,SLC7A10,ITGAV,GRB14,JAM2,CD34,PIK3CB,ANGPT1,CXADR,PIK3R2	15	106	0.000319714	0.00800047		GO:0009611	response to wounding (BP)	F2R,ERBB3,RPS6KB1,NGFR,CCR1,SOX2,FN1,ADM,CTSB,GAP43,DMBT1,PTPN6,F3,SERPINE2,IL6,CASP3	16	65	7.90146e-06	0.000252018
																GO:0043065	positive regulation of apoptotic process (BP)	PSEN1,SOD1,BAD,ACE,HMGA2,GZMA,BCL2L11,RBM5,PRKDC,GNB2L1,CSRNP3,CYR61,TXNIP,AGT,TOP2A,TGFB2,ANXA1,MLLT11,MAP3K5,ING3,HMGB1	21	178	0.00031591	0.00803277		GO:0051781	positive regulation of cell division (BP)	FGF9,VEGFA,BTC,VEGFB,IGF2,FGF1,FIGF,APC,TGFB3,PDGFC,CSPP1,CAT,IL1B	13	45	8.45736e-06	0.000267591
																GO:0006357	regulation of transcription from RNA polymerase II promoter (BP)	STAT2,MED14,LRRFIP1,TEAD4,TARBP1,IKBKAP,RAD21,TBX3,HMGB2,BRCA1,PHLDA1,WDR77,C19orf2,SMARCE1,ZNF367,MED6,HNF4A,MED23,DEK,NFATC3,TCF7L2,KLF9,HNF4G,MED19,HMGB1	25	230	0.000324039	0.00804485		GO:0044255	cellular lipid metabolic process (BP)	ACAA1,ACAT1,AGPAT6,GPD1,ACLY,SCP2,HDAC3,ELOVL1,TXNRD1,ACSL4,TNFRSF21,AGT,IDH1,HADH,ABCA1,ACADVL,SLC25A20,CPT1B,PLTP,ACOT8,AGPS,NCOA6,GK,PRKAG2	24	128	8.82169e-06	0.000276903
																GO:0010634	positive regulation of epithelial cell migration (BP)	FGF10,HIF1A,TGFB2,VIL1,BMPR2	5	13	0.000314806	0.00806979		GO:0030198	extracellular matrix organization (BP)	LGALS3,COL8A2,B4GALT1,PTK2,SPINT1,COL14A1,ECM2,AGT,RECK,CCDC80,BCL3,ELF3,POSTN,APLP1,MMP9,FOXF1,TGFBI	17	73	9.26823e-06	0.000288629
																GO:0001701	in utero embryonic development (BP)	SOX6,TEAD4,ZFPM2,AMOT,BCL2L11,BTF3,TBX3,DAB2,XRCC2,CCNB1,ATP7A,FUT8,ZMIZ1,MSH2,RPA1,NMT1,BMI1,ANGPT1,HAND2,BMPR1A,COPS3	21	179	0.000340985	0.00839942		GO:0046628	positive regulation of insulin receptor signaling pathway (BP)	SIRT1,IGF2,PRKCZ,IRS1,INS	5	6	9.60642e-06	0.000294522
																GO:0006297	nucleotide-excision repair, DNA gap filling (BP)	RFC3,RFC4,PCNA,RPA1,RFC2,RPA2	6	20	0.000366702	0.00889393		GO:0007098	centrosome cycle (BP)	GADD45A,NPM1,CDK1,CETN3,TUBE1	5	6	9.60642e-06	0.000294522
																GO:0001503	ossification (BP)	SP1,DDR2,MINPP1,IGF2,DSPP,PKDCC,SPP1,SP3,KAZALD1,COL11A1,CDH11	11	64	0.000364512	0.00890934		GO:0008219	cell death (BP)	SOD1,NIPA1,EIF4G1,CTSD,TTBK2,ZFYVE27,BCL2,SPG20,PDYN,FTL,DNAJA3,ATL1,HMOX1,CYP7B1,C9orf72,APOE,UBQLN2,UCHL1,SACS,ZFYVE26,PRKD2,BCL10,TDP1,HEXB,ATM,ATXN10,APLP1	27	156	1.17865e-05	0.000358582
																GO:0051781	positive regulation of cell division (BP)	FGF9,IGF2,FIGF,FGF7,TGFB2,MDK,HTR2B,CAT,PDGFA	9	45	0.000386439	0.00930109		GO:0008286	insulin receptor signaling pathway (BP)	ATP6V0A2,PRKAB1,FGF9,EIF4G1,MAPK1,TLR9,PTPN2,FGFR1,CDK1,RPS6KB1,KRAS,IGF2,FGF1,IRS1,MAP2K1,ATP6V0A1,GSK3A,PTPRA,PPM1A,KL,ATP6V1B2,MAP2K2,PRKAG2,INS,RPS6	25	139	1.23531e-05	0.000370124
																GO:0007160	cell-matrix adhesion (BP)	JAM3,SGCE,HPSE,BCL2L11,CD44,ADAM15,ADAM9,ITGAV,AGT,COL17A1,ITGB6,RAPH1	12	75	0.00039792	0.00950487		GO:0060333	interferon-gamma-mediated signaling pathway (BP)	IFNGR2,HLA-G,CD44,PTPN2,IFI30,HLA-A,HLA-F,HLA-E,ICAM1,IRF6,B2M,JAK1,HLA-C,HLA-B,PTPN6,CAMK2D,IRF7,GBP1	18	82	1.23109e-05	0.000371676
																GO:0048812	neuron projection morphogenesis (BP)	THBS4,DTNBP1,DMD,MAP2K1,PAK1,ATP7A,WEE1	7	28	0.00041063	0.00973471		GO:0008652	cellular amino acid biosynthetic process (BP)	ALDH18A1,GLS2,OAT,CTH,GLS,PAH,MTHFD1,GPT,GOT1,PSPH,PYCR2	11	34	1.25938e-05	0.000371705
																GO:0006417	regulation of translation (BP)	NCK1,PUM2,EIF2A,EIF2C4,EIF4E3,APP,MKNK2,QKI,NCK2,RBM4B,RGS2	11	65	0.000418758	0.0098533		GO:0006144	purine base metabolic process (BP)	ATIC,GMPS,NT5C,NT5E,GPX1,ADA,ADSSL1,PPAT,CAT,HPRT1,ADSS	11	34	1.25938e-05	0.000371705
																GO:0001822	kidney development (BP)	PKD2,ACE,BCL2L11,INVS,SALL1,IQCJ-SCHIP1,PTCD2,AGT,AGTR1,SERPINF1,Dcn,CA2	12	76	0.000450861	0.0104527		GO:0008360	regulation of cell shape (BP)	FYN,FGD6,VEGFA,MYH10,PTK2,CDC42EP3,DLC1,DIAPH1,ICAM1,FN1,FERMT2,ANXA7,FGD4,BAMBI,FMNL1,PRPF40A,BRWD3,IL6,RHOU	19	90	1.29436e-05	0.0003792
																GO:0007173	epidermal growth factor receptor signaling pathway (BP)	MAPK3,KIF16B,ADAM12,UBA52,MAP2K1,RAF1,NCK2,RPS6KA5,PLCE1,PAG1,VIL1,SH3GL2	12	76	0.000450861	0.0104527		GO:0008624	induction of apoptosis by extracellular signals (BP)	BCL2L11,SORT1,ADORA1,DAP3,NGFRAP1,NGF,NGFR,CAV1,MAGED1,VDR,UBC,RIPK1,CFLAR,TNFSF10,FGD4,ECT2,PRKCA,PLEKHG2,MAP3K5,VAV3,CASP3	21	106	1.31176e-05	0.000381473
																GO:0006959	humoral immune response (BP)	BCL2,BST2,CD83,GPR183,BMI1,LY86,EBI3,IL6	8	37	0.000465527	0.0105598		GO:0006164	purine nucleotide biosynthetic process (BP)	ATIC,GMPS,NT5E,MTHFD1,ADSSL1,PPAT,HPRT1,ADSS	8	18	1.3489e-05	0.000386587
																GO:0030049	muscle filament sliding (BP)	DMD,TPM4,ACTN2,TNNI3,VIM,MYL6,TPM3,ACTA1	8	37	0.000465527	0.0105598		GO:0030177	positive regulation of Wnt receptor signaling pathway (BP)	SULF2,SOX4,SULF1,SALL1,CSNK2A1,MBD2,PPM1A,ZRANB1	8	18	1.3489e-05	0.000386587
																GO:0071456	cellular response to hypoxia (BP)	BAD,SLC29A1,MDM2,HIF1A,FNDC1,CCNB1,CLCA1,NDRG1	8	37	0.000465527	0.0105598		GO:0043085	positive regulation of catalytic activity (BP)	SOD1,GTF3C4,BCL2,RAB3GAP2,PPP1R12B,CTAGE5,IGF2,PRKRA,APOE,AGT,PSAP,UBA2,PLAA,HMGB1	14	54	1.52324e-05	0.00043341
																GO:0007263	nitric oxide mediated signal transduction (BP)	DDAH2,CD36,GUCY1B3,AGT,GUCY1A3	5	14	0.000469127	0.0105654		GO:0006464	protein modification process (BP)	RPN2,USP12,RIMKLB,RIMKLA,NEDD4L,TTLL4,HECW1,UBA3,SEPHS1,USP21,UBR5,UBA2,ST3GAL1,ARAF,UBE2M,PAM,SERP1,STK38,RABGGTB,WDYHV1,TTLL1,RPN1,CPE,PPT2,DUSP12,PLOD1	26	150	1.6509e-05	0.000466378
																GO:0008284	positive regulation of cell proliferation (BP)	FGF9,F2R,LRP5,PTK2,MDM2,TBX3,NOLC1,IGF2,E2F3,TIPIN,CCL14,TBC1D8,RPS4X,WDR77,FIGF,ITGAV,DNAJA2,CDK2,ADORA2B,CNBP,PTHLH,FGF7,NAP1L1,RPA1,TGFB2,CXCR2,TIMP1,GHRHR,SHMT2,KDR,HTR2B,IL6,PDGFA,RPS15A	34	361	0.000480127	0.0106609		GO:0045727	positive regulation of translation (BP)	FAM129A,MAPK1,THBS1,SOX4,ELAVL1,RPS6KB1,EIF4A3,RPS4X,SERP1,BCL3,IL6	11	35	1.72025e-05	0.000482523
																GO:0071514	genetic imprinting (BP)	ASIP,GNAS,NDN	3	4	0.000511581	0.0106822		GO:0006820	anion transport (BP)	ABCA1,SLC4A2,UCP2,SLC26A7,VDAC2,VDAC1,SLC26A3	7	14	1.84296e-05	0.000509714
																GO:0006544	glycine metabolic process (BP)	DMGDH,SHMT2,SHMT1	3	4	0.000511581	0.0106822		GO:0042475	odontogenesis of dentin-containing tooth (BP)	JAG2,NF2,BCL2L11,GATA6,SOSTDC1,HDAC1,ADM,ITGA6,HAND1,HAND2,CA2,BMPR1A,BSG	13	48	1.83238e-05	0.000510355
																GO:0006007	glucose catabolic process (BP)	BAD,LRP5,PFKFB2	3	4	0.000511581	0.0106822		GO:0048025	negative regulation of nuclear mRNA splicing, via spliceosome (BP)	SRSF10,SRSF4,RBMX,SRSF7,SFSWAP,SRSF12	6	10	1.95439e-05	0.000536779
																GO:0060087	relaxation of vascular smooth muscle (BP)	SOD1,ADORA2B,GUCY1A3	3	4	0.000511581	0.0106822		GO:0006520	cellular amino acid metabolic process (BP)	MAT1A,SLC7A4,CCBL2,SLC7A8,GLS2,ACY1,SDS,SLC25A15,CTH,HTATIP2,aspG,GOT1,SLC7A6	13	49	2.33444e-05	0.000628076
																GO:0045842	positive regulation of mitotic metaphase/anaphase transition (BP)	RB1,DLGAP5,CENPE	3	4	0.000511581	0.0106822		GO:0045785	positive regulation of cell adhesion (BP)	SELP,VEGFA,FGF1,ITGAV,TPM1,APC,CCL5,ANGPT1,VAV3,ADAM8	10	30	2.32921e-05	0.000630962
																GO:0071985	multivesicular body sorting pathway (BP)	RAB27A,RAB27B,EXPH5	3	4	0.000511581	0.0106822		GO:0006897	endocytosis (BP)	SORT1,LRP5,AP3B1,AP1S2,Ghr,LY75,AMPH,LRP10,RAB34,SCARA5,RAB7A,CLINT1,ITSN2,NECAP1,SH3GL3,RAB22A,KCTD7,TFRC,GAPVD1,ASGR2,APLP1	21	110	2.36515e-05	0.000632039
																GO:0060070	canonical Wnt receptor signaling pathway (BP)	LRP5,FZD7,FZD1,DVL2,FZD8,TCF7L2,RYR2,WNT2B,FZD5,NDP,PTPRU	11	66	0.000479607	0.0107248		GO:0051084	'de novo' posttranslational protein folding (BP)	TUBA1C,TUBA1A,TUBB1,TUBA4A,CCT2,TUBB2B,TUBB6,TUBB2A,TCP1,TUBB3,TUBA1B	11	36	2.32032e-05	0.000632886
																GO:0000910	cytokinesis (BP)	DSTN,KLHL9,NEK7,RASA1,KLHL21,SON,ZFYVE26,BECN1,STX2,ARL3	10	56	0.000486706	0.0107314		GO:0008217	regulation of blood pressure (BP)	AGTRAP,SOD1,ACE,LRP5,TAC1,PTGS1,HMOX1,ERAP2,ERAP1,GCH1,PTGS2,ATP1A1,GUCY1A3,ACTA2	14	56	2.38544e-05	0.000633183
																GO:0006635	fatty acid beta-oxidation (BP)	ACOX1,ACADVL,CPT2,DECR1,MUT,EHHADH,ACOX2	7	29	0.000517582	0.0107364		GO:0031665	negative regulation of lipopolysaccharide-mediated signaling pathway (BP)	SIGIRR,PRDM1,PRDX2,TRIB1	4	4	2.42534e-05	0.000635246
																GO:0050918	positive chemotaxis (BP)	FGF10,HMGB2,FIGF,FGF7,ANGPT1,HMGB1	6	21	0.00049129	0.0107572		GO:0071985	multivesicular body sorting pathway (BP)	SYTL4,RAB27A,RAB27B,EXPH5	4	4	2.42534e-05	0.000635246
																GO:0006631	fatty acid metabolic process (BP)	ACAA1,ACOX1,GHR,SC4MOL,ACADVL,FABP3,ACSL1,CPT2,EHHADH,ACSF2,SLC27A1,ACOX2	12	77	0.000509614	0.0110815		GO:0006805	xenobiotic metabolic process (BP)	FMO1,CYP4F2,MAT1A,GCLM,GLYAT,SLC35D1,COMT,CYP51A1,PTGS1,NQO1,CYP27A1,MGST1,SULT4A1,CYP7B1,PTGS2,GGCT,CYP2J2,CYP2R1,MAT2A,CYP26A1,GSTO1,UGP2,ALDH2,TBXAS1	24	136	2.53161e-05	0.000658718
																GO:0014068	positive regulation of phosphatidylinositol 3-kinase cascade (BP)	F2R,PTK2,AGT,TGFB2,ANGPT1,KDR,CAT,PDGFA	8	38	0.000563506	0.0116126		GO:0009636	response to toxin (BP)	MAPK1,GLYAT,GATA6,SLC7A8,MBP,CDK1,BCL2,CDKN1A,RPS6KB1,MLH1,NQO1,CCNB1,CDH1,CCL5,TGFBR1,SLC6A1	16	71	2.61197e-05	0.000675187
																GO:0006605	protein targeting (BP)	YWHAQ,KIF13B,RAB27A,YWHAE,RASSF9,SYNGR1,AKAP5	7	30	0.000645569	0.0131321		GO:0007283	spermatogenesis (BP)	JAG2,SOD1,RBP4,RACGAP1,SIRT1,CTSL2,LIMK2,BARD1,B4GALNT1,CDYL,BCL2L11,SPATA7,MLH1,RPL10L,HMGB2,DNAJB13,DZIP1,ODF2,MERTK,CCNB1,BAG6,OVOL1,WFDC2,APOB,PSME4,ROS1,STRA8,PATZ1,SLC26A8,MSH2,HERPUD2,TBPL1,BCL2L2,MYCBPAP,RAD23B,RAD18,TNP2,TESK2,SYCP1,YBX2,HOOK1,CIT,HPRT1	43	317	2.67714e-05	0.000687538
																GO:0032880	regulation of protein localization (BP)	BCL2,ARHGDIG,CDH2,NNAT,GNB2L1,RAB14,CAMK1	7	30	0.000645569	0.0131321		GO:0007588	excretion (BP)	NEDD4L,SLC22A18,DAB2,HMOX1,AGT,SCNN1A,Sctr,ABCG8,AMN,NPHP1,GUCA2B,SLC26A3	12	43	2.75427e-05	0.000702784
																GO:0001666	response to hypoxia (BP)	ACE,LCT,CD38,BCL2,TNFRSF1A,SCNN1B,HIF1A,CAPN2,FIGF,PAK1,RAF1,RYR2,UBQLN1,SDC2,TGFB2,ANGPT1,ANGPTL4,CAT,EGLN3,PDGFA	20	175	0.000653227	0.0132027		GO:0060548	negative regulation of cell death (BP)	ZFPM2,SOX4,CABIN1,BMP4,TEAD2,PARK7,CTSB,CCL5,SOX11	9	25	2.96911e-05	0.000752746
																GO:0045444	fat cell differentiation (BP)	HMGA2,TRIM32,RETN,TTC8,MKKS,MED1,TCF7L2,STEAP4	8	39	0.000677496	0.0133509		GO:0006754	ATP biosynthetic process (BP)	ATP5B,ATP2A2,ATP5D,ATP2C2,ATP2A3,ATP2A1,ATP1A1,ATP5A1,PRKAG2,ATP2B1,PKLR	11	37	3.09305e-05	0.000764562
																GO:0048146	positive regulation of fibroblast proliferation (BP)	DDR2,FGF10,CDKN1A,GAS6,AGT,ZMIZ1,BMI1,PDGFA	8	39	0.000677496	0.0133509		GO:0030049	muscle filament sliding (BP)	ACTC1,TNNI2,DMD,TPM4,MYH7,TNNT1,DES,TNNI3,TPM1,TNNI1,ACTA1	11	37	3.09305e-05	0.000764562
																GO:0006112	energy reserve metabolic process (BP)	ADCY2,SPCS3,MARCKS,CACNA1E,AGPAT1,ADCY3,PRKACB,GFPT1,SLC25A6,GNAS,TALDO1,GNG12,AKAP5,GNG2	14	102	0.000683099	0.0133777		GO:0006953	acute-phase response (BP)	SIGIRR,SERPINA1,FN1,CEBPA,LBP,SAAL1,CEBPB,STAT3,TFRC,IL6,INS	11	37	3.09305e-05	0.000764562
																GO:0006265	DNA topological change (BP)	HMGB2,TOP1,TOP2A,HMGB1	4	9	0.000694321	0.0134306		GO:0071456	cellular response to hypoxia (BP)	SIRT1,VEGFA,GATA6,MDM2,CCNB1,HMOX1,ICAM1,CLCA1,NPEPPS,NDRG1,ADAM8	11	37	3.09305e-05	0.000764562
																GO:0046655	folic acid metabolic process (BP)	FOLR1,MTHFD1,MTHFR,SHMT1	4	9	0.000694321	0.0134306		GO:0003197	endocardial cushion development (BP)	ERBB3,CRELD1,BMP4,CITED2,FOXF1	5	7	3.16623e-05	0.000777791
																GO:0048566	embryonic digestive tract development (BP)	FGF9,SALL1,PKDCC,TGFB2,RARB	5	15	0.000674171	0.0134535		GO:0070555	response to interleukin-1 (BP)	TNFRSF11A,Ghr,FIGF,HNMT,IRAK3,IGBP1,IL1R1,PRKCA,MYD88,ANXA1	10	31	3.22232e-05	0.000786685
																GO:0050769	positive regulation of neurogenesis (BP)	ACE,TRIM32,XRCC2,RGS14,SERPINF1	5	15	0.000674171	0.0134535		GO:0050771	negative regulation of axonogenesis (BP)	RUFY3,MBP,PTK2,NGFR,THY1,RTN4R,RTN4	7	15	3.24537e-05	0.00078745
																GO:0006302	double-strand break repair (BP)	SOD1,RAD21,BRCA1,PRKDC,RAD50,MSH2,RPA1,RPA2,MRE11A,CDCA5	10	59	0.000747517	0.0140293		GO:0006397	mRNA processing (BP)	RNPC3,SF3A3,LGALS3,PPARGC1A,SREK1,PPP1R8,SRSF4,PUF60,ESRP1,SRSF7,HNRNPA0,HNRNPR,SRSF2,THOC5,RBM39,SRSF11,SFSWAP,SCAF11,DDX20,SRSF12,RNASEL,CNOT6L,PAPOLG,PRPF40A,NUDT21,AFF2,RBM4B,SRSF5,DDX46,SSU72,BCAS2	31	202	3.31536e-05	0.000799527
																GO:0007059	chromosome segregation (BP)	DSN1,RAD21,BRCA1,RGS14,CENPF,CENPH,TOP2A,Usp9x,NUP43,NSL1	10	59	0.000747517	0.0140293		GO:0006816	calcium ion transport (BP)	FYN,SLC8A3,CACNB1,SLC24A4,ATP2C2,CAV1,ATP2A3,GRIN3A,ATP2A1,VDR,CCR1,TRPC1,CLCA1,CACNG8,CCL5,CCL8,TRPC4,CAMK2D	18	88	3.39772e-05	0.000814424
																GO:0009408	response to heat (BP)	SOD1,TRPV2,BCL2,DNAJA2,DNAJA4,IRF1,PSIP1,CD14,IL6	9	49	0.000745731	0.0141644		GO:0006629	lipid metabolic process (BP)	ATP5B,ECHDC2,DEGS1,PTGS1,ACSL4,PAFAH1B3,SLC27A3,LRP10,GDPD2,APOB,APOE,ACAA2,PDE3A,PLA1A,PSAP,ABCA1,LPL,ALDH3B2,GDPD5,PCK1,PLTP,ACOT8,ABCG8,ATP5A1,ANXA1,CPNE6,PITPNA,APOC3,AMN,FABP4,PPP1CC,CHKA,ACP6,PPAP2A,SAMD8	35	241	3.53309e-05	0.00084177
																GO:0006520	cellular amino acid metabolic process (BP)	CCBL2,SLC7A8,GLS2,SDS,SDSL,GOT2,BPHL,QDPR,MTHFR	9	49	0.000745731	0.0141644		GO:0007268	synaptic transmission (BP)	PAFAH1B1,ADCY2,NSF,MAPK1,HRH1,NCALD,EPB41L1,HOMER1,KCNJ2,COMT,PLCB3,MBP,MDM2,TAC1,GLS2,PDYN,AMPH,GRIK2,CALM2,AP2M1,GRIA4,GRIA1,HSPA8,KCNJ3,PICK1,ALDH5A1,ADCY9,GLS,PI4KA,EXOC4,MYCBPAP,CACNG8,KCNN3,SDCBP,KCNAB3,NRXN1,RIMS1,SLC6A1,CAMK2D,PRKCA,GRIA2,CPNE6,PLCB1,KCNA1,KCND3,KCNK1,KCNC2,ALDH2,SLC38A1	49	383	3.64778e-05	0.00086389
																GO:0051607	defense response to virus (BP)	RSAD2,BCL2,BST2,BNIP3L,IFNAR1,RNASEL,CXCL9,CXADR,IL6	9	49	0.000745731	0.0141644		GO:0006470	protein dephosphorylation (BP)	PTPRH,PPM1F,PPP5C,PTPN2,BCL2,PPM1K,DUSP16,CDC14B,PPM1L,PTPN12,BTRC,PPM1A,PPP2R3A,PTPRE,MTMR2,PTPN6,PTPN13,PPP1CC,PPP1R12A,DUSP12	20	105	3.78969e-05	0.000892156
																GO:0070374	positive regulation of ERK1 and ERK2 cascade (BP)	F2R,ARRB2,CD44,FGF10,GAS6,CCR1,ANGPT1,KDR,BMPER,IL6,PDGFA	11	70	0.000801933	0.0147006		GO:0051044	positive regulation of membrane protein ectodomain proteolysis (BP)	NRD1,ADAM9,APOE,ADAM8,SH3D19,IL1B	6	11	4.04286e-05	0.000946124
																GO:0007126	meiosis (BP)	SMC3,MND1,XRCC2,CDK2,RAD50,RPA1,STAG2,BUB3,ZFP42,ZNF318,MRE11A	11	70	0.000801933	0.0147006		GO:0000398	nuclear mRNA splicing, via spliceosome (BP)	Hnrnpd,SF3A3,SRSF10,HNRNPK,SRSF3,DHX35,SRSF4,SF1,EIF4A3,RBMX,SRSF7,HNRNPA0,HNRNPR,SNRPA,SRSF2,RBM5,SF3B1,SRSF11,HNRNPH3,PRPF4B,TRA2A,NUDT21,ZRSR2,HNRNPM,TRA2B,SYNCRIP,SRSF5	27	167	4.13267e-05	0.000961454
																GO:0000724	double-strand break repair via homologous recombination (BP)	OBFC2A,XRCC2,BRCA1,RAD50,RAD51AP1,RPA1,ZFYVE26,RPA2	8	40	0.000809351	0.0147508		GO:0032755	positive regulation of interleukin-6 production (BP)	IL33,TLR9,CARD9,FIGF,FCER1G,TLR3,MYD88,LBP,IL6,IL1B	10	32	4.39272e-05	0.00101598
																GO:0070555	response to interleukin-1 (BP)	TAF9,CD38,GHR,FIGF,IRAK3,IGBP1,ANXA1	7	31	0.000797408	0.0147896		GO:0010629	negative regulation of gene expression (BP)	FYN,FGFR1,VEGFB,CDKN1A,TNFRSF1A,CITED2,CCNB1,CCR1,ROS1,IQGAP3,ADNP,ID2,SOX11	13	52	4.63001e-05	0.00106463
																GO:0006396	RNA processing (BP)	TARBP1,RBMS2,CELF2,DROSHA,CSTF3,RBM39,RBM5,EXOSC9,PABPC4,RBMS1,RBPMS,SYNCRIP,ADAT1	13	92	0.000793598	0.014806		GO:0031175	neuron projection development (BP)	LAMB1,UBE4B,GDNF,MYH10,ZFYVE27,NGF,RB1,DIAPH1,RAB11A,CDH1,APC,UHMK1,IL6,ATXN10,HMGB1	15	67	5.02009e-05	0.00114766
																GO:0000723	telomere maintenance (BP)	PRIM1,RFC3,RFC4,PRKDC,RAD50,PCNA,RPA1,RFC2,RPA2	9	50	0.00086872	0.0157418		GO:0050918	positive chemotaxis (BP)	VEGFA,VEGFB,BMP4,HMGB2,FIGF,CCL5,ANGPT1,HMGB1	8	21	5.18289e-05	0.00117133
																GO:0006488	dolichol-linked oligosaccharide biosynthetic process (BP)	PMM1,GNPNAT1,ALG9,GFPT1,ALG10,ALG1,ALG14	7	32	0.000976104	0.0174867		GO:2000379	positive regulation of reactive oxygen species metabolic process (BP)	GADD45A,THBS1,NFE2L2,CDKN1A,RIPK1,AGT,AGTR1,ACE2	8	21	5.18289e-05	0.00117133
																GO:0002474	antigen processing and presentation of peptide antigen via MHC class I (BP)	BLMH,PSMC5,PSMC1,HLA-A,HLA-F,UBA52,HLA-E,HLA-C,HLA-B,SEC23A,CANX,PSMD9,SEC31A	13	94	0.00097444	0.0175566		GO:0048661	positive regulation of smooth muscle cell proliferation (BP)	VEGFA,RPS6KB1,BMP4,HMOX1,CDH13,PTGS2,CCL5,ID2,MYD88,IGF1,IL6	11	39	5.32091e-05	0.00118226
																GO:0006928	cellular component movement (BP)	DSTN,MSN,TXN,MAP2K1,TPM4,CCL4,ELMO1,ACTG1,VIM,ANXA1,WASL,TPM3,MACF1	13	95	0.00107705	0.0191861		GO:0030512	negative regulation of transforming growth factor beta receptor signaling pathway (BP)	SIRT1,ONECUT2,SMAD7,HTRA1,PPM1A,TGFB3,SNX6,BAMBI,ASPN,PEG10,GLG1	11	39	5.32091e-05	0.00118226
																GO:0031000	response to caffeine (BP)	BCL2,RYR2,SDC2,IL6	4	10	0.00111045	0.0192376		GO:0001657	ureteric bud development (BP)	NOG,GDNF,ROBO2,EPCAM,SMAD7,FGFR1,BCL2,SALL1,BMP4,OSR1,SMAD2	11	39	5.32091e-05	0.00118226
																GO:0043277	apoptotic cell clearance (BP)	GAS6,CD36,AXL,TYRO3	4	10	0.00111045	0.0192376		GO:0031100	organ regeneration (BP)	ATIC,F7,CDK1,CDKN1A,LIFR,EIF4A1,ADM,PFKFB1,CEBPA,TGFBR1,ANGPT1,PPAT,DDR1	13	53	5.74285e-05	0.00126183
																GO:0008340	determination of adult lifespan (BP)	LRRK2,MSH2,GHRHR,MSH6	4	10	0.00111045	0.0192376		GO:0050821	protein stabilization (BP)	PPARGC1A,SMAD7,WFS1,SOX4,IFI30,FBXW7,DNAJA3,BAG6,C10orf90,HPS4,PARK7,TBRG1,GAPDH	13	53	5.74285e-05	0.00126183
																GO:0050673	epithelial cell proliferation (BP)	PSEN1,FGF10,C6orf89,LGR4	4	10	0.00111045	0.0192376		GO:0048286	lung alveolus development (BP)	ERRFI1,VEGFA,BMP4,MAN1A2,ADA,TGFB3,IGF1,FOXF1,HOXA5,BMPR2	10	33	5.90712e-05	0.00129076
																GO:0048103	somatic stem cell division (BP)	FZD7,CDKN2A,BMI1,TGFB2	4	10	0.00111045	0.0192376		GO:0007569	cell aging (BP)	SOD1,SIRT1,NPM1,CDK1,BCL2,TBX3,DNAJA3,ICAM1,CDKN2A	9	27	5.98999e-05	0.00130167
																GO:0030198	extracellular matrix organization (BP)	B4GALT1,PTK2,APP,COL14A1,ATP7A,CYR61,AGT,TMPRSS6,KAZALD1,COL11A1,FBLN1	11	73	0.00114705	0.0195495		GO:0042060	wound healing (BP)	NOG,FMOD,ERBB3,MAP3K1,TPM1,ITGA9,TGFB3,SDC2,DCN,TGFBR1,TIMP1,CNN2,P2RY2,INS,IL1B	15	68	6.02609e-05	0.00130236
																GO:0000186	activation of MAPKK activity (BP)	PSEN1,MAPK3,F2R,ADAM9,MAP2K1,LRRK2,RAF1,MAP3K5	8	42	0.00113465	0.0195495		GO:0045471	response to ethanol (BP)	FYN,ACTC1,SOD1,RBP4,LCT,CDK1,BCL2,RPS6KB1,TNFRSF1A,GABBR1,GRIN3A,APOE,ICAM1,CTSB,GSN,STAT3,MMP9,CASP8	18	92	6.306e-05	0.00135545
																GO:0002755	MyD88-dependent toll-like receptor signaling pathway (BP)	MEF2A,MAPK3,IRAK4,TICAM2,UBA52,MAP2K1,TLR6,IRAK3,MAPKAPK3,MAPK9,RPS6KA5	11	73	0.00114705	0.0195495		GO:0009615	response to virus (BP)	STMN1,IFNGR2,DDX60,STAT2,PRKRA,IFI35,DCLK1,APOB,APOBEC3F,IFNW1,IRAK3,DMBT1,CCL5,CCL8,BCL3,ACE2,MYD88,DNAJC3,CXCL12,NPC2,ACTA2,IRF7,ODC1,MB21D1	24	144	6.5779e-05	0.00140625
																GO:0051549	positive regulation of keratinocyte migration (BP)	FGF10,ADAM9,FGF7	3	5	0.00123017	0.0199935		GO:0051056	regulation of small GTPase mediated signal transduction (BP)	FAM13B,RACGAP1,RASGEF1A,ARHGAP28,RASGRP3,ARHGAP18,RALGAPB,DLC1,RALBP1,ARHGAP11A,RGL2,RASGEF1B,RHOF,IQGAP3,IQGAP2,SYDE1,FGD4,ECT2,RAPGEF5,SIPA1L2,PLEKHG2,VAV3,GAPVD1,ARHGAP6,FAM13A,RHOU,ARAP2	27	172	6.97586e-05	0.00148331
																GO:0033129	positive regulation of histone phosphorylation (BP)	MAPK3,CCNB1,RPS6KA5	3	5	0.00123017	0.0199935		GO:0001570	vasculogenesis (BP)	ZFPM2,VEGFA,EGFL7,FZD4,PTK2,CAV1,CITED2,TEAD2,TNNI3,ADM,GLMN,MYO1E,FOXF1	13	54	7.08077e-05	0.00149756
																GO:0060054	positive regulation of epithelial cell proliferation involved in wound healing (BP)	B4GALT1,FGF10,FZD7	3	5	0.00123017	0.0199935		GO:0045907	positive regulation of vasoconstriction (BP)	F2R,HRH1,CAV1,PTGS1,ICAM1,PTGS2,AVPR1A,TBXAS1	8	22	7.64343e-05	0.00160797
																GO:0035729	cellular response to hepatocyte growth factor stimulus (BP)	MED1,HGF,VIL1	3	5	0.00123017	0.0199935		GO:0031667	response to nutrient levels (BP)	SOD1,ACE,NES,F7,IGF2,CHSY1,CCL5,PSPH,IL6,ITGB1	10	34	7.84369e-05	0.00164136
																GO:0045910	negative regulation of DNA recombination (BP)	MSH2,RAD18,MSH6	3	5	0.00123017	0.0199935		GO:0060047	heart contraction (BP)	ACTC1,SOD1,ACE,GPX1,TNNI3	5	8	7.95191e-05	0.00165525
																GO:0043570	maintenance of DNA repeat elements (BP)	TCF7L2,MSH2,MSH6	3	5	0.00123017	0.0199935		GO:0045454	cell redox homeostasis (BP)	PDIA6,TXNRD1,PDIA5,GLRX,PDIA3,GPX1,EGLN2,AIFM1,Txndc16,DNAJC16,IL6,PDIA4,PTGES2	13	55	8.68064e-05	0.00177886
																GO:0060665	regulation of branching involved in salivary gland morphogenesis by mesenchymal-epithelial signaling (BP)	FGF10,FGF7,HGF	3	5	0.00123017	0.0199935		GO:0009168	purine ribonucleoside monophosphate biosynthetic process (BP)	ATIC,GMPS,ADA,ADSSL1,PPAT,ADAL,ADSS	7	17	8.6532e-05	0.00178247
																GO:0051382	kinetochore assembly (BP)	CENPF,CENPE,CENPA	3	5	0.00123017	0.0199935		GO:0046688	response to copper ion (BP)	SOD1,CDK1,BCL2,ATP5D,ICAM1,PAM,TFRC	7	17	8.6532e-05	0.00178247
																GO:0045722	positive regulation of gluconeogenesis (BP)	ARPP19,FOXO1,HNF4A	3	5	0.00123017	0.0199935		GO:0045768	positive regulation of anti-apoptosis (BP)	SIRT1,SMAD7,CDKN1A,LIFR,CAV1,HMOX1,RIPK1,ADM,ANGPT1,IL6,APEX1	11	41	8.80346e-05	0.00179473
																GO:0006378	mRNA polyadenylation (BP)	PAPOLA,PABPC1,APP,CSTF3,AHCYL1	5	17	0.00127532	0.0206209		GO:0000187	activation of MAPK activity (BP)	SOD1,MAPK1,THBS1,CDK1,Ghr,C1QTNF2,MUC20,MAP2K1,UBC,IQGAP3,TGFB3,MAP2K2,PRDX2,MAPKAPK2,PLA2G1B,MAP3K5,IL1B	17	87	0.000101435	0.00205731
																GO:0030968	endoplasmic reticulum unfolded protein response (BP)	DERL3,NFE2L2,HSPA5,VAPB,DERL1,AARS	6	25	0.00134537	0.0209997		GO:0046777	protein autophosphorylation (BP)	FYN,AURKB,FGFR1,PTK2,TEK,MAP3K1,PHKA1,TAOK3,CSNK2A1,RIPK1,TNK1,STK24,MELK,IRAK3,CLK4,NLK,TGFBR1,CAMK2D,UHMK1,PRKD2,TAF1,ATM,MARK2,MAP3K13	24	148	0.000102542	0.00206915
																GO:0000165	MAPK cascade (BP)	MEF2A,FGF13,MAPK3,TAOK3,MAP2K1,PAK1,LRRK2,RAF1,MAP3K5	9	53	0.00133959	0.0210135		GO:0032869	cellular response to insulin stimulus (BP)	HDAC9,ERBB3,Ghr,DLC1,IRS1,CAPN10,ENPP1,GSK3A,UCP2,GOT1,PPAT,PLA2G1B,PKLR	13	56	0.000105838	0.00212483
																GO:0031100	organ regeneration (BP)	ATIC,APOH,AFP,LPIN1,CDKN1A,MED1,HGF,ANGPT1,PPAT	9	53	0.00133959	0.0210135		GO:0070301	cellular response to hydrogen peroxide (BP)	SIRT1,CDK1,PARK7,ECT2,ANXA1,F3,MAP3K5,IL6	8	23	0.000109995	0.00218608
																GO:0051897	positive regulation of protein kinase B signaling cascade (BP)	HPSE,PTK2,IGF2,TCF7L2,F10,ANGPT1,IL6,PDGFA	8	43	0.00133238	0.0211105		GO:0000289	nuclear-transcribed mRNA poly(A) tail shortening (BP)	EIF4G1,PAN3,MLH1,CNOT6,EIF4A1,CNOT6L,EIF4A2,PARN	8	23	0.000109995	0.00218608
																GO:0007588	excretion (BP)	GRHPR,SCNN1B,DAB2,ADORA2B,AGT,ABCG8,AMN,GUCA2B	8	43	0.00133238	0.0211105		GO:0006094	gluconeogenesis (BP)	RBP4,GPD1,PPARGC1A,MDH2,SDS,PCK1,GPT,PGAM1,PFKFB1,GOT1,GAPDH	11	42	0.000111748	0.00220981
																GO:0030521	androgen receptor signaling pathway (BP)	MED14,RB1,BRCA1,MED1,PIAS1,NCOA4,THRAP3,FKBP4	8	43	0.00133238	0.0211105		GO:0030705	cytoskeleton-dependent intracellular transport (BP)	TUBA1C,TUBA1A,KIF1B,TUBA1B	4	5	0.000114465	0.0022301
																GO:0006811	ion transport (BP)	SLC39A9,SLC5A4,PKD2,SLCO2B1,ATP5B,SLC24A4,SLC7A8,KCNE3,TTYH2,SLC9A6,SCNN1B,CACNA1E,SLC4A9,WNK1,SLC39A11,SLC5A1,SLC7A10,SLC26A11,CLCN3,ORAI1,CATSPER2,TRPM7,SCN1B,CLIC5,SLC15A3,RYR2,CLCN4,PLP2,CLCN6,CACNA2D4,SLC12A8,ATP5J,CLCA1,CACHD1,SLC9A2,SLC22A15,KCNMB4,SLC39A7,SLC1A1,TF,LCN2,MCOLN2,KCND2,STEAP4,KCNG1	45	549	0.00132414	0.0213011		GO:0002686	negative regulation of leukocyte migration (BP)	IL33,ADORA1,HMOX1,ADA	4	5	0.000114465	0.0022301
																GO:0030097	hemopoiesis (BP)	GLRX5,SOX6,AHSP,BCL2,MKNK2,RPA1,BMI1,TGFB2,ANGPT1,CNN2	10	64	0.00143082	0.0221146		GO:0060754	positive regulation of mast cell chemotaxis (BP)	VEGFA,VEGFB,FIGF,CCL5	4	5	0.000114465	0.0022301
																GO:0060337	type I interferon-mediated signaling pathway (BP)	STAT2,HLA-A,HLA-F,HLA-E,IFNAR1,IRF6,IRF1,RNASEL,GBP2,HLA-C,HLA-B	11	75	0.00143883	0.0221299		GO:0042593	glucose homeostasis (BP)	RBP4,WFS1,SSTR5,SOX4,PTCH1,ASPSCR1,IRS1,IGFBP5,PCK1,STAT3,SERPINE1,PDX1,INS,RPS6	14	64	0.000115706	0.00224322
																GO:0008652	cellular amino acid biosynthetic process (BP)	ALDH18A1,MTR,GLS2,OAT,GOT2,MTHFD1,GPT	7	34	0.00142697	0.0221637		GO:0031145	anaphase-promoting complex-dependent proteasomal ubiquitin-dependent protein catabolic process (BP)	CDC20,PSME2,PSMC5,AURKB,CDK1,SKP2,PSMB10,PSMC6,CCNB1,CDK2,PSME4,UBC,CDC16,BTRC,CUL1,PSMD2	16	80	0.000120574	0.00232619
																GO:0034641	cellular nitrogen compound metabolic process (BP)	AADAT,ALDH18A1,GRHPR,PSMC5,CCBL2,SLC7A8,PSMC1,GLS2,OAT,NQO1,SLC7A10,DBT,GOT2,GPT,IVD,QDPR,AMD1,SMOX,PSMD9,SHMT1,GSTZ1	21	200	0.00145099	0.0222086		GO:0051592	response to calcium ion (BP)	THBS1,HOMER1,CAV1,CALM2,ADAM9,VDR,TRPC1,TXNIP,ACTG1,ACTB,SLC6A1,IL6,SEC31A	13	57	0.000128367	0.00246451
																GO:0001570	vasculogenesis (BP)	ZFPM2,AMOT,PTK2,QKI,RASA1,TNNI3,ZMIZ1,GLMN,KDR	9	54	0.00153573	0.0232796		GO:0007623	circadian rhythm (BP)	F7,ERBB3,HEBP1,CYP7B1,BHLHE41,CLOCK,PHLPP1,ARNTL,RBM4B,MAT2A	10	36	0.000133595	0.00252808
																GO:0019882	antigen processing and presentation (BP)	RELB,HLA-A,HLA-F,CD1D,HLA-E,HLA-C,HLA-B,HLA-DQA1,PROCR	9	54	0.00153573	0.0232796		GO:0071407	cellular response to organic cyclic compound (BP)	MLH1,CCNB1,IGFBP5,BTRC,GSK3A,CCL5,ITGA6,CEBPA,IL1B,FOXF1	10	36	0.000133595	0.00252808
																GO:0006283	transcription-coupled nucleotide-excision repair (BP)	RFC3,RFC4,TCEA1,PCNA,RPA1,RFC2,RPA2,ERCC6	8	44	0.00155653	0.0233702		GO:0014911	positive regulation of smooth muscle cell migration (BP)	BCL2,RPS6KB1,CCL5,F3,IGF1,P2RY2	6	13	0.000132796	0.00253724
																GO:0030216	keratinocyte differentiation (BP)	ADAM9,MAP2K1,TXNIP,MED1,IRF6,CSTA,CTNND1,ANXA1	8	44	0.00155653	0.0233702		GO:0007584	response to nutrient (BP)	LCT,BCL2,RPS6KB1,CAV1,TULP4,ACSL4,HAT1,POR,HMGCR,CEBPA,GATM,BCKDHB,IGFBP2,TFRC,IL1B,MMP9,PKLR	17	89	0.000135948	0.00256036
																GO:0032402	melanosome transport (BP)	RAB27A,MAP2K1,ASIP,MKKS	4	11	0.00167461	0.0242204		GO:0001558	regulation of cell growth (BP)	HTRA1,IGFBP6,FAM107A,EGLN2,IGFBP5,AGT,AGTR1,CISH,NOV,SOCS2,CAMK2D,DDR1,EBAG9,IGFBP2	14	65	0.000138026	0.00258717
																GO:0007080	mitotic metaphase plate congression (BP)	CCDC99,CCNB1,CENPE,CDCA5	4	11	0.00167461	0.0242204		GO:0048015	phosphatidylinositol-mediated signaling (BP)	FGFR1,NGF,RPS6KB1,MDM2,HMGB2,IRS1,GSK3A,PI4KA,PCNA,PHLPP1,GSK3B,GAB2,GSN,IGF1,PIK3C2B	15	73	0.000141672	0.00264298
																GO:0090398	cellular senescence (BP)	C2orf40,CDKN1A,PRKCD,MAP2K1	4	11	0.00167461	0.0242204		GO:0002053	positive regulation of mesenchymal cell proliferation (BP)	FGF9,VEGFA,LRP5,FGFR1,IRS1,FOXP1,IHH,BMPR1A,FOXF1	9	30	0.000150851	0.00280101
																GO:0007589	body fluid secretion (BP)	TSC22D3,ANXA2,RAB14,GUCA2B	4	11	0.00167461	0.0242204		GO:0042246	tissue regeneration (BP)	ADAM15,INA,CCNB1,GAP43,DMBT1,GATM,GSN,SERPINE1	8	24	0.00015486	0.0028487
																GO:0006878	cellular copper ion homeostasis (BP)	PRND,APP,ATP7B,ATP7A	4	11	0.00167461	0.0242204		GO:0042327	positive regulation of phosphorylation (BP)	THBS1,IRS1,MALT1,CCL5,ITGA6,GLMN,SDCBP,BCL10	8	24	0.00015486	0.0028487
																GO:0033160	positive regulation of protein import into nucleus, translocation (BP)	TNFRSF1A,MED1,MAVS,IL6	4	11	0.00167461	0.0242204		GO:0007018	microtubule-based movement (BP)	TUBA1C,TUBA1A,KIF7,RACGAP1,KIF21A,TUBB1,KIF23,TUBA4A,TUBB2B,TUBB6,DNAH10,KIF1B,TUBB2A,TUBE1,TUBB3,KIF5B,TUBA1B	17	90	0.000156769	0.00287047
																GO:0006103	2-oxoglutarate metabolic process (BP)	AADAT,GHR,GOT2,IDH2,IDH1	5	18	0.00169205	0.0243609		GO:0016337	cell-cell adhesion (BP)	COL8A2,CD44,BCL2,SRPX2,COL14A1,THY1,CDH1,JAM2,VMP1,CTNNA2,NPHP1,NRCAM,VEZT,DLG5,FOXF1	15	74	0.000166274	0.00303048
																GO:0050770	regulation of axonogenesis (BP)	KIF13B,CDH2,SSH3,EPHA4,SSH1,RTN4	6	26	0.00167412	0.0248986		GO:0006911	phagocytosis, engulfment (BP)	MFGE8,ELMO1,ABCA1,FCER1G,GULP1	5	9	0.000168524	0.00304344
																GO:0008406	gonad development (BP)	FZD7,SALL1,FZD1,FZD8,MKKS,FZD5	6	26	0.00167412	0.0248986		GO:0000302	response to reactive oxygen species (BP)	APOE,MYH7,TRA2B,CAT,SERPINE1	5	9	0.000168524	0.00304344
																GO:0000226	microtubule cytoskeleton organization (BP)	TUBA1A,HOOK2,PTK2,MID1,SON,WEE1,RANBP10,TTL,TUBA1B	9	55	0.00175427	0.0251419		GO:0016567	protein ubiquitination (BP)	FBXO21,DCAF4,FBXL7,SIRT1,BARD1,DCAF11,NEDD4L,TRIM2,MDM2,FBXW7,BTRC,UBR5,MUL1,UBE2M,MALT1,RNF14,UBR3,CUL1,BRAP,MYLIP,LMO7,KLHL13,OS9,FBXO9	24	153	0.000173554	0.00312003
																GO:0055086	nucleobase-containing small molecule metabolic process (BP)	ATIC,SLC29A1,TXNRD1,TXN,SLC28A1,GMPR,GMPR2,NME4,PPAT,CAT,GDA	11	77	0.00178876	0.0254052		GO:0010212	response to ionizing radiation (BP)	XRCC6,NES,OBFC2A,C10orf90,INTS3,UIMC1,ICAM1,H2afx,CYP2R1,EYA3,ATM	11	44	0.000175771	0.00314558
																GO:0008063	Toll signaling pathway (BP)	MEF2A,MAPK3,IRAK4,TICAM2,UBA52,MAP2K1,TLR6,MAPKAPK3,MAPK9,CD14,RPS6KA5	11	77	0.00178876	0.0254052		GO:0007202	activation of phospholipase C activity (BP)	ADCY2,NGF,PRKAR1A,DLC1,CALM2,ADCY9,ITPR2,PDE1B,PRKCA,AVPR1A,MS4A2,ARHGAP6,ADRBK1	13	59	0.000186028	0.00329928
																GO:0002218	activation of innate immune response (BP)	BCL2,APP,UBA52,TXN,TXNIP,MAVS,HSP90AB1,PSTPIP1	8	45	0.00180953	0.0255849		GO:0006406	mRNA export from nucleus (BP)	SRSF10,SRSF3,SRSF4,SRSF7,SRSF2,THOC5,SRSF11,SMG6,NUP160,SMG7,FYTTD1,UPF1,SRSF5	13	59	0.000186028	0.00329928
																GO:0032355	response to estradiol stimulus (BP)	FGF10,CD38,GHR,IGF2,BRCA1,BDH1,TXNIP,SLC25A36,SOCS2,ANXA1,AURKA,PDGFA	12	89	0.00187756	0.0264283		GO:0007160	cell-matrix adhesion (BP)	SGCE,BCL2L11,CD44,ADAM15,ADAM9,ECM2,ITGAV,TECTA,AGT,THBS3,COL17A1,ITGB6,ITGA6,RAPH1,ITGB1	15	75	0.000194496	0.0034188
																GO:0042127	regulation of cell proliferation (BP)	PTK2,PTGS1,FOXO1,BRCA1,TXNIP,AGT,AGTR1,TIMELESS,ANXA1,CNN2,ESRRA,EGLN3,BMPR2	13	101	0.00190018	0.0266278		GO:0051726	regulation of cell cycle (BP)	DTL,BCL2,SKP2,RB1,UBA3,HSPA8,GNB2L1,CCND3,BTRC,APC,PTGS2,CDK4,ATM,ITGB1	14	67	0.000194028	0.00342581
																GO:0006091	generation of precursor metabolites and energy (BP)	ACAA1,ATP5B,ACOX1,COX6C,CYB561,ASIP,GNPDA1,PHKB,XYLB	9	56	0.001997	0.0276164		GO:0071479	cellular response to ionizing radiation (BP)	SIRT1,GADD45A,CDKN1A,ECT2,CLOCK,SNAI2,ITGB1	7	19	0.000197853	0.00346242
																GO:0008217	regulation of blood pressure (BP)	SOD1,ACE,LRP5,PTGS1,HBB,ATP1A1,GUCY1A3,NPR3,ACTA2	9	56	0.001997	0.0276164		GO:0032760	positive regulation of tumor necrosis factor production (BP)	TLR9,TNFRSF1A,CARD9,RIPK1,FCER1G,TLR3,MYD88,LBP,CD14	9	31	0.00019938	0.00347378
																GO:0006766	vitamin metabolic process (BP)	GPHN,CYB5A,LGMN,NAPRT1,MTHFD1,PDXK,MTHFR,SHMT1,LRP2	9	56	0.001997	0.0276164		GO:0048010	vascular endothelial growth factor receptor signaling pathway (BP)	VEGFA,VEGFB,SULF1,FIGF,PDGFC,MAPKAPK2,PRKD2,BMPR2	8	25	0.000213763	0.00369184
																GO:0006874	cellular calcium ion homeostasis (BP)	PKD2,CCL14,CCR1,TNNI3,RYR2,CALCB,PIK3CB,CCL23,CXCL12,CCL11	10	67	0.00204034	0.0278493		GO:0035094	response to nicotine (BP)	NGF,BCL2,GABBR1,BAG1,IGF2,HMOX1,KCNK1,MMP9	8	25	0.000213763	0.00369184
																GO:0006289	nucleotide-excision repair (BP)	RFC3,RFC4,TCEA1,PCNA,RPA1,RAD23B,RFC2,RPA2,FANCC,ERCC6	10	67	0.00204034	0.0278493		GO:0001934	positive regulation of protein phosphorylation (BP)	FAM129A,SIRT1,PTK2,TEK,IGF2,BMP4,DAB2,FGF1,GNB2L1,CCND3,IQGAP3,AKTIP,CDON,TLR3,IL1B,HSPA2	16	84	0.000218843	0.00371469
																GO:0016310	phosphorylation (BP)	LIMK2,CDKN1A,RB1,TOP1,CDK2,HTR2B,UGP2	7	36	0.00202565	0.0278903		GO:0043087	regulation of GTPase activity (BP)	RASGRP3,RAB3GAP2,RAB3GAP1,RALBP1,VAV3,ARHGAP6	6	14	0.000218571	0.00372607
																GO:0009887	organ morphogenesis (BP)	HCCS,FHL1,MAPK3,BCL2,TBX3,IGF2,COL18A1,ABLIM1,Dcn,EVL,PDGFA,STX2,COMP	13	102	0.00207795	0.0279991		GO:0007263	nitric oxide mediated signal transduction (BP)	DDAH2,APOE,GUCY1B3,AGT,GUCY1A3,PDX1	6	14	0.000218571	0.00372607
																GO:0006334	nucleosome assembly (BP)	CENPP,H2AFZ,NPM1,HMGB2,SET,H3F3A,RBBP7,CENPH,NAP1L1,CENPA,TSPYL1,NAP1L2,HIST2H2BE	13	102	0.00207795	0.0279991		GO:0050679	positive regulation of epithelial cell proliferation (BP)	LAMB1,NOG,FGF9,OSR1,FGF1,CYP7B1,FOXP1,IHH,IGF1,IL6,BMPR1A	11	45	0.000217988	0.00374844
																GO:0034329	cell junction assembly (BP)	INADL,MPP5,CDH10,CDH2,MLLT4,COL17A1,FERMT2,ACTG1,LIMS1,CLDN12,CTNND1,CDH11	12	90	0.00206767	0.0281007		GO:0043154	negative regulation of cysteine-type endopeptidase activity involved in apoptotic process (BP)	CD44,THBS1,DNAJA3,CSNK2A1,GPX1,PRDX5,POR,XIAP,CFLAR,IGBP1,DHCR24,IL6	12	53	0.000248629	0.00420225
																GO:0007420	brain development (BP)	SEPP1,CCNG1,ROBO2,FZD7,BCL2,HMGCS1,FZD1,NNAT,BRCA1,PRKDC,FZD8,BDH1,MED1,TCF7L2,BMI1,FZD5,BAG3,Tmem57,BMPR2	19	179	0.00210282	0.0282136		GO:0006955	immune response (BP)	ATP6V0A2,HLA-G,THBS1,MBP,LY75,CBLB,SUSD2,HLA-A,CD70,HLA-F,PRKRA,CCRL1,CD1A,CEBPG,CD274,HLA-E,CCR1,CCR9,FCGRT,CXCL13,IFI35,C7,ENPP1,TNFSF13,CXCL6,CCL28,LTB4R,TNFSF10,CXCL2,B2M,CTSW,CCL5,IL1R1,CCL8,TNFSF15,HLA-C,HLA-B,CXCL12,SEMA7A,CEBPB,IL6,PROCR,IL1B,BMPR1A,MADCAM1,IL4R	46	382	0.000256518	0.00431715
																GO:0060326	cell chemotaxis (BP)	ARRB2,HMGB2,DOCK4,AGTR1,HGF	5	19	0.00220055	0.0293998		GO:0032436	positive regulation of proteasomal ubiquitin-dependent protein catabolic process (BP)	SMAD7,MDM2,DAB2,GNB2L1,SUMO2,HSPBP1,CSNK1E,TRIB1,TAF1	9	32	0.000260209	0.00436071
																GO:0002551	mast cell chemotaxis (BP)	CCR3,CCL11	2	2	0.00260672	0.0303284		GO:0008063	Toll signaling pathway (BP)	MAPK1,CDK1,MAP3K1,MAP2K1,MAPK10,UBC,RIPK1,MAP2K2,MYD88,LBP,MAPKAPK2,CD14,RPS6KA5,IRF7,NFKBIB	15	77	0.00026356	0.00439823
																GO:0006288	base-excision repair, DNA ligation (BP)	HMGB2,HMGB1	2	2	0.00260672	0.0303284		GO:0032088	negative regulation of NF-kappaB transcription factor activity (BP)	SIRT1,TLR9,DNAJA3,IRAK3,TAX1BP1,TRAF3,PRDX2,CAT,RPS3,COMMD7,SETD6	11	46	0.000268468	0.00446131
																GO:2000278	regulation of DNA biosynthetic process (BP)	CDKN1A,PDGFA	2	2	0.00260672	0.0303284		GO:0007243	intracellular protein kinase cascade (BP)	FYN,STK38L,FGF1,HMOX1,WNK1,TEC,STK38,PFKFB1,NLK,JAK1,MAP4K1,STK17B,PRKAG2,PRKD2,RPS6KA5,PLA2G1B,MARK2	17	94	0.000270444	0.00447534
																GO:0021553	olfactory nerve development (BP)	SALL1,RTN4	2	2	0.00260672	0.0303284		GO:0046627	negative regulation of insulin receptor signaling pathway (BP)	RPS6KB1,PRKCZ,IRS1,ENPP1,GSK3A,PTPRE,IL1B	7	20	0.000285979	0.00471269
																GO:0021885	forebrain cell migration (BP)	AXL,TYRO3	2	2	0.00260672	0.0303284		GO:0000080	G1 phase of mitotic cell cycle (BP)	CDKN1A,CDKN1C,RB1,E2F3,TBRG4,TFDP1,TAF1,CDK4	8	26	0.000289843	0.00475655
																GO:0044030	regulation of DNA methylation (BP)	BRCA1,KDM1B	2	2	0.00260672	0.0303284		GO:0019882	antigen processing and presentation (BP)	HLA-G,AP3B1,HLA-A,HLA-F,CD1A,CD1D,HLA-E,FCGRT,HLA-C,HLA-B,CTSL1,PROCR	12	54	0.000299435	0.00489365
																GO:0019264	glycine biosynthetic process from serine (BP)	SHMT2,SHMT1	2	2	0.00260672	0.0303284		GO:0006895	Golgi to endosome transport (BP)	SORT1,MON2,VPS13A,RAB14,DOPEY1	5	10	0.000317505	0.0051046
																GO:0010594	regulation of endothelial cell migration (BP)	PTK2,BMPER	2	2	0.00260672	0.0303284		GO:0006600	creatine metabolic process (BP)	Ghr,CKMT2,SLC6A8,CKMT1B,GATM	5	10	0.000317505	0.0051046
																GO:0072657	protein localization in membrane (BP)	SH3PXD2B,CPE	2	2	0.00260672	0.0303284		GO:0060056	mammary gland involution (BP)	ERBB3,CAV1,SFRP4,IGFBP5,ELF3	5	10	0.000317505	0.0051046
																GO:0035148	tube formation (BP)	BCL2L11,SDCCAG8	2	2	0.00260672	0.0303284		GO:0010628	positive regulation of gene expression (BP)	IL33,FGF9,CD44,TADA3,NGF,CDK1,TNFRSF1A,PRDM1,OSR1,CITED2,VDR,SFRP4,IQGAP3,CCL5,ID2,CNN2,IL1B,SOX11	18	104	0.00031892	0.00510659
																GO:0061033	secretion by lung epithelial cell involved in lung growth (BP)	FGF10,FGF7	2	2	0.00260672	0.0303284		GO:0007229	integrin-mediated signaling pathway (BP)	ADAM10,PTK2,ADAM9,ITGAV,ITGA9,ITGB6,ADAM11,TEC,ITGA6,CIB2,SEMA7A,VAV3,NEDD9,ITGB1	14	70	0.000314286	0.00511523
																GO:0051987	positive regulation of attachment of spindle microtubules to kinetochore (BP)	CCNB1,CENPE	2	2	0.00260672	0.0303284		GO:0047496	vesicle transport along microtubule (BP)	PAFAH1B1,DYNC1I1,MAP2K1,KIF5B	4	6	0.000324183	0.00514918
																GO:0007079	mitotic chromosome movement towards spindle pole (BP)	DLGAP5,CENPE	2	2	0.00260672	0.0303284		GO:0090050	positive regulation of cell migration involved in sprouting angiogenesis (BP)	VEGFA,HDAC9,SRPX2,PTGS2	4	6	0.000324183	0.00514918
																GO:0033864	positive regulation of NAD(P)H oxidase activity (BP)	AGT,AGTR1	2	2	0.00260672	0.0303284		GO:0006888	ER to Golgi vesicle-mediated transport (BP)	TMED10,LMAN1,SEC24C,SEC22B,SEC24A,SEC23B,ATL2,PREB,TRAPPC2,LMAN2L,SEC31A	11	47	0.000328456	0.00519618
																GO:0006097	glyoxylate cycle (BP)	IDH2,IDH1	2	2	0.00260672	0.0303284		GO:0042159	lipoprotein catabolic process (BP)	APOB,APOE,ATM	3	3	0.000345805	0.00530101
																GO:0002019	regulation of renal output by angiotensin (BP)	ACE,AGT	2	2	0.00260672	0.0303284		GO:0032878	regulation of establishment or maintenance of cell polarity (BP)	TEK,LLGL2,IGF1	3	3	0.000345805	0.00530101
																GO:2000304	positive regulation of ceramide biosynthetic process (BP)	PRKCD,CYR61	2	2	0.00260672	0.0303284		GO:0006760	folic acid-containing compound metabolic process (BP)	FOLH1,FTCD,MTHFD1L	3	3	0.000345805	0.00530101
																GO:0015677	copper ion import (BP)	ATP7B,ATP7A	2	2	0.00260672	0.0303284		GO:0003081	regulation of systemic arterial blood pressure by renin-angiotensin (BP)	ACE,AGTR1,ACE2	3	3	0.000345805	0.00530101
																GO:0060003	copper ion export (BP)	ATP7B,ATP7A	2	2	0.00260672	0.0303284		GO:0042447	hormone catabolic process (BP)	ACE,ECE1,IDE	3	3	0.000345805	0.00530101
																GO:0060315	negative regulation of ryanodine-sensitive calcium-release channel activity (BP)	PKD2,CALM2	2	2	0.00260672	0.0303284		GO:0060058	positive regulation of apoptosis involved in mammary gland involution (BP)	B4GALT1,VDR,CDKN2A	3	3	0.000345805	0.00530101
																GO:0051563	smooth endoplasmic reticulum calcium ion homeostasis (BP)	PSEN1,APP	2	2	0.00260672	0.0303284		GO:0006541	glutamine metabolic process (BP)	GMPS,GLS2,GFPT1,ALDH5A1,GLS,PPAT	6	15	0.000342649	0.00537769
																GO:0030036	actin cytoskeleton organization (BP)	NF2,MRAS,AMOT,PACSIN2,FMNL2,DIAPH1,DAAM1,ELMO1,FERMT2,SDCBP,TESK2,FHL3,SSH1,RHOU,PDGFA	15	128	0.00229388	0.0303891		GO:0001516	prostaglandin biosynthetic process (BP)	PTGES3,PTGS1,PTGES,PTGS2,TBXAS1,PTGES2	6	15	0.000342649	0.00537769
																GO:0007626	locomotory behavior (BP)	FIG4,SOD1,SEPP1,OPRM1,CACNA1E,APP,ATP7A,NPAS3,ANKH,Qrfp	10	68	0.0022846	0.0303938		GO:0006357	regulation of transcription from RNA polymerase II promoter (BP)	STAT2,MED14,SMARCB1,GATA6,TADA3,PRKAR1A,FOXK2,TBX3,HMGB2,HLTF,CEBPG,TAF1L,SMARCA4,BRD8,UBN1,KLF7,SPIB,TCEB1,HTATIP2,KLF9,RNF14,SMARCA5,LITAF,CLOCK,HTATSF1,TFDP1,STAT3,NFYC,TCF7L1,MED11,HMGB1	31	230	0.000371842	0.00567812
																GO:0010886	positive regulation of cholesterol storage (BP)	CD36,LPL,SCARB1	3	6	0.00236676	0.0307094		GO:0033344	cholesterol efflux (BP)	APOM,CAV1,APOE,ABCA1,ABCG8,NPC2,APOC3	7	21	0.000403054	0.00613106
																GO:0002262	myeloid cell homeostasis (BP)	SOD1,BCL2L11,FANCC	3	6	0.00236676	0.0307094		GO:0006091	generation of precursor metabolites and energy (BP)	ACAA1,ATP5B,SLC25A4,PHKA1,COX6A1,COX17,ENPP1,CEBPA,PHKB,AVPR1A,XYLB,PDX1	12	56	0.000427755	0.00648188
																GO:0019388	galactose catabolic process (BP)	GLB1,GALT,PGM1	3	6	0.00236676	0.0307094		GO:0009408	response to heat (BP)	SOD1,BCL2,CASQ1,RPS6KB1,DNAJA3,HSPA4,CD14,IL6,IL1B,MMP9,PKLR	11	49	0.000482575	0.00725698
																GO:0043353	enucleate erythrocyte differentiation (BP)	SP1,RB1,SP3	3	6	0.00236676	0.0307094		GO:0006469	negative regulation of protein kinase activity (BP)	NF2,GADD45A,RB1,DNAJA3,THY1,TRIB1,PKIG,PRKAG2,YWHAG,FABP4,IL6	11	49	0.000482575	0.00725698
																GO:0007379	segment specification (BP)	MAFB,DVL2,BMI1	3	6	0.00236676	0.0307094		GO:0043434	response to peptide hormone stimulus (BP)	ATP2A2,NGF,Ghr,IRS1,SFRP4,CTSB,SOCS2,TIMP1,GATM,ANXA1,PLCB1,STAT3,BSG	13	65	0.00050888	0.00750977
																GO:0008219	cell death (BP)	PSEN1,FIG4,SOD1,OLR1,BCL2,CLN8,EIF4G2,APP,VAPB,FOLR1,ATP7A,TRPM7,NOP56,PTGER3,UCHL1,TGFB2,ZFYVE26	17	156	0.0026656	0.0308993		GO:0009117	nucleotide metabolic process (BP)	NME3,NME7,NT5C,NME6,ADA,DUT,C6orf108,ADAL	8	28	0.000508211	0.007528
																GO:0032270	positive regulation of cellular protein metabolic process (BP)	AGT,AGTR1,NR1H2,PLA2G10	4	12	0.0024108	0.0308994		GO:0050727	regulation of inflammatory response (BP)	PARK7,AGTR1,PTGS2,ACE2,MYD88,NLRP1,SEMA7A,SETD6	8	28	0.000508211	0.007528
																GO:0006656	phosphatidylcholine biosynthetic process (BP)	FABP3,FGF7,SLC27A1,CHKA	4	12	0.0024108	0.0308994		GO:0030879	mammary gland development (BP)	BCL2L11,B4GALT1,PTCH1,TBX3,CAV1,IRS1,TGFB3,IGF1	8	28	0.000508211	0.007528
																GO:0045667	regulation of osteoblast differentiation (BP)	HEMGN,PTK2,FZD1,ESRRA	4	12	0.0024108	0.0308994		GO:0017148	negative regulation of translation (BP)	NANOS1,EIF4A3,GNB2L1,IGFBP5,Igf2bp1,FXR1,YBX2,TIA1	8	28	0.000508211	0.007528
																GO:0030335	positive regulation of cell migration (BP)	F2R,TRIM32,CCL26,PTK2,MAP2K1,GNB2L1,ITGAV,CYR61,F10,KDR,VIL1,PDGFA,CCL11	13	105	0.00269507	0.0309002		GO:0045879	negative regulation of smoothened signaling pathway (BP)	KIF7,PTCH1,SALL1,RB1,BTRC,SERPINE2	6	16	0.000515725	0.00755442
																GO:0016477	cell migration (BP)	JAM3,NCK1,BTG1,NANOS1,CTHRC1,CDH2,CDC42BPB,FUT8,PTPRK,LRRC16A,NCK2,TGFB2,BDKRB1	13	105	0.00269507	0.0309002		GO:0060749	mammary gland alveolus development (BP)	TNFRSF11A,VEGFA,PRLR,ID2,DDR1,HOXA5	6	16	0.000515725	0.00755442
																GO:0006470	protein dephosphorylation (BP)	PPM1F,BCL2,Ppp6c,PPP3R1,PTPN21,PPM1M,PTPN4,PTPRK,PTPLA,SSH3,PTPRB,SSH1,PTPRU	13	105	0.00269507	0.0309002		GO:0043583	ear development (BP)	BCL2L11,BCL2,RDH10,ECE1,DDR1	5	11	0.000548402	0.00785844
																GO:0007259	JAK-STAT cascade (BP)	STAT2,PKD2,GHR,IFNAR1,PIAS1,SOCS2	6	28	0.00251035	0.0320451		GO:0048208	COPII vesicle coating (BP)	TMED10,SEC24C,SEC24A,PREB,SEC31A	5	11	0.000548402	0.00785844
																GO:0034130	toll-like receptor 1 signaling pathway (BP)	MEF2A,MAPK3,IRAK4,TICAM2,UBA52,MAP2K1,TLR6,MAPKAPK3,MAPK9,RPS6KA5	10	69	0.0025518	0.0323125		GO:0090398	cellular senescence (BP)	C2orf40,CDKN1A,MAP2K1,TERF2,ID2	5	11	0.000548402	0.00785844
																GO:0034134	toll-like receptor 2 signaling pathway (BP)	MEF2A,MAPK3,IRAK4,TICAM2,UBA52,MAP2K1,TLR6,MAPKAPK3,MAPK9,RPS6KA5	10	69	0.0025518	0.0323125		GO:0033160	positive regulation of protein import into nucleus, translocation (BP)	CDK1,TNFRSF1A,UBR5,IGF1,IL6	5	11	0.000548402	0.00785844
																GO:0008584	male gonad development (BP)	FGF9,HMGA2,BCL2L11,BCL2,HMGCS1,HMGB2,MSH2,WNT2B,NCOA4,ZFP42	10	70	0.00284344	0.0323659		GO:0017187	peptidyl-glutamic acid carboxylation (BP)	PROS1,F7,GAS6,VKORC1,F9	5	11	0.000548402	0.00785844
																GO:0006486	protein glycosylation (BP)	PSEN1,ST8SIA4,B4GALT1,B3GALT4,ST3GAL6,ALG1,MGAT1,FUT3,LRP2,FUT2	10	70	0.00284344	0.0323659		GO:0006476	protein deacetylation (BP)	SIRT1,SIRT3,HDAC3,HDAC1,SIRT4	5	11	0.000548402	0.00785844
																GO:0006406	mRNA export from nucleus (BP)	SRSF10,THOC2,SMG1,SRSF2,DDX39B,SRSF11,NUP133,NUP160,SLBP	9	59	0.00288921	0.0327686		GO:0010595	positive regulation of endothelial cell migration (BP)	VEGFA,THBS1,TEK,BMP4,AGT,ANGPT1,BMPR2	7	22	0.000555476	0.00790254
																GO:0006886	intracellular protein transport (BP)	TMED10,STX17,TLK1,AP4B1,NPM1,AP1S2,TOM1L1,KPNA2,IPO5,STX7,EXPH5,RFFL,GGA2,PCNA,AP3S2,PGAP1,SNX6,KPNA1,SEC23A,STX2	20	196	0.00260101	0.032804		GO:0006471	protein ADP-ribosylation (BP)	SIRT1,SIRT3,PARP2,SIRT4,GNA11,ART3,GNA14	7	22	0.000555476	0.00790254
																GO:0060333	interferon-gamma-mediated signaling pathway (BP)	CD44,HLA-A,HLA-F,HLA-E,PRKCD,IRF6,IRF1,PIAS1,GBP2,HLA-C,HLA-B	11	82	0.00297371	0.0334861		GO:0007154	cell communication (BP)	SLC8A3,JAG2,GJB1,CTSL2,SNX25,SNX22,SNX24,SNX33,SNX21,OIP5,SH3PXD2B,PXK,SNX8,SNX6,PIK3C2B,SNX10	16	91	0.000560375	0.00794367
																GO:0007166	cell surface receptor signaling pathway (BP)	GEM,SSTR1,IGSF6,GP1BB,BAG1,KHDRBS1,MKNK2,CCR1,CD36,IFNAR1,PDK1,FCER1A,CXCR2,ANXA1,CD14,EVL,DOK1,ASGR2	18	171	0.00297035	0.0335682		GO:0002224	toll-like receptor signaling pathway (BP)	MAPK1,CDK1,MAP3K1,MAP2K1,MAPK10,UBC,TRAF3,MAP2K2,TLR3,MYD88,MAPKAPK2,RPS6KA5,BCL10,NFKBIB	14	74	0.000569671	0.0080466
																GO:0043616	keratinocyte proliferation (BP)	FGF10,FERMT1,KRT2,IRF6	4	13	0.00334235	0.0375033		GO:0010976	positive regulation of neuron projection development (BP)	FEZ1,AVIL,FGFR1,ADNP,SERPINE2,TWF2,P2RY2,STMN2,MARK2,ITGB1	10	43	0.000641703	0.00899977
																GO:2000379	positive regulation of reactive oxygen species metabolic process (BP)	NFE2L2,CDKN1A,CD36,AGT,AGTR1	5	21	0.00353701	0.039407		GO:0016055	Wnt receptor signaling pathway (BP)	CD44,LRP5,FZD4,NXN,SOSTDC1,SFRP4,USP34,BTRC,GSK3A,PPM1A,APC,CSNK1A1,SLC9A3R1,FZD6,FRAT2,TLE4,TCF7L1,MARK2	18	110	0.000641505	0.009029
																GO:0006090	pyruvate metabolic process (BP)	LDHB,PDHX,PFKFB2,PDK3,PDK1	5	21	0.00353701	0.039407		GO:0034142	toll-like receptor 4 signaling pathway (BP)	MAPK1,CDK1,MAP3K1,MAP2K1,MAPK10,UBC,RIPK1,S100A14,MAP2K2,MYD88,MAPKAPK2,RPS6KA5,IRF7,NFKBIB	14	75	0.000655776	0.00910033
																GO:0007566	embryo implantation (BP)	SOD1,TEAD4,SPP1,KLF9,FBLN1,FKBP4	6	30	0.00362636	0.0399788		GO:0060337	type I interferon-mediated signaling pathway (BP)	STAT2,HLA-G,IFIT3,HLA-A,HLA-F,HLA-E,IFI35,IRF6,RNASEL,JAK1,HLA-C,HLA-B,PTPN6,IRF7	14	75	0.000655776	0.00910033
																GO:0002053	positive regulation of mesenchymal cell proliferation (BP)	PRRX2,FGF9,LRP5,KDR,BMPR1A,PDGFA	6	30	0.00362636	0.0399788		GO:0051439	regulation of ubiquitin-protein ligase activity involved in mitotic cell cycle (BP)	CDC20,PSME2,PSMC5,CDK1,PSMB10,PSMC6,CCNB1,CDK2,PSME4,UBC,CDC16,BTRC,CUL1,PSMD2	14	75	0.000655776	0.00910033
																GO:0007094	mitotic cell cycle spindle assembly checkpoint (BP)	BUB1,ANAPC5,MAD2L1,CENPF,CENPE,BUB3	6	30	0.00362636	0.0399788		GO:0007612	learning (BP)	FYN,COMT,AMPH,SLC24A2,NRXN1,SLC6A1,PLCB1,VDAC1	8	29	0.000658927	0.00911208
																GO:0046777	protein autophosphorylation (BP)	DDR2,PTK2,EEF2K,SMG1,CLK2,TAOK3,PRKD1,PAK1,LRRK2,TRPM7,IRAK3,PIM1,EPHA4,AURKA,KDR,MEX3B	16	148	0.00378839	0.041475		GO:0010243	response to organic nitrogen (BP)	CDKN1A,AK4,PTGS1,MGST1,VKORC1,PTGS2,SLC6A1,PLCB1,IL1B	9	36	0.000676576	0.00925902
																GO:0003007	heart morphogenesis (BP)	PTK2,DVL2,ZMIZ1,TGFB2,COL11A1,HAND2,HTR2B	7	40	0.00378806	0.0416158		GO:0009411	response to UV (BP)	UBE4B,DTL,UBE2A,CDKN1A,POLD1,C10orf90,RAD18,CASP7,CASP3	9	36	0.000676576	0.00925902
																GO:0060317	cardiac epithelial to mesenchymal transition (BP)	ADAM15,TGFB2,RTN4	3	7	0.00398471	0.0423023		GO:0016310	phosphorylation (BP)	LIMK2,CDKN1A,RB1,ALPI,TOP1,CDK2,EPHA7,PIP4K2A,UGP2	9	36	0.000676576	0.00925902
																GO:0001779	natural killer cell differentiation (BP)	AXL,SP3,TYRO3	3	7	0.00398471	0.0423023		GO:0001568	blood vessel development (BP)	EGFL7,FZD4,PTK2,TBX3,CITED2,ITGAV,AGT,GJA5,SPHK2,LAMA4,FOXF1	11	51	0.000692936	0.00938548
																GO:0035137	hindlimb morphogenesis (BP)	SALL1,ATP7A,BMPR1A	3	7	0.00398471	0.0423023		GO:0071260	cellular response to mechanical stimulus (BP)	GADD45A,MAP3K1,AGT,TNFRSF10A,CASP1,MYD88,LTBR,BCL10,CNN2,IL1B,ITGB1	11	51	0.000692936	0.00938548
																GO:0033261	regulation of S phase (BP)	TIPIN,TIMELESS,SLBP	3	7	0.00398471	0.0423023		GO:0001843	neural tube closure (BP)	NOG,PTCH1,SALL1,DLC1,CITED2,TEAD2,IFT122,ADM,FZD6,BCL10,ROCK2	11	51	0.000692936	0.00938548
																GO:0032435	negative regulation of proteasomal ubiquitin-dependent protein catabolic process (BP)	TAF9,N4BP1,HSP90AB1	3	7	0.00398471	0.0423023		GO:0046903	secretion (BP)	RIMS1,CA2,TPD52,PTGES2	4	7	0.000714211	0.00944717
																GO:0008064	regulation of actin polymerization or depolymerization (BP)	SSH3,CXCL12,SSH1	3	7	0.00398471	0.0423023		GO:0061053	somite development (BP)	NOG,PTCH1,IHH,SOX11	4	7	0.000714211	0.00944717
																GO:0030219	megakaryocyte differentiation (BP)	SP1,CDKN2B,SP3	3	7	0.00398471	0.0423023		GO:0042312	regulation of vasodilation (BP)	ACE,AGTR1,ACE2,P2RY2	4	7	0.000714211	0.00944717
																GO:0060155	platelet dense granule organization (BP)	F2R,DTNBP1,ABCA1	3	7	0.00398471	0.0423023		GO:0090026	positive regulation of monocyte chemotaxis (BP)	S100A14,CCL5,CXCL12,SERPINE1	4	7	0.000714211	0.00944717
																GO:0033690	positive regulation of osteoblast proliferation (BP)	HPSE,ITGAV,CYR61	3	7	0.00398471	0.0423023		GO:0044070	regulation of anion transport (BP)	VDAC3,VDAC2,AHCYL1,VDAC1	4	7	0.000714211	0.00944717
																GO:0001568	blood vessel development (BP)	PSEN1,PTK2,TBX3,FOXO1,ITGAV,ATP7A,AGT,TCF7L2	8	51	0.0040803	0.042884		GO:0033598	mammary gland epithelial cell proliferation (BP)	MAPK1,BTRC,ID2,CEBPB	4	7	0.000714211	0.00944717
																GO:0051028	mRNA transport (BP)	EIF4A3,QKI,SLBP,NUP205,NUP43,LRPPRC,NUP155,HNRNPA1	8	51	0.0040803	0.042884		GO:0006302	double-strand break repair (BP)	SOD1,XRCC6,TP53BP1,RAD51,RPA3,UIMC1,MSH2,SMARCA5,H2afx,EYA3,TDP1,ATM	12	59	0.000705189	0.00951885
																GO:0040008	regulation of growth (BP)	ZMAT3,BRMS1L,HMGA2,RUVBL2,GAS6,GNB2L1,ING3,NDN,NEDD9	9	62	0.00406986	0.0430613		GO:0006112	energy reserve metabolic process (BP)	ADCY2,SLC25A4,ACLY,MARCKS,PRKAR1A,SLC2A1,GFPT1,ADCY9,ITPR2,KL,PFKFB1,GNAS,PRKCA,PRKAG2,KCNC2,INS,PKLR	17	102	0.000723117	0.00953309
																GO:0006006	glucose metabolic process (BP)	IGF2,CALM2,GOT2,PFKFB2,PRKACB,PDK3,PDK1,PGM1,PHKB,AGL,HK2,UGP2	12	98	0.00422572	0.0442648		GO:0046697	decidualization (BP)	CTSL2,CITED2,VDR,SFRP4,PTGS2,BSG	6	17	0.00074983	0.00985242
																GO:0051260	protein homooligomerization (BP)	THBS4,SCUBE1,ALAD,C1QTNF2,RBMX,PRND,SCUBE3,ANGPT1,ANGPTL4,STOM,SLC1A1	11	86	0.00431878	0.0443555		GO:0051091	positive regulation of sequence-specific DNA binding transcription factor activity (BP)	SMARCB1,TNFRSF11A,TP53BP1,PPARGC1A,NGF,FZD4,CEBPG,SMARCA4,CDKN2A,BEX1,IL6,HMGN3,IL1B	13	68	0.000798591	0.0104584
																GO:0048666	neuron development (BP)	PSEN1,FIG4,WNK1,PBX3,TGFB2,NDN	6	31	0.00430531	0.0443616		GO:0009952	anterior/posterior pattern specification (BP)	GRSF1,HOXA3,RING1,LRP5,HIPK1,HOXB6,ZBTB16,SF3B1,MLLT3,HOXC4,SMAD2,APC,TGFBR1,CDON,HOXA5,BMPR2	16	94	0.000809185	0.0105621
																GO:0007200	activation of phospholipase C activity by G-protein coupled receptor protein signaling pathway coupled to IP3 second messenger (BP)	AGT,AGTR1,PTGER3,CXCR2,NPR3,PLCE1	6	31	0.00430531	0.0443616		GO:0018105	peptidyl-serine phosphorylation (BP)	TTBK2,MAP3K1,PRKCZ,TGFBR1,MAP4K1,GSK3B,UHMK1,PRKD2,TAF1,ATM,ADRBK1	11	52	0.000823755	0.0107169
																GO:0010827	regulation of glucose transport (BP)	O3FAR1,NUP133,NUP160,NUP205,NUP43,NUP155	6	31	0.00430531	0.0443616		GO:0043407	negative regulation of MAP kinase activity (BP)	BMP4,APOE,IRAK3,UCHL1,HMGCR,STK38,PTPN6,IL1B	8	30	0.000843681	0.0108689
																GO:0031532	actin cytoskeleton reorganization (BP)	FGF10,DTNBP1,CDC42BPB,PAK1,FGF7,CXADR	6	31	0.00430531	0.0443616		GO:0006605	protein targeting (BP)	YWHAQ,RPL11,RAB27A,AKAP12,HPS4,PICK1,ZDHHC3,YWHAG	8	30	0.000843681	0.0108689
																GO:0010595	positive regulation of endothelial cell migration (BP)	AGT,SCARB1,ANGPT1,KDR,BMPR2	5	22	0.00438716	0.0444782		GO:0032880	regulation of protein localization (BP)	BCL2,PTCH1,FBXW7,GNB2L1,RAB14,MYO5B,SYCP1,INS	8	30	0.000843681	0.0108689
																GO:0034446	substrate adhesion-dependent cell spreading (BP)	FZD7,BRCA1,VAMP3,AXL,TYRO3	5	22	0.00438716	0.0444782		GO:0045987	positive regulation of smooth muscle contraction (BP)	F2R,PTGS1,ADA,PTGS2,NMU	5	12	0.000885808	0.0111218
																GO:0034080	CenH3-containing nucleosome assembly at centromere (BP)	CENPP,NPM1,RBBP7,CENPH,CENPA	5	22	0.00438716	0.0444782		GO:0006692	prostanoid metabolic process (BP)	PTGES3,PTGS1,PTGS2,MAPKAPK2,TBXAS1	5	12	0.000885808	0.0111218
																GO:0006413	translational initiation (BP)	EIF2A,EIF4G2,EIF2S3,EIF3E,EIF3F,EIF4A2,EIF3H	7	41	0.00437009	0.0447366		GO:0045921	positive regulation of exocytosis (BP)	SYTL4,RAB27A,RAB27B,EXPH5,CADPS2	5	12	0.000885808	0.0111218
																GO:0002224	toll-like receptor signaling pathway (BP)	MEF2A,MAPK3,IRAK4,TICAM2,UBA52,MAP2K1,TLR6,MAPKAPK3,MAPK9,RPS6KA5	10	74	0.00428623	0.04475		GO:0048870	cell motility (BP)	FSCN1,PTK2,SRPX2,MAP2K1,TGFBR1	5	12	0.000885808	0.0111218
																GO:0045672	positive regulation of osteoclast differentiation (BP)	KLF10,CCR1,GNAS,CA2	4	14	0.00449164	0.0448169		GO:0030889	negative regulation of B cell proliferation (BP)	MNDA,PRDM1,CDKN2A,ATM,CASP3	5	12	0.000885808	0.0111218
																GO:0071044	histone mRNA catabolic process (BP)	ERI1,DCP2,ZCCHC11,ZCCHC6	4	14	0.00449164	0.0448169		GO:0002040	sprouting angiogenesis (BP)	THBS1,TEK,CCBE1,CDH13,ANGPT1	5	12	0.000885808	0.0111218
																GO:0071902	positive regulation of protein serine/threonine kinase activity (BP)	IGF2,ACSL1,CAMK1,SLC27A1	4	14	0.00449164	0.0448169		GO:0048255	mRNA stabilization (BP)	Hnrnpd,VEGFA,GDNF,ELAVL1,YBX2	5	12	0.000885808	0.0111218
																GO:0071158	positive regulation of cell cycle arrest (BP)	DDR2,HMGA2,RRP8,BRCA1	4	14	0.00449164	0.0448169		GO:0007267	cell-cell signaling (BP)	GJB1,TNFRSF11A,FGF9,ADAM10,KLF10,ADORA1,EFNB3,TNFAIP6,GDF15,GAL3ST4,TEK,TAC1,CD70,MERTK,CCR1,CXCL13,PTGIR,PCDH1,NTF3,AGT,GJA5,CXCL6,TNFSF10,ADM,CCL5,CCL8,IHH,GREM1,INS,IL1B,BMP3	31	242	0.000885477	0.0113703
																GO:0006607	NLS-bearing substrate import into nucleus (BP)	KPNA2,IPO5,TRPS1,KPNA1	4	14	0.00449164	0.0448169		GO:0006096	glycolysis (BP)	LDHB,LDHA,PFKFB3,PDHA1,PGAM1,PFKP,PFKFB1,HKDC1,GAPDH,PKLR	10	45	0.000938958	0.0117518
																GO:0034142	toll-like receptor 4 signaling pathway (BP)	MEF2A,MAPK3,IRAK4,TICAM2,UBA52,MAP2K1,TLR6,MAPKAPK3,MAPK9,RPS6KA5	10	75	0.00472429	0.0468418		GO:0043410	positive regulation of MAPK cascade (BP)	FGF9,F2R,FGFR1,IGF2,SOX2,AGT,CDON,WWC1,IGF1,IL6,INS,ITGB1	12	61	0.000963355	0.0120191
																GO:0001889	liver development (BP)	SP1,AFP,HMGCS1,GNPNAT1,PTCD2,BDH1,SP3,MED1,QDPR,HGF	10	75	0.00472429	0.0468418		GO:0006633	fatty acid biosynthetic process (BP)	PRKAB1,PTGES3,DEGS2,DEGS1,PTGS1,PTGES,LPL,PTGS2,PLA2G1B,TBXAS1,PTGES2	11	53	0.000974383	0.0121185
																GO:0045669	positive regulation of osteoblast differentiation (BP)	DDR2,FBN2,CYR61,GNAS,IL6,BMPR1A,BMPR2	7	42	0.00501718	0.0491278		GO:0008543	fibroblast growth factor receptor signaling pathway (BP)	FGF9,TLR9,FGFR1,MDM2,FIBP,FGF1,IRS1,GSK3A,RAB14,KL,PHLPP1,GSK3B,SHOC2,INS	14	78	0.00098295	0.0121486
																GO:0042542	response to hydrogen peroxide (BP)	SOD1,OLR1,BCL2,HBB,ADAM9,HP,TXNIP	7	42	0.00501718	0.0491278		GO:0000216	M/G1 transition of mitotic cell cycle (BP)	ORC3,CDC45,PSME2,PSMC5,ORC4,MCM2,PSMB10,PSMC6,CDK2,RPA3,PSME4,UBC,MCM4,PSMD2	14	78	0.00098295	0.0121486
																GO:0008645	hexose transport (BP)	SLC5A1,NUP133,NUP160,NUP205,HK2,NUP43,NUP155	7	42	0.00501718	0.0491278		GO:0006351	transcription, DNA-dependent (BP)	PPP5C,GTF3C4,MTERFD3,SMARCA1,NACA,CSRNP2,IWS1,ATF6B,BAZ2B,CEBPA,BCL3,THRB,PAPOLG,CREB3,BAZ1A,TRAPPC2,NFKBIB	17	105	0.00101188	0.0124673
																GO:0022900	electron transport chain (BP)	CYB5A,TXNRD1,TXN,TMX1,CYB561,CYCS,CYBRD1	7	42	0.00501718	0.0491278		GO:0050729	positive regulation of inflammatory response (BP)	IL33,ACE,TLR9,NLRP12,TNFRSF1A,AGT,AGTR1,FABP4,SERPINE1	9	38	0.00103146	0.0126691
																GO:0032436	positive regulation of proteasomal ubiquitin-dependent protein catabolic process (BP)	PSEN1,MDM2,DAB2,GNB2L1,LRRK2,SUMO2	6	32	0.00507359	0.0492217		GO:0008584	male gonad development (BP)	RBP4,FGF9,BCL2L11,GATA6,BCL2,HMGB2,CITED2,PATZ1,BOK,MSH2,CSDE1,TLR3,ZFP42	13	70	0.00106014	0.0127057
																GO:0048538	thymus development (BP)	PSEN1,SOD1,BCL2L11,FGF10,BCL2,HAND2	6	32	0.00507359	0.0492217		GO:0006783	heme biosynthetic process (BP)	SLC25A39,ALAD,PPOX,SLC25A38,SLC11A2,UROS	6	18	0.00105824	0.0127214
																GO:0008033	tRNA processing (BP)	LSM6,KARS,AARS,TSEN15,PUS1,TRMT12,PUS10,ADAT1,URM1	9	64	0.00504583	0.0492554		GO:0090190	positive regulation of branching involved in ureteric bud morphogenesis (BP)	NOG,VEGFA,GDNF,AGT,LGR4,GREM1	6	18	0.00105824	0.0127214
																GO:0051403	stress-activated MAPK cascade (BP)	MEF2A,MAPK3,UBA52,MAP2K1,AGT,MAPKAPK3,MAPK9,RPS6KA5	8	53	0.00519202	0.0499099		GO:0055072	iron ion homeostasis (BP)	SFXN2,SFXN1,SLC25A37,SLC25A28,FTL,HMOX1	6	18	0.00105824	0.0127214
																GO:0006633	fatty acid biosynthetic process (BP)	DEGS1,PTGS1,PTPLB,SC4MOL,PTPLA,AGMO,LPL,SCD5	8	53	0.00519202	0.0499099		GO:0030010	establishment of cell polarity (BP)	PTK2,PRKCZ,MPP7,SDCCAG8,EXOC4,MARK2	6	18	0.00105824	0.0127214
																GO:0043154	negative regulation of cysteine-type endopeptidase activity involved in apoptotic process (BP)	CD44,HSPA5,POR,XIAP,RAF1,IGBP1,IL6,VIL1	8	53	0.00519202	0.0499099		GO:0030099	myeloid cell differentiation (BP)	RUNX1,KAT6A,KAT8,ZBTB16,CEBPA,NCOA6	6	18	0.00105824	0.0127214
																								GO:0034504	protein localization to nucleus (BP)	RPL11,MDM2,BMP4,IRS1,PIKFYVE,XPO1	6	18	0.00105824	0.0127214
																								GO:0045600	positive regulation of fat cell differentiation (BP)	LRP5,ZBTB16,SH3PXD2B,ID2,CEBPA,SNAI2	6	18	0.00105824	0.0127214
																								GO:0006749	glutathione metabolic process (BP)	SOD1,MGST1,GPX1,CTH,ALDH5A1,IDH1,GGT7,GSTT1	8	31	0.00106779	0.0127586
																								GO:0000086	G2/M transition of mitotic cell cycle (BP)	PAFAH1B1,TUBA1A,NES,CNTRL,GADD45A,TUBA4A,CDK1,CDKN1A,SKP2,ODF2,CCNB1,CDK2,MELK,CCNB2,SDCCAG8,CSNK1E,PLCB1,YWHAG	18	115	0.00109451	0.0130385
																								GO:0050731	positive regulation of peptidyl-tyrosine phosphorylation (BP)	VEGFA,CD44,VEGFB,Ghr,IGF2,AGT,ADNP,ANGPT1,IGF1,IL6,INS,ITGB1	12	62	0.00111932	0.0132146
																								GO:0040008	regulation of growth (BP)	BRMS1L,PTCH1,GAS6,BRD8,SOCS4,GNB2L1,GAP43,TGFBR1,NELL2,IHH,NEDD9,DMAP1	12	62	0.00111932	0.0132146
																								GO:0032868	response to insulin stimulus (BP)	RBP4,SIRT1,SORT1,BCL2,RPS6KB1,IRS1,HADH,ADM,PCK1,CCL5,PFKFB1,IL6	12	62	0.00111932	0.0132146
																								GO:0042787	protein ubiquitination involved in ubiquitin-dependent protein catabolic process (BP)	UBE4B,NEDD4L,MDM2,MAP3K1,HECW1,LNX1,UBR5,RNF217,MYLIP,OS9	10	46	0.0011252	0.0132446
																								GO:0042572	retinol metabolic process (BP)	RBP4,RDH10,RDH11,DHRS3,LRAT	5	13	0.00135644	0.0140806
																								GO:0034976	response to endoplasmic reticulum stress (BP)	UBE4B,FAM129A,WFS1,ATP2A1,OS9	5	13	0.00135644	0.0140806
																								GO:0045725	positive regulation of glycogen biosynthetic process (BP)	C1QTNF2,IGF2,IRS1,IGF1,INS	5	13	0.00135644	0.0140806
																								GO:0030225	macrophage differentiation (BP)	VEGFA,BMP4,CEBPA,MMP9,CASP8	5	13	0.00135644	0.0140806
																								GO:0060644	mammary gland epithelial cell differentiation (BP)	PRLR,PTCH1,IRF6,CEBPB,HOXA5	5	13	0.00135644	0.0140806
																								GO:0016064	immunoglobulin mediated immune response (BP)	TNFSF13,FCER1G,MYD88,IRF7,BCL10	5	13	0.00135644	0.0140806
																								GO:0014032	neural crest cell development (BP)	RDH10,SNAI2,HAND2,SOX11,BMPR1A	5	13	0.00135644	0.0140806
																								GO:0060412	ventricular septum morphogenesis (BP)	ZFPM2,SMAD7,SOX4,TBX3,SOX11	5	13	0.00135644	0.0140806
																								GO:0071777	positive regulation of cell cycle cytokinesis (BP)	RACGAP1,KIF23,AURKB,ECT2,CSPP1	5	13	0.00135644	0.0140806
																								GO:0008637	apoptotic mitochondrial changes (BP)	SLC25A4,DAP3,MAP3K1,ATP2A1,BID	5	13	0.00135644	0.0140806
																								GO:0051146	striated muscle cell differentiation (BP)	KRAS,IGF2,RB1,IGFBP5,CDON	5	13	0.00135644	0.0140806
																								GO:0051437	positive regulation of ubiquitin-protein ligase activity involved in mitotic cell cycle (BP)	CDC20,PSME2,PSMC5,CDK1,PSMB10,PSMC6,CCNB1,PSME4,UBC,CDC16,BTRC,CUL1,PSMD2	13	71	0.00121562	0.0142664
																								GO:0002687	positive regulation of leukocyte migration (BP)	SELP,VEGFA,ADAM8,MADCAM1	4	8	0.0013489	0.0144187
																								GO:0008354	germ cell migration (BP)	HMGCR,TGFBR1,PPAP2A,ITGB1	4	8	0.0013489	0.0144187
																								GO:0060059	embryonic retina morphogenesis in camera-type eye (BP)	RBP4,LRP5,HIPK1,CDON	4	8	0.0013489	0.0144187
																								GO:0019255	glucose 1-phosphate metabolic process (BP)	PGM2,PGM1,UGP2,HPRT1	4	8	0.0013489	0.0144187
																								GO:0060391	positive regulation of SMAD protein import into nucleus (BP)	BMP4,TGFB3,TGFBR1,BMPR1A	4	8	0.0013489	0.0144187
																								GO:0071310	cellular response to organic substance (BP)	CLEC3B,IQGAP3,CASP1,IL1B	4	8	0.0013489	0.0144187
																								GO:0060396	growth hormone receptor signaling pathway (BP)	PTK2,Ghr,SOCS2,STAT3	4	8	0.0013489	0.0144187
																								GO:0040037	negative regulation of fibroblast growth factor receptor signaling pathway (BP)	THBS1,SULF2,SULF1,NGFR	4	8	0.0013489	0.0144187
																								GO:0006105	succinate metabolic process (BP)	Ghr,ALDH5A1,SUCLA2,SDHA	4	8	0.0013489	0.0144187
																								GO:0043103	hypoxanthine salvage (BP)	ADA,ADAL,HPRT1	3	4	0.00131046	0.0144773
																								GO:0003357	noradrenergic neuron differentiation (BP)	SOX4,HAND2,SOX11	3	4	0.00131046	0.0144773
																								GO:0006930	substrate-dependent cell migration, cell extension (BP)	MYH10,CD2AP,SDCBP	3	4	0.00131046	0.0144773
																								GO:0010757	negative regulation of plasminogen activation (BP)	THBS1,SERPINE2,SERPINE1	3	4	0.00131046	0.0144773
																								GO:0002906	negative regulation of mature B cell apoptosis (BP)	CD44,ADA,BCL10	3	4	0.00131046	0.0144773
																								GO:0051256	spindle midzone assembly involved in mitosis (BP)	RACGAP1,KIF23,AURKB	3	4	0.00131046	0.0144773
																								GO:0032488	Cdc42 protein signal transduction (BP)	APOE,ABCA1,APOC3	3	4	0.00131046	0.0144773
																								GO:0006172	ADP biosynthetic process (BP)	ATP5B,ATP5D,ATP5A1	3	4	0.00131046	0.0144773
																								GO:0090170	regulation of Golgi inheritance (BP)	MAPK1,MAP2K1,MAP2K2	3	4	0.00131046	0.0144773
																								GO:2000641	regulation of early endosome to late endosome transport (BP)	MAPK1,MAP2K1,MAP2K2	3	4	0.00131046	0.0144773
																								GO:0060087	relaxation of vascular smooth muscle (BP)	SOD1,ADORA1,GUCY1A3	3	4	0.00131046	0.0144773
																								GO:0035434	copper ion transmembrane transport (BP)	CCS,SLC31A1,SLC11A2	3	4	0.00131046	0.0144773
																								GO:0070932	histone H3 deacetylation (BP)	SIRT1,HDAC9,HDAC1	3	4	0.00131046	0.0144773
																								GO:0010756	positive regulation of plasminogen activation (BP)	CLEC3B,F12,C9orf46	3	4	0.00131046	0.0144773
																								GO:0009968	negative regulation of signal transduction (BP)	ERBB3,NLRP12,SCAI,LRPAP1,SOCS4,CISH,SOCS2,BRAP,GSK3B,IHH	10	47	0.00134054	0.0146866
																								GO:0015991	ATP hydrolysis coupled proton transport (BP)	ATP6V0A2,ATP5B,TCIRG1,ATP5G1,ATP5G2,ATP6V0A1,ATP6V1B2,ATP5A1	8	32	0.00133698	0.0146882
																								GO:0000184	nuclear-transcribed mRNA catabolic process, nonsense-mediated decay (BP)	DCP1B,PAN3,EIF4A3,SMG6,EIF3E,SMG7,PARN,UPF1	8	32	0.00133698	0.0146882
																								GO:0045214	sarcomere organization (BP)	KRT19,FOXP1,TPM1,ACTG1,ACTB,ITGB1	6	19	0.00145534	0.0149116
																								GO:0048565	digestive tract development (BP)	RB1,CCNB1,TGFB3,TGFBR1,PDX1,FOXF1	6	19	0.00145534	0.0149116
																								GO:0050714	positive regulation of protein secretion (BP)	SYTL4,ADAM9,EXPH5,TGFB3,PLA2G1B,ADAM8	6	19	0.00145534	0.0149116
																								GO:0030032	lamellipodium assembly (BP)	CCDC88A,ARFIP2,CDH13,FGD4,LRRC16A,VAV3	6	19	0.00145534	0.0149116
																								GO:0032091	negative regulation of protein binding (BP)	LRPAP1,CAV1,DAB2,PARK7,ADNP,GSK3B	6	19	0.00145534	0.0149116
																								GO:0000375	RNA splicing, via transesterification reactions (BP)	SF3A3,SRSF10,SRSF4,SF3B1,SCAF11,TRA2B,BCAS2	7	25	0.00129963	0.0149419
																								GO:0046326	positive regulation of glucose import (BP)	ERBB3,C1QTNF2,IRS1,CAPN10,IGF1,INS,MGEA5	7	25	0.00129963	0.0149419
																								GO:0007030	Golgi organization (BP)	TMED10,LMAN1,PLEKHM2,SEC23IP,ATL2,ARL1,GORASP1	7	25	0.00129963	0.0149419
																								GO:0006730	one-carbon metabolic process (BP)	MTHFD1,MTHFD1L,AHCYL1,MAT2A,CA2,AHCYL2,CA13	7	25	0.00129963	0.0149419
																								GO:0042326	negative regulation of phosphorylation (BP)	SIRT1,PKIA,CDKN1A,CDKN1C,BMP4,PKIG,CASP3	7	25	0.00129963	0.0149419
																								GO:0090090	negative regulation of canonical Wnt receptor signaling pathway (BP)	DKK2,CTHRC1,CAV1,DAB2,SOX2,SFRP4,BICC1,GSK3A,SNAI2,GSK3B,FZD6,DKK3	12	63	0.00129565	0.0151159
																								GO:0006879	cellular iron ion homeostasis (BP)	ATP6V0A2,SOD1,FTL,HPX,HMOX1,HMOX2,ATP6V0A1,SCARA5,SLC11A2,ATP6V1B2,ACO1,TFRC	12	63	0.00129565	0.0151159
																								GO:0006869	lipid transport (BP)	STARD4,OSBP2,OSBPL1A,SCP2,LRP10,SORL1,PSAP,PLTP,LBP,APOC3,CHKA,GULP1	12	64	0.00149433	0.0152715
																								GO:0030155	regulation of cell adhesion (BP)	JAG2,PRLR,CYTH4,ICAM1,LAMA4,GSN,ROCK2,PPP1R12A,LAMA3	9	40	0.00152372	0.0154521
																								GO:0006892	post-Golgi vesicle-mediated transport (BP)	PLCB3,AP1S2,FTL,STX7,HSPA8,CLTC,CLINT1,ARF1,SH3D19	9	40	0.00152372	0.0154521
																								GO:0000724	double-strand break repair via homologous recombination (BP)	FAN1,TP53BP1,OBFC2A,RAD51,RPA3,RAD51AP1,H2afx,ZFYVE26,ATM	9	40	0.00152372	0.0154521
																								GO:0000910	cytokinesis (BP)	RACGAP1,KIF23,AURKB,NEK7,RAB11A,RALB,ZFYVE26,ROCK2,KLHL13,CIT,CNTROB	11	56	0.00156811	0.0158211
																								GO:0006766	vitamin metabolic process (BP)	TPK1,GPHN,CYB5A,SLC2A1,SLC19A1,SLC25A16,ENPP1,LGMN,NAPRT1,MTHFD1,CYP2R1	11	56	0.00156811	0.0158211
																								GO:0000288	nuclear-transcribed mRNA catabolic process, deadenylation-dependent decay (BP)	EIF4G1,DCP1B,PAN3,CNOT6,EIF4A1,ZFP36L2,CNOT6L,EXOSC2,EIF4A2,PARN	10	48	0.00158823	0.0159833
																								GO:0050873	brown fat cell differentiation (BP)	PPARGC1A,ITGA6,CEBPA,LAMA4,CEBPB,FABP4,ARL4A	7	26	0.00167165	0.0166534
																								GO:0007162	negative regulation of cell adhesion (BP)	LAMB1,ADAM10,ERBB3,CDH13,JAM2,ANGPT1,TGFBI	7	26	0.00167165	0.0166534
																								GO:0045732	positive regulation of protein catabolic process (BP)	BARD1,CBLB,EGLN2,GSK3A,APC,GSK3B,MYLIP	7	26	0.00167165	0.0166534
																								GO:0008406	gonad development (BP)	RDH10,SALL1,OSR1,SFRP4,HMGCR,FZD6,BASP1	7	26	0.00167165	0.0166534
																								GO:0007179	transforming growth factor beta receptor signaling pathway (BP)	KLF10,SMAD7,GDF15,WFIKKN2,MAP3K1,ADAM9,CITED2,SMAD2,TGFB3,NLK,TGFBR1,BMPR1A	12	65	0.00171745	0.0170666
																								GO:0050796	regulation of insulin secretion (BP)	SLC25A4,MARCKS,SSTR5,PRKAR1A,SLC2A1,ITPR2,SYT9,RFX3,GNAS,PRKCA,KCNC2,INS,IL1B	13	74	0.00179995	0.0178416
																								GO:0001938	positive regulation of endothelial cell proliferation (BP)	VEGFA,VEGFB,TEK,BMP4,HMGB2,VASH2,CDH13,F3,PRKD2,BMPR2	10	49	0.00187173	0.0185068
																								GO:0006325	chromatin organization (BP)	HMGB2,SOX2,EZH2,HMGN2,TCF7L1,HMG20A	6	20	0.00195649	0.0192486
																								GO:0016573	histone acetylation (BP)	KAT6A,GTF3C4,KAT8,TAF1L,HAT1,TAF1	6	20	0.00195649	0.0192486
																								GO:0006977	DNA damage response, signal transduction by p53 class mediator resulting in cell cycle arrest (BP)	PSME2,PSMC5,SOX4,CDKN1A,MDM2,PSMB10,PSMC6,CDK2,PSME4,UBC,PSMD2,ATM	12	66	0.00196722	0.0193061
																								GO:0042176	regulation of protein catabolic process (BP)	NEDD4L,MDM2,XPO1,ARNTL,PSMD2	5	14	0.00198859	0.0193716
																								GO:0045672	positive regulation of osteoclast differentiation (BP)	KLF10,CCR1,CCL5,GNAS,CA2	5	14	0.00198859	0.0193716
																								GO:0043536	positive regulation of blood vessel endothelial cell migration (BP)	VEGFA,THBS1,ANGPT1,PRKCA,PRKD2	5	14	0.00198859	0.0193716
																								GO:0030178	negative regulation of Wnt receptor signaling pathway (BP)	DKK2,FGF9,GNB2L1,APC,NLK,MDFI,CSNK1E,DKK3	8	34	0.00203562	0.019781
																								GO:0007166	cell surface receptor signaling pathway (BP)	FYN,IFNGR2,PRLR,GFRA1,LIFR,CBLB,CABIN1,BAG1,CD274,BRD8,MERTK,CCR1,LAG3,FCER1G,IL1R1,CSNK1A1,FZD6,MYD88,ANXA1,CD14,MS4A2,ASGR2,BSG	23	171	0.0020429	0.0198031
																								GO:0030182	neuron differentiation (BP)	FZD4,TUBB2B,RTN1,BAG1,RB1,HIPK1,SMARCA1,ITM2C,TUBB2A,MAP2K1,PIGT,CEBPB,SOX11,STMN2	14	84	0.00205542	0.0198758
																								GO:0007417	central nervous system development (BP)	RUNX1,TAGLN3,NES,ROBO2,MBP,RCAN2,NGFR,CITED2,ZBTB16,DCLK1,ALDH5A1,NPAS2,PAM,PDGFC,SH3GL3,NRCAM,CHST8	17	112	0.00208483	0.020111
																								GO:0006641	triglyceride metabolic process (BP)	SLC22A4,CAV1,APOE,LPL,GK,APOC3,CAT	7	27	0.0021214	0.0201686
																								GO:0007346	regulation of mitotic cell cycle (BP)	SIRT1,HDAC3,CDKN1A,PTCH1,RB1,POLD1,NEK7	7	27	0.0021214	0.0201686
																								GO:0001707	mesoderm formation (BP)	NOG,NF2,PRKAR1A,SMAD2,HAND1,BMPR1A,BMPR2	7	27	0.0021214	0.0201686
																								GO:0043491	protein kinase B signaling cascade (BP)	RPS6KB1,GAS6,MERTK,IRS1,CCL5,PIK3C2B,IL1B	7	27	0.0021214	0.0201686
																								GO:0045429	positive regulation of nitric oxide biosynthetic process (BP)	HRH1,ICAM1,PTGS2,HSP90AB1,IL6,INS,IL1B	7	27	0.0021214	0.0201686
																								GO:0043526	neuroprotection (BP)	TRIM2,Ghr,PARK7,ADNP,CCL5,DHCR24,IL6	7	27	0.0021214	0.0201686
																								GO:0045669	positive regulation of osteoblast differentiation (BP)	BMP4,CEBPA,GNAS,CEBPB,IGF1,IL6,SOX11,BMPR1A,BMPR2	9	42	0.00218871	0.020709
																								GO:0042542	response to hydrogen peroxide (BP)	SOD1,BCL2,ADAM9,GPX1,HMOX1,ADA,TXNIP,PPP1R15B,ADRBK1	9	42	0.00218871	0.020709
																								GO:0070059	apoptosis in response to endoplasmic reticulum stress (BP)	BCL2,ATP2A1,BAG6,AIFM1	4	9	0.00229321	0.0211413
																								GO:0030728	ovulation (BP)	PTGS2,IL1R1,IL1B,IL4R	4	9	0.00229321	0.0211413
																								GO:0043032	positive regulation of macrophage activation (BP)	IL33,THBS1,LBP,IL4R	4	9	0.00229321	0.0211413
																								GO:0033205	cell cycle cytokinesis (BP)	RACGAP1,KIF23,ECT2,CIT	4	9	0.00229321	0.0211413
																								GO:0050927	positive regulation of positive chemotaxis (BP)	VEGFA,F7,CDH13,F3	4	9	0.00229321	0.0211413
																								GO:0048935	peripheral nervous system neuron development (BP)	RUNX1,ONECUT2,ETV1,HAND2	4	9	0.00229321	0.0211413
																								GO:0050892	intestinal absorption (BP)	VDR,SLC5A1,ACO1,FABP1	4	9	0.00229321	0.0211413
																								GO:0010042	response to manganese ion (BP)	ADAM9,SLC11A2,PTGS2,TFRC	4	9	0.00229321	0.0211413
																								GO:0031032	actomyosin structure organization (BP)	ACTC1,LIMCH1,MYO18A,CNN2	4	9	0.00229321	0.0211413
																								GO:0070498	interleukin-1-mediated signaling pathway (BP)	IRAK3,IL1R1,PLCB1,RPS6KA5	4	9	0.00229321	0.0211413
																								GO:0070935	3'-UTR-mediated mRNA stabilization (BP)	ELAVL1,HNRNPA0,MYD88,MAPKAPK2	4	9	0.00229321	0.0211413
																								GO:0007186	G-protein coupled receptor signaling pathway (BP)	AGTRAP,F2R,GPSM2,HRH1,SORT1,PTH1R,GNAZ,PREX2,PLCB3,SSTR5,DARC,GABBR1,AKAP12,GNRHR,CCRL1,CALM2,LPHN2,GPR126,CCR9,GNB5,APOE,AGT,CCRL2,LTB4R,AGTR1,ABCA1,Sctr,PTGFR,GNAS,PTPN6,LGR4,GNA11,AVPR1A,CXCL12,APOC3,MS4A2,NMU,INS,GNA14	39	345	0.00232432	0.0213784
																								GO:0006310	DNA recombination (BP)	RAD51,ATRX,RAD51B,RPA3,RAD51AP1,RAD51C,MUS81,INO80C,H2afx,HMGB3,NCOA6,NSMCE2,APEX1,HMGB1	14	86	0.00257838	0.0234965
																								GO:0001649	osteoblast differentiation (BP)	NOG,FGF9,GABBR1,IGF2,BMP4,SOX2,LRRC17,SNAI2,IHH	9	43	0.00259822	0.0235148
																								GO:0008629	induction of apoptosis by intracellular signals (BP)	BCL2L11,BCL2,CDKN1A,XIAP,BID,CUL1,CASP7,CYCS,CASP3	9	43	0.00259822	0.0235148
																								GO:0043588	skin development (BP)	PTGES3,NGFR,OVOL1,IRF6,APC,GNAS,DHCR24,DDR1,TCF7L1	9	43	0.00259822	0.0235148
																								GO:0005977	glycogen metabolic process (BP)	PHKA1,GSK3A,PHKB,GSK3B,PRKAG2,PPP1CC	6	21	0.00257787	0.0235461
																								GO:0051928	positive regulation of calcium ion transport (BP)	F2R,WFS1,CCR1,MYLK,CCL5,CREB3	6	21	0.00257787	0.0235461
																								GO:0006090	pyruvate metabolic process (BP)	LDHB,PDK4,LDHA,PDK3,PDHA1,BSG	6	21	0.00257787	0.0235461
																								GO:0001890	placenta development (BP)	SOD1,PTK2,ADA,ETNK2,DCN,HSP90AB1,RPS6	7	28	0.00265913	0.023902
																								GO:0046677	response to antibiotic (BP)	MDM2,ZC3H8,VKORC1,JAK1,UROS,IL6,CASP8	7	28	0.00265913	0.023902
																								GO:0050690	regulation of defense response to virus by virus (BP)	FYN,AP1S2,AP2M1,ELMO1,B2M,ARF1,PACS1	7	28	0.00265913	0.023902
																								GO:0060045	positive regulation of cardiac muscle cell proliferation (BP)	FGF9,GATA6,FGFR1,CDK1,CCNB1	5	15	0.00281156	0.0249321
																								GO:0050829	defense response to Gram-negative bacterium (BP)	SELP,LBP,IL6,SERPINE1,CAMP	5	15	0.00281156	0.0249321
																								GO:0048709	oligodendrocyte differentiation (BP)	SOX6,BCL2,BOK,EXOC4,RTN4	5	15	0.00281156	0.0249321
																								GO:0001841	neural tube formation (BP)	SOX4,PTCH1,CITED2,SOX11,CASP8	5	15	0.00281156	0.0249321
																								GO:0050769	positive regulation of neurogenesis (BP)	XRCC6,ACE,NUMB,SERPINF1,SOX11	5	15	0.00281156	0.0249321
																								GO:0019229	regulation of vasoconstriction (BP)	ACE,ECE1,AGT,AGTR1,ACE2	5	15	0.00281156	0.0249321
																								GO:0046822	regulation of nucleocytoplasmic transport (BP)	CDKN2A,PPP1CC,PPP1R12A	3	5	0.00310445	0.0261793
																								GO:0033129	positive regulation of histone phosphorylation (BP)	CCNB1,RPS6KA5,IL1B	3	5	0.00310445	0.0261793
																								GO:0010740	positive regulation of intracellular protein kinase cascade (BP)	VEGFA,TEK,FGF1	3	5	0.00310445	0.0261793
																								GO:0006646	phosphatidylethanolamine biosynthetic process (BP)	ETNK2,ETNK1,CHKA	3	5	0.00310445	0.0261793
																								GO:0007341	penetration of zona pellucida (BP)	B4GALT1,TNP2,HEXB	3	5	0.00310445	0.0261793
																								GO:0032494	response to peptidoglycan (BP)	IRAK3,MYD88,IL6	3	5	0.00310445	0.0261793
																								GO:0033085	negative regulation of T cell differentiation in thymus (BP)	BMP4,ZC3H8,IHH	3	5	0.00310445	0.0261793
																								GO:0033088	negative regulation of immature T cell proliferation in thymus (BP)	BMP4,CDKN2A,IHH	3	5	0.00310445	0.0261793
																								GO:0010766	negative regulation of sodium ion transport (BP)	NEDD4L,SLC9A3R1,SERPINE2	3	5	0.00310445	0.0261793
																								GO:0007598	blood coagulation, extrinsic pathway (BP)	F7,F9,F3	3	5	0.00310445	0.0261793
																								GO:0046324	regulation of glucose import (BP)	RPS6KB1,ASPSCR1,PRKAG2	3	5	0.00310445	0.0261793
																								GO:0000281	cytokinesis after mitosis (BP)	MYH10,NUSAP1,APC	3	5	0.00310445	0.0261793
																								GO:0031394	positive regulation of prostaglandin biosynthetic process (BP)	PTGS2,AVPR1A,ANXA1	3	5	0.00310445	0.0261793
																								GO:0006685	sphingomyelin catabolic process (BP)	SMPD3,SMPDL3B,SMPDL3A	3	5	0.00310445	0.0261793
																								GO:0034380	high-density lipoprotein particle assembly (BP)	APOM,APOE,ABCA1	3	5	0.00310445	0.0261793
																								GO:0033627	cell adhesion mediated by integrin (BP)	ADAM9,ICAM1,ITGA6	3	5	0.00310445	0.0261793
																								GO:0045576	mast cell activation (BP)	CD48,FCER1G,NDRG1	3	5	0.00310445	0.0261793
																								GO:0070389	chaperone cofactor-dependent protein refolding (BP)	PTGES3,BAG1,ST13	3	5	0.00310445	0.0261793
																								GO:0008206	bile acid metabolic process (BP)	ABCB11,SCP2,CYP27A1,CYP7B1,ACOT8,NR5A2,ATP8B1,ABCC3	8	36	0.00299336	0.0264257
																								GO:0033138	positive regulation of peptidyl-serine phosphorylation (BP)	VEGFA,CD44,BCL2,CAV1,GSK3A,ARAF,ANGPT1,IL6	8	36	0.00299336	0.0264257
																								GO:0010468	regulation of gene expression (BP)	SORT1,BCL2,NGFR,IRS1,SOX2,APOE,TGFBR1,ACO1,CDK4	9	44	0.00306608	0.0269475
																								GO:0090263	positive regulation of canonical Wnt receptor signaling pathway (BP)	DKK2,FGF9,SOX4,CAV1,SFRP4,USP34,UBR5,BAMBI,CSNK1E	9	44	0.00306608	0.0269475
																								GO:0006935	chemotaxis (BP)	MAPK1,LECT2,CCRL1,RALBP1,MAP2K1,CCR1,CCR9,CXCL13,CCRL2,CXCL6,CCL28,CXCL2,CCL5,PLAU,CCL8,CREB3,CXCL12,CXCL16	18	126	0.003102	0.0272027
																								GO:0000209	protein polyubiquitination (BP)	UBE4B,PSME2,DTL,UBE2A,PSMC5,BCL2,SKP2,MAP3K1,PSMB10,PSMC6,PSME4,UBC,BTRC,UBR5,NPEPPS,PSMD2	16	107	0.0032373	0.0272416
																								GO:0031663	lipopolysaccharide-mediated signaling pathway (BP)	MAPK1,MTDH,CCL5,STAT1,MYD88,LBP,IL1B	7	29	0.00329556	0.0274978
																								GO:0045668	negative regulation of osteoblast differentiation (BP)	NOG,LRP5,FGFR1,PTCH1,IGFBP5,ID2,HAND2	7	29	0.00329556	0.0274978
																								GO:0035019	somatic stem cell maintenance (BP)	NOG,KLF10,SOX4,SOX2,CDKN2A,APC,TCF7L1	7	29	0.00329556	0.0274978
																								GO:0070374	positive regulation of ERK1 and ERK2 cascade (BP)	F2R,CD44,VEGFB,TEK,PRKCZ,FBXW7,GAS6,CCR1,ANGPT1,SEMA7A,IL6,IL1B	12	70	0.00328092	0.0275499
																								GO:0060048	cardiac muscle contraction (BP)	ACTC1,VEGFB,TNNI3,TPM1,CAMK2D,ADRBK1	6	22	0.00333627	0.0276045
																								GO:0001836	release of cytochrome c from mitochondria (BP)	BCL2,GPX1,BID,GGCT,CASP7,CASP3	6	22	0.00333627	0.0276045
																								GO:0034446	substrate adhesion-dependent cell spreading (BP)	LAMB1,ANTXR1,FZD4,TEK,MERTK,FN1	6	22	0.00333627	0.0276045
																								GO:0031572	G2/M transition DNA damage checkpoint (BP)	DTL,TAOK3,CDC14B,UIMC1,MAPKAPK2,ATM	6	22	0.00333627	0.0276045
																								GO:0006887	exocytosis (BP)	NSF,RAB27A,MYH10,ARFGEF1,CCR1,LIN7A,CCL5,CCL8,LLGL2,EXOC1	10	53	0.00343979	0.0284016
																								GO:0030166	proteoglycan biosynthetic process (BP)	ACAN,GAL3ST4,IGF1,CHST8	4	10	0.00361034	0.0289633
																								GO:0015695	organic cation transport (BP)	SLC22A1,SLC22A18,SLC7A8,SLC22A4	4	10	0.00361034	0.0289633
																								GO:0045080	positive regulation of chemokine biosynthetic process (BP)	HMOX1,TLR3,MYD88,IL1B	4	10	0.00361034	0.0289633
																								GO:0050804	regulation of synaptic transmission (BP)	GRIK2,GRIA4,NTF3,PXK	4	10	0.00361034	0.0289633
																								GO:0051000	positive regulation of nitric-oxide synthase activity (BP)	KRAS,APOE,GCH1,INS	4	10	0.00361034	0.0289633
																								GO:0044262	cellular carbohydrate metabolic process (BP)	LDHB,ACLY,MDH2,LDHA	4	10	0.00361034	0.0289633
																								GO:0045995	regulation of embryonic development (BP)	NFE2L2,CDK1,LAMA4,LAMA3	4	10	0.00361034	0.0289633
																								GO:0043518	negative regulation of DNA damage response, signal transduction by p53 class mediator (BP)	SIRT1,CD44,MDM2,SNAI2	4	10	0.00361034	0.0289633
																								GO:0060766	negative regulation of androgen receptor signaling pathway (BP)	SIRT1,SMARCA4,HDAC1,IGF1	4	10	0.00361034	0.0289633
																								GO:0006198	cAMP catabolic process (BP)	PDE4B,PDE3A,PDE1B,PDE4D	4	10	0.00361034	0.0289633
																								GO:0009651	response to salt stress (BP)	AGT,KMO,ANXA7,CCL5	4	10	0.00361034	0.0289633
																								GO:0034097	response to cytokine stimulus (BP)	TNFRSF11A,SERPINA1,BCL2,LIFR,MCL1,PTGS2,TIMP1,STAT3,IL6,SERPINE1,CXCL16	11	62	0.00363751	0.0291222
																								GO:0010033	response to organic substance (BP)	SOD1,CASQ1,CDH1,ADM,DMBT1,AVPR1A,GATM,CA2,TFRC	9	45	0.00359786	0.0295219
																								GO:0002218	activation of innate immune response (BP)	BCL2,CARD9,UBC,TXNIP,SUGT1,CASP1,HSP90AB1,NLRP1,PSTPIP1	9	45	0.00359786	0.0295219
																								GO:0045740	positive regulation of DNA replication (BP)	CDK1,OBFC1,TGFB3,PDGFC,PLA2G1B,IGF1,IL6,INS	8	37	0.0035877	0.0295611
																								GO:0006612	protein targeting to membrane (BP)	CACNB1,ADORA1,EXOC4,SDCBP,MGEA5	5	16	0.00385512	0.0305551
																								GO:0071285	cellular response to lithium ion (BP)	GSK3A,CDH1,ID2,CEBPA,FABP4	5	16	0.00385512	0.0305551
																								GO:0006778	porphyrin-containing compound metabolic process (BP)	ALAD,PPOX,HMOX1,HMOX2,UROS	5	16	0.00385512	0.0305551
																								GO:0060334	regulation of interferon-gamma-mediated signaling pathway (BP)	IFNGR2,PTPN2,JAK1,PTPN6,HSP90AB1	5	16	0.00385512	0.0305551
																								GO:0048041	focal adhesion assembly (BP)	BCL2,DLC1,THY1,TRIP6,TESK2	5	16	0.00385512	0.0305551
																								GO:0009314	response to radiation (BP)	ACAN,NGF,BCL2,IGF2,SNAI2,SERPINE2,MMP9	7	30	0.00404178	0.0317798
																								GO:0048469	cell maturation (BP)	VEGFA,PTH1R,FGFR1,RFX3,ID2,CEBPA,IHH	7	30	0.00404178	0.0317798
																								GO:0006271	DNA strand elongation involved in DNA replication (BP)	CDC45,MCM2,POLD1,RPA3,RFC5,PCNA,MCM4	7	30	0.00404178	0.0317798
																								GO:0042476	odontogenesis (BP)	LAMB1,FMOD,ERBB3,BMP4,OSR1,TGFB3,ZNF22	7	30	0.00404178	0.0317798
																								GO:0034138	toll-like receptor 3 signaling pathway (BP)	MAPK1,CDK1,MAP2K1,MAPK10,UBC,RIPK1,MAP2K2,MAPKAPK2,RPS6KA5,IRF7,NFKBIB	11	63	0.0041329	0.0324318
																								GO:0048662	negative regulation of smooth muscle cell proliferation (BP)	OGN,COMT,SF1,HMOX1,IGFBP5,TRIB1	6	23	0.00424894	0.0331451
																								GO:0001892	embryonic placenta development (BP)	TFEB,PRDM1,SPINT1,CITED2,CEBPA,CEBPB	6	23	0.00424894	0.0331451
																								GO:0045739	positive regulation of DNA repair (BP)	SIRT1,CEBPG,UIMC1,H2afx,EYA3,APEX1	6	23	0.00424894	0.0331451
																								GO:0006511	ubiquitin-dependent protein catabolic process (BP)	FBXO21,USP12,FBXL7,DTL,UBE2A,UFD1L,SKP2,FBXL4,PSMC6,BAG6,UBE4A,USP21,USP34,BTRC,UBR5,TCEB1,UCHL1,UBR3,CUL1,USP15	20	150	0.00425923	0.0331599
																								GO:0006814	sodium ion transport (BP)	SLC8A3,SLC4A4,NEDD4L,SLC24A4,SLC5A10,SLC22A4,SLC5A11,SLC9A6,SLC4A7,SLC5A1,SLC24A2,SLC20A1,SCNN1A,SLC38A9,SLC6A8,SLC9A2,SLC38A1	17	120	0.00434049	0.0337262
																								GO:0006288	base-excision repair, DNA ligation (BP)	HMGB2,HMGB1	2	2	0.00492859	0.0348704
																								GO:0014916	regulation of lung blood pressure (BP)	GCH1,BMPR2	2	2	0.00492859	0.0348704
																								GO:0048679	regulation of axon regeneration (BP)	STK24,RTN4	2	2	0.00492859	0.0348704
																								GO:0021553	olfactory nerve development (BP)	SALL1,RTN4	2	2	0.00492859	0.0348704
																								GO:0018126	protein hydroxylation (BP)	PAH,EGLN3	2	2	0.00492859	0.0348704
																								GO:0060480	lung goblet cell differentiation (BP)	SPDEF,HOXA5	2	2	0.00492859	0.0348704
																								GO:0043305	negative regulation of mast cell degranulation (BP)	HMOX1,FOXF1	2	2	0.00492859	0.0348704
																								GO:0048378	regulation of lateral mesodermal cell fate specification (BP)	FGFR1,BMPR1A	2	2	0.00492859	0.0348704
																								GO:0021782	glial cell development (BP)	SOX4,SOX11	2	2	0.00492859	0.0348704
																								GO:0022898	regulation of transmembrane transporter activity (BP)	BCL2,INS	2	2	0.00492859	0.0348704
																								GO:0002693	positive regulation of cellular extravasation (BP)	ICAM1,ADAM8	2	2	0.00492859	0.0348704
																								GO:0048635	negative regulation of muscle organ development (BP)	NGFR,IL6	2	2	0.00492859	0.0348704
																								GO:0009648	photoperiodism (BP)	CLOCK,NMU	2	2	0.00492859	0.0348704
																								GO:0038007	netrin-activated signaling pathway (BP)	PTK2,Unc5c	2	2	0.00492859	0.0348704
																								GO:0019853	L-ascorbic acid biosynthetic process (BP)	AKR1A1,GSTO1	2	2	0.00492859	0.0348704
																								GO:0032765	positive regulation of mast cell cytokine production (BP)	FCER1G,BCL10	2	2	0.00492859	0.0348704
																								GO:0070886	positive regulation of calcineurin-NFAT signaling cascade (BP)	LMCD1,IGF1	2	2	0.00492859	0.0348704
																								GO:0010641	positive regulation of platelet-derived growth factor receptor signaling pathway (BP)	F7,F3	2	2	0.00492859	0.0348704
																								GO:0046836	glycolipid transport (BP)	NPC2,GLTP	2	2	0.00492859	0.0348704
																								GO:0072657	protein localization in membrane (BP)	SH3PXD2B,CPE	2	2	0.00492859	0.0348704
																								GO:2000077	negative regulation of type B pancreatic cell development (BP)	GSK3A,GSK3B	2	2	0.00492859	0.0348704
																								GO:0035330	regulation of hippo signaling cascade (BP)	NF2,WWC1	2	2	0.00492859	0.0348704
																								GO:0006933	negative regulation of cell adhesion involved in substrate-bound cell migration (BP)	ATP5B,SNAI2	2	2	0.00492859	0.0348704
																								GO:0003051	angiotensin-mediated drinking behavior (BP)	AGT,ACE2	2	2	0.00492859	0.0348704
																								GO:0002005	angiotensin catabolic process in blood (BP)	ACE,ACE2	2	2	0.00492859	0.0348704
																								GO:0002329	pre-B cell differentiation (BP)	FOXP1,LRRC8A	2	2	0.00492859	0.0348704
																								GO:0042590	antigen processing and presentation of exogenous peptide antigen via MHC class I (BP)	IFI30,FCER1G	2	2	0.00492859	0.0348704
																								GO:0019532	oxalate transport (BP)	SLC26A8,SLC26A7	2	2	0.00492859	0.0348704
																								GO:0034349	glial cell apoptosis (BP)	BCL2,BID	2	2	0.00492859	0.0348704
																								GO:0019371	cyclooxygenase pathway (BP)	PTGS1,PTGS2	2	2	0.00492859	0.0348704
																								GO:0016198	axon choice point recognition (BP)	EFNB3,GAP43	2	2	0.00492859	0.0348704
																								GO:0035148	tube formation (BP)	BCL2L11,SDCCAG8	2	2	0.00492859	0.0348704
																								GO:0034122	negative regulation of toll-like receptor signaling pathway (BP)	TLR9,IRAK3	2	2	0.00492859	0.0348704
																								GO:0001672	regulation of chromatin assembly or disassembly (BP)	TLK1,TLK2	2	2	0.00492859	0.0348704
																								GO:0033864	positive regulation of NAD(P)H oxidase activity (BP)	AGT,AGTR1	2	2	0.00492859	0.0348704
																								GO:0033484	nitric oxide homeostasis (BP)	CAV1,ADNP	2	2	0.00492859	0.0348704
																								GO:0016482	cytoplasmic transport (BP)	SRSF10,SRSF12	2	2	0.00492859	0.0348704
																								GO:0080134	regulation of response to stress (BP)	SIRT1,CHORDC1	2	2	0.00492859	0.0348704
																								GO:0002019	regulation of renal output by angiotensin (BP)	ACE,AGT	2	2	0.00492859	0.0348704
																								GO:0032770	positive regulation of monooxygenase activity (BP)	GDNF,POR	2	2	0.00492859	0.0348704
																								GO:0006788	heme oxidation (BP)	HMOX1,HMOX2	2	2	0.00492859	0.0348704
																								GO:0042323	negative regulation of circadian sleep/wake cycle, non-REM sleep (BP)	ADORA1,ADA	2	2	0.00492859	0.0348704
																								GO:0070256	negative regulation of mucus secretion (BP)	ADORA1,ADA	2	2	0.00492859	0.0348704
																								GO:0048227	plasma membrane to endosome transport (BP)	SORT1,RAB11A	2	2	0.00492859	0.0348704
																								GO:0002246	wound healing involved in inflammatory response (BP)	CD44,HMOX1	2	2	0.00492859	0.0348704
																								GO:0032071	regulation of endodeoxyribonuclease activity (BP)	SIRT1,NPM1	2	2	0.00492859	0.0348704
																								GO:0051654	establishment of mitochondrion localization (BP)	PVRL2,FEZ1	2	2	0.00492859	0.0348704
																								GO:0000226	microtubule cytoskeleton organization (BP)	PAFAH1B1,TUBA1A,TUBA4A,CDK1,PTK2,PRKCZ,CCDC88B,CCDC88A,TUBA1B,HOOK1	10	55	0.00454236	0.0352256
																								GO:0048146	positive regulation of fibroblast proliferation (BP)	CDKN1A,NGFR,GAS6,AGT,PDGFC,PLA2G1B,IGF1,CDK4	8	39	0.0050464	0.0355134
																								GO:0042733	embryonic digit morphogenesis (BP)	NOG,ECE1,TBX3,SALL1,OSR1,HDAC1,HAND2,BMPR1A	8	39	0.0050464	0.0355134
																								GO:0043525	positive regulation of neuron apoptosis (BP)	BCL2L11,BAG1,NQO1,EPHA7,UBE2M,CASP7,ATM,CASP3	8	39	0.0050464	0.0355134
																								GO:0060173	limb development (BP)	NOG,SALL1,IFT122,PAM,MEOX2	5	17	0.00514899	0.0358526
																								GO:0006829	zinc ion transport (BP)	SLC30A7,SLC30A1,SLC30A10,SLC39A7,SLC30A9	5	17	0.00514899	0.0358526
																								GO:0021510	spinal cord development (BP)	NOG,ACAN,SOX4,BAG3,SOX11	5	17	0.00514899	0.0358526
																								GO:0032757	positive regulation of interleukin-8 production (BP)	TLR9,RIPK1,LBP,SERPINE1,IL1B	5	17	0.00514899	0.0358526
																								GO:0007250	activation of NF-kappaB-inducing kinase activity (BP)	ZFP91,AGT,TNFRSF10A,MALT1,TNFSF15	5	17	0.00514899	0.0358526
																								GO:0030048	actin filament-based movement (BP)	ACTC1,MYL7,MYH10,MYO7A,MYO1E	5	17	0.00514899	0.0358526
																								GO:0045666	positive regulation of neuron differentiation (BP)	FEZ1,FGFR1,SALL1,ECT2,CCL5,CDON,NRCAM,IL6,SOX11,ITGB1	10	56	0.00518894	0.0360672
																								GO:0002755	MyD88-dependent toll-like receptor signaling pathway (BP)	MAPK1,CDK1,MAP3K1,MAP2K1,MAPK10,UBC,IRAK3,MAP2K2,MYD88,MAPKAPK2,RPS6KA5,NFKBIB	12	73	0.00467068	0.0361498
																								GO:0010226	response to lithium ion (BP)	BAG1,IGFBP2,ACTA1,PKLR	4	11	0.00536002	0.0362374
																								GO:0060134	prepulse inhibition (BP)	GRIN3A,FABP7,CTNNA2,NRXN1	4	11	0.00536002	0.0362374
																								GO:0006195	purine nucleotide catabolic process (BP)	NT5C,NT5E,GPX1,CAT	4	11	0.00536002	0.0362374
																								GO:0007589	body fluid secretion (BP)	SLC22A4,ANXA2,RAB14,GUCA2B	4	11	0.00536002	0.0362374
																								GO:0048821	erythrocyte development (BP)	SOX6,CITED2,SLC11A2,RPS6	4	11	0.00536002	0.0362374
																								GO:0043330	response to exogenous dsRNA (BP)	MAPK1,CARD9,IRAK3,STAT1	4	11	0.00536002	0.0362374
																								GO:0006275	regulation of DNA replication (BP)	SMC3,CDK2,CCDC88A,PCNA	4	11	0.00536002	0.0362374
																								GO:0010875	positive regulation of cholesterol efflux (BP)	SIRT1,PTCH1,APOE,ABCA1	4	11	0.00536002	0.0362374
																								GO:0050710	negative regulation of cytokine secretion (BP)	NLRP12,BTN1A1,SRGN,IL6	4	11	0.00536002	0.0362374
																								GO:0006107	oxaloacetate metabolic process (BP)	MDH2,Ghr,PCK1,GOT1	4	11	0.00536002	0.0362374
																								GO:0046209	nitric oxide metabolic process (BP)	CAV1,CALM2,NOSIP,WASL	4	11	0.00536002	0.0362374
																								GO:0007029	endoplasmic reticulum organization (BP)	CASQ1,ATL1,ATL2,DOPEY1	4	11	0.00536002	0.0362374
																								GO:0034374	low-density lipoprotein particle remodeling (BP)	APOB,APOE,AGT,AGTR1	4	11	0.00536002	0.0362374
																								GO:0002756	MyD88-independent toll-like receptor signaling pathway (BP)	MAPK1,CDK1,MAP2K1,MAPK10,UBC,RIPK1,MAP2K2,MAPKAPK2,RPS6KA5,IRF7,NFKBIB	11	65	0.00528412	0.0366644
																								GO:0006309	DNA fragmentation involved in apoptotic nuclear change (BP)	SOD1,HMGB2,AIFM1,CYCS,CASP3,HMGB1	6	24	0.00533339	0.0368768
																								GO:0046847	filopodium assembly (BP)	FGD6,BAIAP2L2,SH3GLB1,FGD4,ITGA6,SH3GLB2	6	24	0.00533339	0.0368768
																								GO:0006396	RNA processing (BP)	Hnrnpd,HNRNPK,RBMS2,SART3,LARP7,DDX17,RBM39,RBM5,U2SURP,SFSWAP,HNRNPH3,DDX20,SYNCRIP,UTP6	14	92	0.00483662	0.037361
																								GO:0030433	ER-associated protein catabolic process (BP)	DERL3,WFS1,TRIM13,KIAA0368,OS9,HSP90B1,ERLEC1	7	32	0.00590942	0.0378184
																								GO:0014823	response to activity (BP)	CDK1,UQCRC1,HADH,PCK1,CCL5,RTN4,ITGB1	7	32	0.00590942	0.0378184
																								GO:0007224	smoothened signaling pathway (BP)	PTCH1,BMP4,HIPK1,CDON,HHAT,FOXF1,TCTN2	7	32	0.00590942	0.0378184
																								GO:0060536	cartilage morphogenesis (BP)	SNAI2,HAND1,HAND2	3	6	0.00588472	0.037844
																								GO:0034698	response to gonadotropin stimulus (BP)	CTSL2,ICAM1,ITGB1	3	6	0.00588472	0.037844
																								GO:0014075	response to amine stimulus (BP)	CDK1,HNMT,CTSB	3	6	0.00588472	0.037844
																								GO:0030033	microvillus assembly (BP)	MYO1A,RDX,SLC9A3R1	3	6	0.00588472	0.037844
																								GO:0045630	positive regulation of T-helper 2 cell differentiation (BP)	PRKCZ,IL6,IL4R	3	6	0.00588472	0.037844
																								GO:0000028	ribosomal small subunit assembly (BP)	rps14,RPSA,RPS6	3	6	0.00588472	0.037844
																								GO:0003214	cardiac left ventricle morphogenesis (BP)	GSK3A,CPE,FOXF1	3	6	0.00588472	0.037844
																								GO:0072001	renal system development (BP)	PTCH1,BMP4,FOXF1	3	6	0.00588472	0.037844
																								GO:0031915	positive regulation of synaptic plasticity (BP)	CDC20,PTGS2,MMP9	3	6	0.00588472	0.037844
																								GO:0002446	neutrophil mediated immunity (BP)	ACE,PLA2G1B,IL6	3	6	0.00588472	0.037844
																								GO:0002674	negative regulation of acute inflammatory response (BP)	ADORA1,ANXA1,INS	3	6	0.00588472	0.037844
																								GO:0000244	assembly of spliceosomal tri-snRNP (BP)	SRSF10,DDX20,SRSF12	3	6	0.00588472	0.037844
																								GO:0030837	negative regulation of actin filament polymerization (BP)	TWF1,PFN2,TWF2	3	6	0.00588472	0.037844
																								GO:0070723	response to cholesterol (BP)	SMAD2,CCL5,TGFBR1	3	6	0.00588472	0.037844
																								GO:0032872	regulation of stress-activated MAPK cascade (BP)	MAPK1,MAP2K1,MAP2K2	3	6	0.00588472	0.037844
																								GO:0002237	response to molecule of bacterial origin (BP)	TLR9,CXCL2,BCL10	3	6	0.00588472	0.037844
																								GO:0009404	toxin metabolic process (BP)	FMO1,ARL1,AS3MT	3	6	0.00588472	0.037844
																								GO:0070933	histone H4 deacetylation (BP)	HDAC9,RCOR1,HDAC1	3	6	0.00588472	0.037844
																								GO:0006642	triglyceride mobilization (BP)	SIRT1,APOB,APOC3	3	6	0.00588472	0.037844
																								GO:0030828	positive regulation of cGMP biosynthetic process (BP)	APOE,ADNP,GUCY1A3	3	6	0.00588472	0.037844
																								GO:0006475	internal protein amino acid acetylation (BP)	MDH2,HAT1,PCK1	3	6	0.00588472	0.037844
																								GO:0043117	positive regulation of vascular permeability (BP)	VEGFA,VEGFB,PDE3A	3	6	0.00588472	0.037844
																								GO:0043353	enucleate erythrocyte differentiation (BP)	RB1,CEBPG,ID2	3	6	0.00588472	0.037844
																								GO:0051988	regulation of attachment of spindle microtubules to kinetochore (BP)	RACGAP1,APC,ECT2	3	6	0.00588472	0.037844
																								GO:0007289	spermatid nucleus differentiation (BP)	PVRL2,HMGB2,TBPL1	3	6	0.00588472	0.037844
																								GO:0048562	embryonic organ morphogenesis (BP)	RBP4,FOXE1,HOXC4	3	6	0.00588472	0.037844
																								GO:0006767	water-soluble vitamin metabolic process (BP)	TPK1,GPHN,CYB5A,SLC2A1,SLC19A1,SLC25A16,ENPP1,NAPRT1,MTHFD1	9	48	0.00563521	0.0380328
																								GO:0030324	lung development (BP)	RBP4,ZFPM2,FGF1,BAG6,HSD11B1,FOXP1,SMAD2,CEBPA,TGFBR1,BMPR1A,FOXF1,HMGB1	12	75	0.00583324	0.0391689
																								GO:0009791	post-embryonic development (BP)	SOX6,SEPP1,BCL2L11,BCL2,BMP4,APOB,ETNK2,SMAD2,SERP1,TGFBR1,GNAS,ACO1	12	75	0.00583324	0.0391689
																								GO:0007409	axonogenesis (BP)	STMN1,SLITRK6,ERBB3,NTNG1,ATL1,SFRP4,APC,ACTB,CTNNA2,FZD6,NRCAM,RTN4R	12	75	0.00583324	0.0391689
																								GO:0000236	mitotic prometaphase (BP)	SMC3,PAFAH1B1,CDC20,SKA1,AURKB,CCNB1,NUF2,MAD1L1,NUP160,SGOL2,XPO1,Spc24,PPP1CC	13	85	0.00621383	0.0397023
																								GO:0006921	cellular component disassembly involved in apoptosis (BP)	PTK2,HMGB2,DNM1L,STK24,CDH1,CASP7,GSN,CASP3,HMGB1	9	49	0.00648199	0.0410838
																								GO:0046330	positive regulation of JNK cascade (BP)	TLR9,CARD9,TAOK3,SDCBP,TLR3,MYD88,LTBR,PLCB1,IL1B	9	49	0.00648199	0.0410838
																								GO:0008654	phospholipid biosynthetic process (BP)	AGPAT6,LPCAT1,CRLS1,AGPAT5,ETNK2,ETNK1,HEXB,CHKA,MBOAT1	9	49	0.00648199	0.0410838
																								GO:0006928	cellular component movement (BP)	MAP2K1,TPM4,ELMO1,LTB4R,TPM1,ARFIP2,ACTG1,ARPC3,PTGS2,MYLIP,ANXA1,WASL,IGF1,STAT3	14	95	0.00645317	0.0410987
																								GO:0000087	M phase of mitotic cell cycle (BP)	SMC3,PAFAH1B1,CDC20,KIF23,SKA1,AURKB,NUF2,MAD1L1,NUP160,GORASP1,SGOL2,XPO1,Spc24,PPP1CC	14	95	0.00645317	0.0410987
																								GO:0045840	positive regulation of mitosis (BP)	LRP5,IGF2,NUSAP1,IGF1,INS,IL1B	6	25	0.00660721	0.041677
																								GO:0050853	B cell receptor signaling pathway (BP)	MAPK1,BCL2,MNDA,TEC,PTPN6,VAV3	6	25	0.00660721	0.041677
																								GO:0040014	regulation of multicellular organism growth (BP)	AGPAT6,SOD1,HDAC3,Ghr,IGF1,STAT3	6	25	0.00660721	0.041677
																								GO:0015949	nucleobase-containing small molecule interconversion (BP)	CMPK1,AK1,RRM2B,TXNRD1,GLRX	5	18	0.00672236	0.0418033
																								GO:0005980	glycogen catabolic process (BP)	PGM2,PHKA1,CALM2,PGM1,PHKB	5	18	0.00672236	0.0418033
																								GO:0010862	positive regulation of pathway-restricted SMAD protein phosphorylation (BP)	BMP4,TGFB3,TGFBR1,BMPR1A,BMPR2	5	18	0.00672236	0.0418033
																								GO:0019433	triglyceride catabolic process (BP)	APOB,LPL,APOC3,FABP4,PPP1CC	5	18	0.00672236	0.0418033
																								GO:0045861	negative regulation of proteolysis (BP)	BAG6,DNAJC1,IDE,SERPINE2,INS	5	18	0.00672236	0.0418033
																								GO:0042325	regulation of phosphorylation (BP)	LIMK2,BARD1,SRPX2,PPP1R14A,PPP1R14B	5	18	0.00672236	0.0418033
																								GO:0006071	glycerol metabolic process (BP)	GK5,GDPD2,GDPD5,GK,COQ3	5	18	0.00672236	0.0418033
																								GO:0010951	negative regulation of endopeptidase activity (BP)	PROS1,SERPINA1,CAST,GPX1,WFDC2,AGT,SERPINF1,RECK,SERPINE2,SERPINE1,ITIH3	11	67	0.00667459	0.042035
																								GO:0035335	peptidyl-tyrosine dephosphorylation (BP)	PTPN2,DUSP18,CD274,CDKN3,CDC14B,PTPRA,PTPN6,EYA3,PTPN13,DUSP12	10	58	0.00669654	0.0421063
																								GO:0032870	cellular response to hormone stimulus (BP)	ROBO2,RPS6KB1,Ghr,UCP2,SOCS2,STAT3,IGFBP2	7	33	0.00705419	0.0435927
																								GO:0006695	cholesterol biosynthetic process (BP)	CYP51A1,ACAA2,HSD17B7,HMGCR,GGPS1,DHCR24,FDPS	7	33	0.00705419	0.0435927
																								GO:0031124	mRNA 3'-end processing (BP)	SRSF3,SRSF4,SRSF7,SRSF2,SRSF11,NUDT21,SRSF5	7	33	0.00705419	0.0435927
																								GO:0019432	triglyceride biosynthetic process (BP)	AGPAT6,GPD1,ACLY,ELOVL1,ACSL4,LPL,GK	7	33	0.00705419	0.0435927
																								GO:0006936	muscle contraction (BP)	CKMT2,CALM2,TPM4,MYLK,GJA5,MYH7,DES,LTB4R,TPM1,SLMAP,SLC6A8,SNTA1,ACTA2,ACTA1	14	96	0.00707889	0.0436771
																								GO:0000723	telomere maintenance (BP)	XRCC6,PTGES3,OBFC1,POLD1,RPA3,TERF2,SMG6,RFC5,PCNA	9	50	0.0074231	0.0456584
																								GO:0050790	regulation of catalytic activity (BP)	PRKAB1,PPP1R8,PRKAR1A,DNAJA3,CSNK2A1,CTSB,PRKAG2,VAV3,GAPVD1	9	50	0.0074231	0.0456584
																								GO:0060444	branching involved in mammary gland duct morphogenesis (BP)	LRP5,TBX3,BTRC,DDR1	4	12	0.00759712	0.0461546
																								GO:0042311	vasodilation (BP)	APOE,AGT,GCH1,CALCB	4	12	0.00759712	0.0461546
																								GO:0050872	white fat cell differentiation (BP)	SIRT1,CEBPA,SNAI2,FABP4	4	12	0.00759712	0.0461546
																								GO:0045667	regulation of osteoblast differentiation (BP)	HEMGN,PTK2,APC,SNAI2	4	12	0.00759712	0.0461546
																								GO:0010288	response to lead ion (BP)	LCT,SERPINA1,SLC11A2,SLC6A1	4	12	0.00759712	0.0461546
																								GO:0050930	induction of positive chemotaxis (BP)	VEGFA,VEGFB,FIGF,CREB3	4	12	0.00759712	0.0461546
																								GO:0060216	definitive hemopoiesis (BP)	RUNX1,TEK,HIPK1,LYL1	4	12	0.00759712	0.0461546
																								GO:0008203	cholesterol metabolic process (BP)	OSBPL1A,CYP27A1,CYP7B1,APOB,APOE,SORL1,ABCA1,CEBPA,APOC3,CAT	10	59	0.00756744	0.046474
																								GO:0007131	reciprocal meiotic recombination (BP)	RAD51,MLH1,RAD51B,STRA8,SYCP1,ATM	6	26	0.00808788	0.0486133
																								GO:0030514	negative regulation of BMP signaling pathway (BP)	NOG,SMAD7,HTRA1,CAV1,SOSTDC1,GREM1	6	26	0.00808788	0.0486133
																								GO:0016311	dephosphorylation (BP)	DUSP16,NT5C,NT5E,PPM1A,PPP1R15B,ATP1A1	6	26	0.00808788	0.0486133
																								GO:0030282	bone mineralization (BP)	KLF10,PTH1R,CLEC3B,PTGS2,ASPN,ASGR2	6	26	0.00808788	0.0486133
																								GO:0055010	ventricular cardiac muscle tissue morphogenesis (BP)	SMAD7,MYH7,TNNI3,TPM1,HAND1,TNNI1	6	26	0.00808788	0.0486133
																								GO:0006099	tricarboxylic acid cycle (BP)	MDH2,SUCLA2,IDH1,IDH3A,SDHA,ACO1	6	26	0.00808788	0.0486133
																								GO:0030334	regulation of cell migration (BP)	JAG2,MAP3K1,WDR44,LAMA4,SERPINE2,Unc5c,LAMA3,RTN4	8	42	0.00803294	0.0487274
																								GO:0007015	actin filament organization (BP)	BCL2,DBN1,RHOF,LRRC16A,PLA2G1B,PDLIM3,ARHGAP6	7	34	0.00835531	0.049842
																								GO:0042692	muscle cell differentiation (BP)	SOX6,MAPK12,IFRD1,NEO1,GLMN,CTNNA2,CDON	7	34	0.00835531	0.049842
																								GO:0043086	negative regulation of catalytic activity (BP)	PPP1R11,PKIA,PDE6D,NQO1,NOSIP,HSPBP1,SCG5	7	34	0.00835531	0.049842
																								GO:0034130	toll-like receptor 1 signaling pathway (BP)	MAPK1,CDK1,MAP3K1,MAP2K1,MAPK10,UBC,MAP2K2,MYD88,MAPKAPK2,RPS6KA5,NFKBIB	11	69	0.00833595	0.0499526
																								GO:0034134	toll-like receptor 2 signaling pathway (BP)	MAPK1,CDK1,MAP3K1,MAP2K1,MAPK10,UBC,MAP2K2,MYD88,MAPKAPK2,RPS6KA5,NFKBIB	11	69	0.00833595	0.0499526
