# Supplementary material for: Comparing the intestinal transcriptome of Meishan and Large White piglets during late fetal development reveals genes involved in glucose and lipid metabolism and immunity as valuable clues of intestinal maturity
Source: BMC Genomics. 2017 Aug 22;18:647. doi: 10.1186/s12864-017-4001-2 (PMC5568345; doi:10.1186/s12864-017-4001-2)
Supplement: Supplementary file 7 — IPA Disease and function analysis of DEGs in MS and LW at day 110 compared to day 90. (XLS 37 kb) [file 12864_2017_4001_MOESM7_ESM.xls]

## Sheet: Sheet1
Additional file 7: Table S6. IPA Disease and function analysis of DEGs in MS and LW at day 110 compared to day 90.
Diseases and Bio Functions	Activation z-score
	LW	MS
fatty acid metabolism	1.40028	2.62476
synthesis of lipid	1.62514	1.95867
cell death of tumor cell lines	-1.6903	-1.82868
necrosis	-1.5226	-1.6484
apoptosis of phagocytes	-2.16251	-0.945611
respiratory burst of myeloid cells	1.96575	1.01413
respiratory burst of phagocytes	1.96895	0.974695
metabolism of carbohydrate	1.09514	1.72316
vasculogenesis	0	2.6078
apoptosis of tumor cell lines	-0.930702	-1.63147
metabolism of membrane lipid derivative	1.9868	0.492366
metabolism of hormone	0.699873	1.72569
immune response of phagocytes	2.38956	0
response of myeloid cells	2.38132	0
synthesis of steroid	0.758582	1.60076
cell death	-0.773495	-1.58353
synthesis of fatty acid	0	2.26503
proliferation of neuronal cells	0	2.17832
proliferation of cells	-0.174321	1.99112
oxidation of fatty acid	0	2.16513
synthesis of carbohydrate	0.883452	1.25514
activation of phagocytes	2.13079	0
concentration of hormone	0	2.10064
steroidogenesis of hormone	0.561644	1.47762
chemotaxis of phagocytes	1.99041	0
chemotaxis of myeloid cells	1.99029	0
chemotaxis of neutrophils	1.98618	0
cell movement of fibroblasts	1.9799	0
adhesion of phagocytes	1.96652	0
binding of professional phagocytic cells	1.96396	0
size of head	0	1.96396
apoptosis of myeloid cells	-1.94878	0
cell movement of macrophages	1.92174	0
organismal death	0	-1.91875
activation of myeloid cells	1.88321	0
quantity of cells	0	1.85812
apoptosis	-1.83285	0
cellular infiltration	1.77775	0
fertility	0	1.72328
cell death of bone cancer cell lines	0	-1.54351
cell proliferation of tumor cell lines	0	1.51051
metabolism of terpenoid	1.49137	N/A
steroid metabolism	1.49137	N/A
glycolysis	0	1.4571
mass of genitourinary system	0	1.36895
cell death of parenchymal cells	0	-1.35294
cell death of antigen presenting cells	0	-1.34164
chemotaxis of cells	1.33654	0
synthesis of terpenoid	0	1.32606
proliferation of endothelial cells	0.098354	1.15857
cell death of phagocytes	0	-1.23045
activation of antigen presenting cells	1.22471	0
differentiation of mononuclear leukocytes	0	1.20613
proliferation of embryonic cell lines	0	1.19602
hydroxylation of lipid	N/A	1.17943
synthesis of polysaccharide	0	1.1717
glycolysis of cells	0	1.1138
adhesion of epithelial cells	0	1.1094
lean body mass	0	1.10265
release of fatty acid	0	-1.09109
cell proliferation of kidney cell lines	0	1.02889
oxidation of carbohydrate	0	1.02889
cell spreading	-1	0
apoptosis of breast cell lines	0	1
stimulation of leukocytes	1	0
cell proliferation of fibroblasts	-0.970143	0
cell movement	0.969462	0
concentration of cholesterol	0	-0.896258
migration of tumor cell lines	0	0.891473
gluconeogenesis	0	0.882498
synthesis of steroid hormone	-0.836735	N/A
release of eicosanoid	0	-0.80829
cell death of myeloid cells	0	-0.784987
quantity of amino acids	N/A	0.774758
apoptosis of epithelial cells	0	-0.732448
release of lipid	0	-0.725866
concentration of lipid	0.600091	-0.0836982
synthesis of reactive oxygen species	0	0.656338
clearance of cells	0	0.654654
mitosis	0	0.647059
growth of connective tissue	0	0.636857
concentration of triacylglycerol	0	-0.627853
adhesion of tumor cell lines	0	-0.622908
anoikis	0	-0.60539
cell death of epithelial cells	0	-0.588199
colony formation of fibroblast cell lines	0	0.585471
endocytosis	0	0.584443
quantity of steroid	0.218218	0.342791
invasion of tumor cell lines	0.0	0.521982
cell proliferation of brain cancer cell lines	0	0.494281
invasion of cells	0	0.459164
migration of breast cancer cell lines	0	0.421505
uptake of lipid	0	0.320524
apoptosis of hepatoma cell lines	0	-0.314347
proliferation of smooth muscle cells	0	-0.283896
neuronal cell death	0	0.261282
activation of cells	-0.24602	0
concentration of fatty acid	0	-0.193778
proliferation of epithelial cell lines	0	0.168497
proliferation of muscle cells	0	0.162229
size of gonad	0	-0.0678844
necrosis of epithelial tissue	0	0.0234597
