# Supplementary material for: Comparing the intestinal transcriptome of Meishan and Large White piglets during late fetal development reveals genes involved in glucose and lipid metabolism and immunity as valuable clues of intestinal maturity
Source: BMC Genomics. 2017 Aug 22;18:647. doi: 10.1186/s12864-017-4001-2 (PMC5568345; doi:10.1186/s12864-017-4001-2)
Supplement: Supplementary file 9 — Relationships between phenotypic variables and microarray data: list of genes selected within the first component of the sPLS analysis. Retained all gene-phenotypic variable pairs showed an absolute correlation score > 0.75. Related biological functions of selected genes was analyzed using IPA. (XLSX 36 kb) [file 12864_2017_4001_MOESM9_ESM.xlsx]

## Sheet: Sheet1
Additional file 9: Table S7. Relationships between phenotypic variables and microarray data: list of genes selected within the first component of the sPLS analysis. Retained all gene-phenotypic variable pairs showed an absolute correlation score > 0.75. Related biological functions of selected genes was analyzed using IPA.
The 450 probes of component 1 by sPLS				The network of the 450 probes by IPA
Spot	Probe Name	Gene symbol	Model	ID	Molecules in Network	Score	Focus Molecules	Top Diseases and Functions
6119	A_72_P003981	unknown	Additive model	1	ABCB11,AGTR1,APOC3,APOD,AREG,B3GALNT1,BEX1,BEX3,C5,C7,Calmodulin,CASP1,CASP7,CASP8,caspase,CCR1,CDKN2B,chemokine,Creb,CXCL12,CXCR2,CYP51A1,DIO1,DMBT1,DPP4,estrogen receptor,FAM3C,FHL5,Fibrinogen,FSH,G protein alpha,GBP5,GDA,GHR,GNA11,GNAZ,Gpcr,Growth hormone,HDL,HPX,IGF1,IL1,Immunoglobulin,KLF9,LBP,LDL,LYZ,N-cor,P glycoprotein,PI3K (complex),POR,PP2A,RAB27A,Rxr,S100A14,SMAD2,Smad2/3,SPHK2,SRC (fa…	75	45	Lipid Metabolism, Molecular Transport, Small Molecule Biochemistry
11461	A_72_P011656	FGD6	Gestational age model	2	Actin,ANG,ATXN3,B4GALT1,BPHL,CEBPA,CLEC3B,CSF1,DDAH2,DEGS1,DNAJB9,DNAJB11,DNM1L,EGLN3,EPB41L1,EPB41L3,FHL3,FKBP5,FOXJ2,G6PC,HGF,HIPK1,Histone h3,HMGA2,HOMER2,HOXA5,Hsp90,HYAL2,ID2,IHH,Integrinβ,KLF10,LARP4B,LGALS1,LGALS2,LRRC8D,MAD1L1,MAGED2,MDK,MED14,MED23,MGEA5,MTUS1,MYBPC1,NACA,NEDD9,NOD1,PAK7,PPIG,PREB,RAB31,RALGAPB,Rb,RFX6,RNA polymerase II,RPS6KB1,SAP30BP,SDC1,SDF2L1,SEC22B,SHMT2,SLC25A4,SL…	68	42	Carbohydrate Metabolism, Molecular Transport, Developmental Disorder
57805	A_72_P012686	IGF1	Gestational age model	3	A1CF,ACP6,ANO1,ARL4C,ASPSCR1,ATIC,ATXN10,BMP3,BNIP3L,BTNL2,CAMK1,CASK,CCDC155,CFTR,CLCA1,CLDN2,DCAF11,DMXL2,DYNLT1,EFHC1,EPM2AIP1,FABP1,FATE1,fatty acid,GATA4,GLS,GRB14,GSTA4,HNF4A,ISYNA1,JUN,KDM1A,KLF11,LRP2,LY75,MAT2A,MGME1,MON2,MTNR1B,MYL7,MYO1A,NOD2,NTRK1,PDK4,PLEKHA8,PNCK,PTH1R,PTPRU,RBM42,REG3G,REL,RELA,SARM1,SCYL3,SEC14L2,SERPINA1,SLC27A3,SLC5A6,SMPD3,SNTA1,TCF3,TFB2M,TMEM9,TMEM17,TNFSF13,…	59	38	Respiratory Disease, Cancer, Organismal Injury and Abnormalities
16922	A_72_P014736	MRPS6	Gestational age model	4	ACAD11,ACE2,ADAMTSL4,APP,ATXN3,C15orf48,Ca2+,CALM1 (includes others),CAMK1,CASK,CDC7,cholesterol,COL18A1,CRELD1,CYB5A,DCLK1,DEDD,DPP3,EFEMP2,Elf5,ERF,ETV3,EXOC8,FAAP100,FABP1,FAM64A,FAM90A1,FBXW9,FLNA,FOLH1,FOXJ2,FOXQ1,FUT8,GAL3ST1,GPT,HIC2,ITGA3,ITPR1,KHK,KRT20,LIG4,MAT2B,MRPS6,MYC,NCKAP1,NF1,OLFM4,PARP15,PDK3,PFKL,PFKP,phospholipid,PRDX2,PTGER3,RAB40B,SDCBP,SHMT1,SIRT5,SLC24A4,SLC27A2,SLC39A4,S…	45	31	Cellular Assembly and Organization, Lipid Metabolism, Small Molecule Biochemistry
25167	A_72_P019641	GTF3C4	Gestational age model	5	AIRE,ARL3,BARD1,BOK,C4orf48,CD24,CEP135,CSF2,CSF2RA,CSNK2A2,CTBP1,DDR1,DPP6,EP300,FAM83B,FGF2,FHL1,FOSL2,FOXB1,FOXQ1,GABRA3,GDF15,GLRX,GRIP1,GTF3C4,HERC2,HIC1,IGDCC4,Integrin,ITIH3,JAG1,KLF4,LRRC17,MFAP2,MIF,MSH6,MST1,NGFR,NLK,NOTCH2,OPCML,PAFAH1B3,PIK3R1,PLAGL1,PRKCA,PRKCB,PRND,PRNP,PTMS,PXK,RNASEL,RRAD,SDC4,SDCBP2,SELO,SERPINE2,SREK1IP1,TGFA,TGFB1,TGFBR3,TM4SF1,TP53,TSPAN6,TXNIP,UNC5B,VAV3,WDR5…	43	30	Organismal Injury and Abnormalities, Tissue Morphology, Cellular Movement
26437	A_72_P022816	unknown	Gestational age model	6	ASPSCR1,B4GALT1,B4GALT3,BAMBI,BMP7,C4BPA,CBX1,CLDN15,COL18A1,COL8A2,CRTAP,CSNK2A2,CTHRC1,CTNNB1,CUL2,EPHB2,EZH2,EZR,FBXO6,FGF1,FGF2,FN1,FOXB1,FUS,GAS6,GPA33,GRIP1,HDAC1,HEXB,HGF,HIC1,IGF2BP1,ITGA3,KLF4,MAT1A,MAT2A,MATR3,NOTCH2,NOTCH3,PAN2,PFKL,PFKP,POMT2,PRDX2,PRKCB,PRKCG,PRRG4,PTCH1,PTPRB,PTPRJ,PTPRU,RASA1,REG3A,SAPCD1,SDC2,SDC4,SDCBP,SERPINA1,SFRP4,SMPDL3B,SRF,SYNCRIP,TGFBR3,TLE4,TMEM200A,TMPO,…	39	28	Cellular Movement, Cell-To-Cell Signaling and Interaction, Embryonic Development
40002	A_72_P026696	EPB41L3	Gestational age model	7	adenosylhomocysteinase,AHCYL1,AHCYL2,APOBEC3F,ARF4,ARHGAP9,BMI1,BTBD3,C11orf57,CA4,CAND1,CBX4,CD2BP2,CES3,CLTCL1,COX6C,CUL3,CYFIP2,DLGAP4,DYNC1H1,EIF1AD,ELAVL1,FAM13C,FGD6,GATA2,GRB2,HID1,INPPL1,INTS6,KCTD3,KCTD7,KLHL13,LARP4B,LRFN4,MAB21L3,MAT2A,MATR3,MRPS23,MTHFD1L,NADK2,NCKAP1,NDUFA4,NME4,NXF1,PHC2,PIH1D1,PLEKHA5,PPIG,PRDX2,PRKCA,RANBP3,RASA1,RCBTB2,RNPS1,RPS7,RPS4X,SCARA5,SHKBP1,SLC25A44,SLC2…	33	25	Protein Synthesis, Cell Morphology, Nervous System Development and Function
24695	A_72_P026961	SLC44A4	Gestational age model	8	CREB3,SLC35C2	2	1	Post-Translational Modification, Gene Expression, Protein Trafficking
6240	A_72_P033291	VAV3	Gestational age model	9	NDEL1,ZNF211	2	1	Cellular Assembly and Organization, Cellular Function and Maintenance, Cellular Movement
42629	A_72_P035401	DIO1	Complete model	10	asparaginase,ASPG,lysophospholipase	2	1	Lipid Metabolism, Small Molecule Biochemistry, Cancer
12785	A_72_P035416	ARL3	Additive model
55860	A_72_P035541	CASP1	Gestational age model
12219	A_72_P037251	APOD	Complete model
26987	A_72_P040481	unknown	Gestational age model
8985	A_72_P049096	FHL5	Additive model
22167	A_72_P050696	ARL4C	Gestational age model
25640	A_72_P051286	SLC26A8	Gestational age model
2741	A_72_P051986	HMGA2	Additive model
42403	A_72_P055721	unknown	Additive model
7877	A_72_P057796	DDAH2	Gestational age model
12078	A_72_P057936	RAB27A	Additive model
26060	A_72_P058916	KLF11	Gestational age model
24753	A_72_P059541	C7	Gestational age model
54312	A_72_P060116	GPT	Complete model
863	A_72_P060151	GHR	Additive model
45407	A_72_P062971	UGT2B4	Additive model
8480	A_72_P063026	unknown	Additive model
36698	A_72_P063881	VEGFB	Gestational age model
11286	A_72_P065461	SLC25A44	Gestational age model
10009	A_72_P066821	unknown	Gestational age model
14492	A_72_P070711	KLF9	Gestational age model
20129	A_72_P072261	PRRG4	Additive model
3014	A_72_P073316	ACP6	Gestational age model
15058	A_72_P073421	LGALS1	Additive model
10157	A_72_P073931	CRELD1	Gestational age model
39665	A_72_P074326	HEXB	Gestational age model
25442	A_72_P075586	PRND	Additive model
36206	A_72_P077616	CDKN2B	Additive model
46127	A_72_P077731	SLC5A4	Additive model
631	A_72_P078706	FKBP5	Gestational age model
37646	A_72_P079411	VDR	Gestational age model
3105	A_72_P080051	TOMM34	Additive model
7565	A_72_P080101	TLE4	Additive model
14621	A_72_P080746	RAB31	Gestational age model
52817	A_72_P084771	NADKD1	Gestational age model
49662	A_72_P085596	ATIC	Additive model
53383	A_72_P085606	SLC35C2	Gestational age model
27215	A_72_P085856	GPA33	Gestational age model
23385	A_72_P088266	MED14	Gestational age model
6398	A_72_P093246	SMPDL3B	Gestational age model
19050	A_72_P094876	ZNF211	Complete model
59953	A_72_P097006	CD24	Gestational age model
40943	A_72_P098156	EFHC1	Gestational age model
56307	A_72_P100366	LRRC17	Gestational age model
10117	A_72_P107591	DNM1L	Gestational age model
31221	A_72_P109831	RRAD	Gestational age model
39491	A_72_P110581	GLS	Gestational age model
3808	A_72_P113671	SLC25A4	Gestational age model
60034	A_72_P114871	KLF11	Gestational age model
34874	A_72_P115176	unknown	Gestational age model
28878	A_72_P115771	RAB31	Gestational age model
44871	A_72_P118596	MAD1L1	Gestational age model
48499	A_72_P124146	C20orf72	Gestational age model
33564	A_72_P125496	YPEL2	Gestational age model
50918	A_72_P128451	DCLK1	Additive model
60057	A_72_P128456	MTHFD1L	Gestational age model
47897	A_72_P136951	B4GALT1	Additive model
31008	A_72_P140391	unknown	Gestational age model
9395	A_72_P141121	RRAD	Additive model
43288	A_72_P144681	MYO1A	Gestational age model
58605	A_72_P144851	SMAD2	Gestational age model
24940	A_72_P146036	BMP3	Gestational age model
35101	A_72_P146511	GNA11	Gestational age model
50151	A_72_P146521	FOLH1	Gestational age model
14499	A_72_P146811	CYB5A	Additive model
43608	A_72_P146876	TNNI3	Gestational age model
12108	A_72_P147041	C7	Gestational age model
24774	A_72_P147166	NGFRAP1	Gestational age model
26662	A_72_P147496	BNIP3L	Additive model
5642	A_72_P148941	SNTA1	Gestational age model
43824	A_72_P148971	C17orf28	Gestational age model
12402	A_72_P151286	TCEA3	Complete model
325	A_72_P152811	PLEK2	Gestational age model
47847	A_72_P153596	FAM107A	Gestational age model
58324	A_72_P157621	SSTR5	Gestational age model
20726	A_72_P157696	KLF9	Additive model
24848	A_72_P158596	DEGS1	Gestational age model
53546	A_72_P161176	GAS6	Gestational age model
14384	A_72_P161496	IGDCC4	Gestational age model
47483	A_72_P161706	DCAF11	Gestational age model
48425	A_72_P161906	TNNI3	Gestational age model
25798	A_72_P165956	PTPRU	Additive model
25446	A_72_P167796	ZFPM2	Additive model
49234	A_72_P168456	C6orf27	Gestational age model
39836	A_72_P170211	MYO1A	Gestational age model
19323	A_72_P176371	FABP1	Gestational age model
57251	A_72_P177696	APOC3	Gestational age model
39858	A_72_P177996	DMBT1	Gestational age model
33727	A_72_P178001	MED23	Additive model
3471	A_72_P178096	C5	Complete model
52705	A_72_P178676	unknown	Additive model
38304	A_72_P180161	unknown	Gestational age model
1730	A_72_P189716	PDK3	Additive model
6581	A_72_P190151	C17orf109	Gestational age model
29481	A_72_P197517	KLHL13	Gestational age model
34141	A_72_P202822	THRB	Additive model
26367	A_72_P203207	CRTAP	Gestational age model
55128	A_72_P208002	MON2	Gestational age model
44383	A_72_P208452	KCTD7	Gestational age model
59727	A_72_P210752	GSTA4	Additive model
43647	A_72_P211817	RNASEL	Additive model
26906	A_72_P213522	LY75	Gestational age model
30988	A_72_P216767	TCN2	Gestational age model
48727	A_72_P223652	FHL3	Complete model
50220	A_72_P223747	APOBEC3F	Additive model
23628	A_72_P232432	CCR1	Gestational age model
4411	A_72_P232477	CXCL12	Additive model
44583	A_72_P235692	CASP7	Gestational age model
18813	A_72_P236672	LBP	Gestational age model
7146	A_72_P239617	GNAZ	Gestational age model
43272	A_72_P243527	NEDD9	Additive model
60619	A_72_P246027	AHCYL2	Gestational age model
55642	A_72_P246312	RALGAPB	Gestational age model
24645	A_72_P248997	unknown	Gestational age model
38632	A_72_P252782	BMP3	Gestational age model
16413	A_72_P253622	EFHC1	Gestational age model
4457	A_72_P254392	CES3	Additive model
26996	A_72_P254987	TLE4	Additive model
45217	A_72_P255697	ARL4C	Gestational age model
39488	A_72_P259402	REG3G	Additive model
36852	A_72_P261102	PXK	Gestational age model
20637	A_72_P261252	FAM3C	Gestational age model
45835	A_72_P266237	TMEM9	Gestational age model
20066	A_72_P268036	SLC4A4	Gestational age model
28493	A_72_P275759	CA4	Additive model
13627	A_72_P277839	OPCML	Gestational age model
7334	A_72_P278149	SLC27A3	Gestational age model
22374	A_72_P280534	BEX1	Gestational age model
42285	A_72_P284724	unknown	Gestational age model
52150	A_72_P289989	SFRP4	Gestational age model
3610	A_72_P290514	PDK3	Gestational age model
21094	A_72_P290564	KLHL13	Gestational age model
19209	A_72_P291209	KRT20	Gestational age model
26954	A_72_P292059	HIC2	Additive model
4924	A_72_P295139	unknown	Gestational age model
41851	A_72_P297189	GTF3C4	Gestational age model
8539	A_72_P297604	KLF9	Gestational age model
12517	A_72_P297874	DBNDD1	Gestational age model
47189	A_72_P302769	HPX	Gestational age model
15954	A_72_P302799	AREG	Additive model
26962	A_72_P303059	GHR	Gestational age model
52115	A_72_P303254	B3GALNT1	Gestational age model
19078	A_72_P303314	SSTR5	Gestational age model
37424	A_72_P307303	HMGA2	Additive model
43628	A_72_P317658	CLCA1	Additive model
15507	A_72_P317698	MFSD2A	Gestational age model
26198	A_72_P318763	BAMBI	Gestational age model
46875	A_72_P320212	TUBA1B	Gestational age model
15717	A_72_P322418	SLC27A2	Additive model
9392	A_72_P326358	LRRC8D	Additive model
17487	A_72_P333058	RGS22	Additive model
3374	A_72_P336168	DIO1	Complete model
38056	A_72_P336308	IGF2BP1	Gestational age model
1740	A_72_P337643	ZFPM2	Gestational age model
28642	A_72_P338223	MST1	Additive model
18691	A_72_P339758	RCBTB2	Gestational age model
32860	A_72_P340618	TSPAN6	Gestational age model
44810	A_72_P343248	MSH6	Additive model
20353	A_72_P346208	KLHL13	Gestational age model
2749	A_72_P348563	MAB21L3	Additive model
58823	A_72_P348613	MAGED2	Additive model
45749	A_72_P349823	unknown	Gestational age model
36461	A_72_P351213	MFSD2A	Gestational age model
52938	A_72_P352623	HOMER2	Gestational age model
4268	A_72_P354993	SEC14L2	Complete model
60108	A_72_P356028	CLDN15
60732	A_72_P358028	PTPRB	Additive model
3483	A_72_P359568	SLC24A4	Gestational age model
11796	A_72_P362683	S100A14	Gestational age model
26444	A_72_P365173	MAT1A	Gestational age model
49546	A_72_P365803	NLK	Gestational age model
3293	A_72_P370683	C15orf48	Gestational age model
25604	A_72_P370838	CTHRC1	Gestational age model
43411	A_72_P371743	DPP3	Gestational age model
10533	A_72_P372258	SCYL3	Gestational age model
46396	A_72_P375153	ABCB11	Gestational age model
34154	A_72_P377953	ATXN10	Gestational age model
7075	A_72_P378503	RAB27A	Additive model
54884	A_72_P381283	MFAP2	Gestational age model
38791	A_72_P388808	GDA	Additive model
45288	A_72_P391733	TXNIP	Gestational age model
18176	A_72_P392083	AGTR1	Gestational age model
2498	A_72_P395893	TBC1D10A	Gestational age model
54728	A_72_P399563	ACE2	Gestational age model
47569	A_72_P401868	UNC5CL	Additive model
18888	A_72_P406848	DDR1	Gestational age model
2636	A_72_P409208	GDF15	Gestational age model
11997	A_72_P412888	CEBPA	Gestational age model
34370	A_72_P418639	Igf2bp1	Gestational age model
33603	A_72_P418794	EPB41L3	Gestational age model
26790	A_72_P420779	ARHGAP9	Additive model
59738	A_72_P426574	SLC39A4	Gestational age model
14811	A_72_P427479	PLEKHA8	Gestational age model
52979	A_72_P428929	KLF10	Additive model
55995	A_72_P429384	DMXL2	Gestational age model
44893	A_72_P433159	SNX25	Gestational age model
20465	A_72_P433724	UBQLN1	Gestational age model
1739	A_72_P436644	FHL3	Additive model
38263	A_72_P440076	G6PC	Complete model
27363	A_72_P441055	NME4	Additive model
34217	A_72_P441429	GHR	Gestational age model
8178	A_72_P442042	SLC4A4	Gestational age model
1529	A_72_P442621	ATXN10	Gestational age model
7979	A_72_P443353	CASP8	Gestational age model
52175	A_72_P443728	BTNL2	Additive model
27229	A_72_P463197	NME4	Additive model
7956	A_72_P465465	PDK3	Gestational age model
50529	A_72_P472491	SERPINE2	Gestational age model
25515	A_72_P473566	CTHRC1	Gestational age model
11471	A_72_P474981	S100A14	Gestational age model
53330	A_72_P475263	ACP6	Gestational age model
4991	A_72_P476796	FAM83B	Gestational age model
8780	A_72_P476959	FKBP5	Gestational age model
36022	A_72_P477943	EGLN3	Gestational age model
39086	A_72_P486607	DNAJB11	Gestational age model
30895	A_72_P488614	SEC14L2	Gestational age model
21329	A_72_P488619	GAL3ST1	Complete model
4549	A_72_P488809	SDF2L1	Gestational age model
34686	A_72_P488854	TUBA1A	Additive model
39370	A_72_P489916	TCTN3	Additive model
42761	A_72_P491433	TMEM200A	Gestational age model
31584	A_72_P492778	SLC27A2	Additive model
25654	A_72_P492861	C15orf48	Gestational age model
42763	A_72_P501710	SDF2L1	Gestational age model
46449	A_72_P503046	KLF9	Gestational age model
14231	A_72_P505580	LRRC8D	Additive model
60841	A_72_P507330	POMT2	Gestational age model
21877	A_72_P509460	COX6C	Additive model
38667	A_72_P511060	LY75	Gestational age model
46720	A_72_P511849	TLE4	Additive model
50307	A_72_P513337	YPEL1	Additive model
27729	A_72_P514772	LGALS1	Additive model
38391	A_72_P514974	RPS6KB1	Gestational age model
6966	A_72_P523868	C15orf48	Additive model
34321	A_72_P528269	GNAZ	Gestational age model
25202	A_72_P530953	TSPAN6	Additive model
28246	A_72_P537573	DMBT1	Gestational age model
30280	A_72_P542473	SEC14L2	Gestational age model
24571	A_72_P547126	FHL3	Additive model
39365	A_72_P549696	TXNIP
30557	A_72_P553876	ZBTB10	Gestational age model
38106	A_72_P556035	C4BPA	Gestational age model
42273	A_72_P557020	SEC14L2	Complete model
14973	A_72_P561986	STAT3	Gestational age model
3810	A_72_P562404	C4BPA	Gestational age model
20981	A_72_P562489	TXNIP	Gestational age model
31782	A_72_P563299	TBC1D10A	Gestational age model
16152	A_72_P569649	SDC2	Complete model
49934	A_72_P569989	GHR	Gestational age model
32213	A_72_P571799	VAV3	Gestational age model
59623	A_72_P572164	SDC2	Gestational age model
29913	A_72_P574349	TXNIP	Gestational age model
50517	A_72_P583711	MGEA5	Gestational age model
61290	A_72_P584171	PDK4	Gestational age model
50027	A_72_P584656	C4BPA	Gestational age model
2902	A_72_P585071	GHR	Gestational age model
50296	A_72_P585156	TXNIP	Gestational age model
51253	A_72_P592864	TXNIP	Gestational age model
39997	A_72_P594874	NME4	Additive model
44808	A_72_P595314	C15orf48	Additive model
22572	A_72_P596059	KLF9	Additive model
31944	A_72_P597099	TSPAN6	Gestational age model
40719	A_72_P601538	KLF9	Gestational age model
44255	A_72_P605968	GSTA4	Additive model
33657	A_72_P608263	NME4	Additive model
33599	A_72_P612897	TXNIP	Gestational age model
20914	A_72_P624431	SDF2L1	Gestational age model
2748	A_72_P629311	IGDCC4	Gestational age model
55348	A_72_P630148	GNAZ	Gestational age model
61159	A_72_P633063	RPS4X	Additive model
19737	A_72_P634951	SDC2	Gestational age model
43797	A_72_P634991	TXNIP	Additive model
6438	A_72_P645327	KLF9	Gestational age model
16845	A_72_P647163	HOMER2	Gestational age model
41231	A_72_P652531	SDF2L1	Gestational age model
59919	A_72_P658972	IGDCC4	Gestational age model
53507	A_72_P669204	STAT3	Gestational age model
40633	A_72_P672707	KLF9	Gestational age model
49136	A_72_P673176	TXNIP	Gestational age model
4475	A_72_P686307	C5	Complete model
20229	A_72_P687044	KLF9	Additive model
25919	A_72_P690508	CYP51A1	Gestational age model
39727	A_72_P692399	ACE2	Gestational age model
13462	A_72_P694778	RPS4X	Additive model
28925	A_72_P705255	GBP5	Complete model
45266	A_72_P705469	CTHRC1	Additive model
60756	A_72_P714188	G6PC	Complete model
55419	A_72_P714448	SHMT1	Additive model
5999	A_72_P719403	FKBP5	Gestational age model
9917	A_72_P721793	LYZ	Gestational age model
44420	A_72_P724083	NACA	Gestational age model
57081	A_72_P730888	TNNI3	Additive model
29149	A_72_P731413	TNNI3	Gestational age model
49757	A_72_P738792	TNNI3	Gestational age model
846	A_72_P746288	TNNI3	Additive model
41238	A_72_P751712	TNNI3	Additive model
23738	A_72_P753970	FABP1	Gestational age model
2136	A_72_P761584	FABP1	Gestational age model
4118	A_72_P789254	TNNI3	Additive model
44042	antisens_OTTSUST00000000468	C6orf27	Gestational age model
39716	CUST_450_PI427286967	CXCL12	Additive model
19028	gi|113205773|ref|NM_001044580.1|	STAT3	Gestational age model
974	gi|114326443|ref|NM_214254.2|	GHR	Gestational age model
12955	gi|114703737|ref|NM_001048188.1|	DMBT1	Gestational age model
3482	gi|115546718|dbj|AK237564.1|	CXCR2	Additive model
25326	gi|115548025|dbj|AK238009.1|	SCARA5	Gestational age model
13917	gi|115548285|dbj|AK231540.1|	REG3A	Additive model
36262	gi|115552584|dbj|AK232789.1|	CLDN2	Gestational age model
43434	gi|115554138|dbj|AK233348.1|	CASP7	Gestational age model
40544	gi|115554303|dbj|AK240098.1|	PAFAH1B3	Gestational age model
1720	gi|115554367|dbj|AK233377.1|	LBP	Gestational age model
27944	gi|115555033|dbj|AK240232.1|	TYRO3	Additive model
18670	gi|14660295|gb|BI185886.1|BI185886	IGDCC4	Gestational age model
25086	gi|20302414|emb|AJ316066.1|	CDKN2B	Additive model
18365	gi|34171556|gb|CF367219.1|CF367219	AGTR1	Gestational age model
7944	gi|40426989|gb|BP436922.1|BP436922	TNFSF15	Gestational age model
19154	gi|47523411|ref|NM_214162.1|	CASP1	Gestational age model
28402	gi|47523547|ref|NM_214233.1|	GLRX	Gestational age model
37999	gi|47523629|ref|NM_214282.1|	C7	Gestational age model
34757	gi|47523759|ref|NM_214351.1|	B3GALNT1	Gestational age model
36034	gi|47523807|ref|NM_214376.1|	AREG	Additive model
36689	gi|47523837|ref|NM_214392.1|	LYZ	Gestational age model
50906	gi|48675908|ref|NM_001001621.1|	CCR1	Gestational age model
55185	gi|48675958|ref|NM_001001646.1|	C5	Complete model
25382	gi|50657385|ref|NM_001002801.1|	APOC3	Gestational age model
61035	gi|50979294|ref|NM_213747.1|	MED14	Additive model
20334	gi|52350717|gb|AY609432.1|	MAGED2	Additive model
37130	gi|52351306|gb|AY609738.1|	EFEMP2	Additive model
55131	gi|52351718|gb|AY610148.1|	BNIP3L	Additive model
43269	gi|52351968|gb|AY610386.1|	MDK	Additive model
13369	gi|52352059|gb|AY610475.1|	MFAP2	Gestational age model
15611	gi|52352065|gb|AY610481.1|	NGFRAP1	Gestational age model
7880	gi|54530371|gb|CJ023660.1|CJ023660	OLFM4	Complete model
43248	gi|54556926|gb|CJ033031.1|CJ033031	GSTA4	Additive model
9361	gi|57528014|ref|NM_001009580.1|	CXCL12	Additive model
60178	gi|59773353|gb|DN100878.1|DN100878	C1QTNF4	Gestational age model
9873	gi|62530179|gb|AY885253.1|	LGALS1	Additive model
28535	gi|71955251|gb|BW976278.1|BW976278	CLDN15
56394	gi|8328065|gb|BE033065.1|BE033065	RNASEL	Gestational age model
4318	gi|83816988|ref|NM_001037965.1|	ID2	Gestational age model
19027	gi|84000582|ref|NM_001038229.1|	SSTR5	Gestational age model
34801	gi|87209434|gb|DY408131.1|DY408131	BMP3	Gestational age model
37354	gi|9019680|gb|BE235025.1|BE235025	LRFN4	Additive model
2348	O10037	SLC39A11	Additive model
32605	O10072	FABP1	Gestational age model
37781	O10206	BNIP3L	Gestational age model
19754	O1037	EPB41L3	Gestational age model
41185	O10481	AHCYL2	Complete model
13772	O10550	SPHK2	Gestational age model
48486	O10646	WDR34	Additive model
9568	O10697	AREG	Additive model
470	O10720	SLC26A8	Gestational age model
35647	O10811	SELO	Gestational age model
49331	O10812	PNCK	Gestational age model
11685	O10858	SEC14L2	Gestational age model
36397	O10902	BTBD3	Gestational age model
60207	O11066	GNAZ	Gestational age model
46806	O11084	NGFRAP1	Gestational age model
38102	O11138	MFAP2	Gestational age model
5108	O11249	BOK	Gestational age model
21581	O11380	MTHFD1L	Additive model
3043	O11459	Ghr	Gestational age model
19063	O1152	FHL5	Gestational age model
61612	O11576	PREB	Gestational age model
33680	O11718	DPP4	Gestational age model
42928	O11735	FAM64A	Gestational age model
17862	O11795	ACE2	Gestational age model
19982	O11805	RRAD	Additive model
21871	O11856	LYZ	Gestational age model
60430	O11884	CASP1	Gestational age model
33461	O12505	CLEC3B	Gestational age model
22906	O12712	PAFAH1B3	Gestational age model
2207	O1282	C15orf48	Gestational age model
57246	O12911	SFRP4	Gestational age model
44460	O130	HOXA5	Gestational age model
45825	O13010	GRB14	Additive model
9778	O13104	WWC1	Gestational age model
1675	O13201	AGTR1	Gestational age model
47947	O13226	MYL7	Gestational age model
60555	O13383	TBC1D10A	Gestational age model
38510	O13438	YPEL2	Gestational age model
55293	O13440	VEGFB	Gestational age model
20645	O13523	FHL3	Gestational age model
11950	O13826	HIC2	Gestational age model
29493	O13839	COL8A2	Gestational age model
53053	O13926	AHCYL1	Gestational age model
58838	O14118	BPHL	Additive model
7277	O14465	DMXL2	Gestational age model
3051	O14529	CLDN15
44967	O14536	C7	Gestational age model
42830	O14879	NME4	Additive model
6591	O14938	POR	Gestational age model
50589	O1990	unknown	Gestational age model
16774	O2197	PRND	Gestational age model
16235	O3250	PARP15	Gestational age model
37037	O3312	TMEM9	Gestational age model
18851	O4370	c17orf49	Gestational age model
41493	O4461	ATIC	Additive model
16970	O4493	IHH	Gestational age model
29461	O450	FBXW9	Gestational age model
55323	O507	SLC5A6	Complete model
37221	O5093	DMBT1	Gestational age model
7021	O5176	UNC5B	Gestational age model
32068	O534	BEX1	Gestational age model
5487	O5342	B4GALT3	Gestational age model
35697	O5433	SEC22B	Gestational age model
43989	O6145	SLC39A4	Gestational age model
29166	O6293	C14orf76	Gestational age model
171	O6349	ISYNA1	Additive model
11889	O6802	C4orf48
25057	O7056	IGDCC4	Gestational age model
40594	O7370	ITIH3	Gestational age model
22914	O8049	SLC5A4	Additive model
615	O8152	DDR1	Gestational age model
36708	O8375	SMPD3	Gestational age model
11746	O8499	SDCBP2	Complete model
12451	O870	CA4	Additive model
43381	O8945	TPRA1	Additive model
34912	O901	ACAD11	Gestational age model
24739	O9158	NACA	Gestational age model
12280	O9201	SLC27A2	Additive model
55396	O9307	SHMT2	Additive model
47180	O9367	FOLH1	Gestational age model
28479	O9619	KHK	Complete model
18453	O9881	G6PC	Complete model
54136	OTTSUST00000000469	C6orf26	Additive model
45089	OTTSUST00000000470	C6orf27	Gestational age model
24409	OTTSUST00000000609	DDAH2	Gestational age model
50683	OTTSUST00000000610	DDAH2	Gestational age model
54804	OTTSUST00000000611	DDAH2	Gestational age model
45215	OTTSUST00000000612	DDAH2	Additive model
27616	OTTSUST00000000613	DDAH2	Gestational age model
34589	OTTSUST00000000614	DDAH2	Additive model
48069	OTTSUST00000000615	DDAH2	Additive model
53972	OTTSUST00000000616	DDAH2	Gestational age model
15133	OTTSUST00000000632	BTNL2	Additive model
13570	OTTSUST00000000838	DDR1	Gestational age model
13069	OTTSUST00000000848	DDR1	Gestational age model
20811	OTTSUST00000000850	DDR1	Gestational age model
3047	OTTSUST00000000852	DDR1	Gestational age model
